# Supplementary material for: Identification of species and materia medica within Saussurea subg. Amphilaena based on DNA barcodes
Source: PeerJ. 2019 Feb 1;7:e6357. doi: 10.7717/peerj.6357 (PMC6361007; doi:10.7717/peerj.6357)
Supplement: Supplemental Information 2 [file peerj-07-6357-s002.fas]

>Jurinea_multiflora_377
CGTAATGCTCATAATTTCCCTCTAGACTTAGCGGCTATCGAAGCTCCATCTACAAATGGATAAGACTTTGGTCTGATTGTATAGGAGTTTTTGAACTAAAAAAGGAGCAATAGCTTCCCTCTTGTTTTATCAAGAGGG-CGTTATTGCTCCTTTTTTTATTTAGTAGTATTTACCTTACATAGTTTCTTTAAAAATAACAAGGG--GTTTTCTAGTTTGGTTCGATTAGCGTGTTTTATCTTTGTATTAATTTATATTATAGGTTTATATATCCTTTTCCTAATCGTTTATGAAGTTTTATTTCCAACTCAATTTCAATCTAAAATAGATAAAAATTATAATTTTTATTATTTATTGCTTTTATTTCAGAAATAAGAAAGAAATAATATGCTCTTTTTTTTATGTTAATGGAAAAAAAAAAAATAGTAGATAATACTAGATAAT
>S._bogeda_140
CGTAATGCTCATAATTTCCCTCTAGACTTAGCTGCTATTGAAGCTCCATCTACAAATGGATAAGACTTTGGTCTGATTGTATAGGAGTTTTTGAACTAAAAAAGGAGCAATAGCTTCCCTCTTGTTTTATCAAGAGGG-CGTTATTGCTCCTTTTTTTATTTAGTAGTATTTACCTTACATAGTTTCTTTAAAAATAACAAGGGG-GTTTTATAGTTTGGTTCGATTAGCGTGTTTTATCTTTGTATTAATTTATATTATAGGTTTATATATCCTTTTCCCAATCGTTTATGAAGTTTTATTTCCAACTCAATTTCAATCTAAAATAGATAAAAATTATAATTTTGATTATTTATTGCTTTTATTTCAGAAATAATAAATAAATTATATGC-TTTTTTTTTATGTTAATGGAAAAATAAAATATAGTAGATAATACTAGATAAT
>S._bogeda_167
CGTAATGCTCATAATTTCCCTCTAGACTTAGCTGCTATTGAAGCTCCATCTACAAATGGATAAGACTTTGGTCTGATTGTATAGGAGTTTTTGAACTAAAAAAGGAGCAATAGCTTCCCTCTTGTTTTATCAAGAGGG-CGTTATTGCTCCTTTTTTTATTTAGTAGTATTTACCTTACATAGTTTCTTTAAAAATAACAAGGGG-GTTTTATAGTTTGGTTCGATTAGCGTGTTTTATCTTTGTATTAATTTATATTATAGGTTTATATATCCTTTTCCCAATCGTTTATGAAGTTTTATTTCCAACTCAATTTCAATCTAAAATAGATAAAAATTATAATTTTGATTATTTATTGCTTTTATTTCAGAAATAATAAATAAATTATATGC-TTTTTTTTTATGTTAATGGAAAAATAAAATATAGTAGATAATACTAGATAAT
>S._bogeda_378
CGTAATGCTCATAATTTCCCTCTAGACTTAGCTGCTATTGAAGCTCCATCTACAAATGGATAAGACTTTGGTCTGATTGTATAGGAGTTTTTGAACTAAAAAAGGAGCAATAGCTTCCCTCTTGTTTTATCAAGAGGG-CGTTATTGCTCCTTTTTTTATTTAGTAGTATTTACCTTACATAGTTTCTTTAAAAATAACAAGGGG-GTTTTATAGTTTGGTTCGATTAGCGTGTTTTATCTTTGTATTAATTTATATTATAGGTTTATATATCCTTTTCCCAATCGTTTATGAAGTTTTATTTCCAACTCAATTTCAATCTAAAATAGATAAAAATTATAATTTTGATTATTTATTGCTTTTATTTCAGAAATAATAAATAAATTATATGC-TTTTTTTTTATGTTAATGGAAAAATAAAATATAGTAGATAATACTAGATAAT
>S._bogeda_38
CGTAATGCTCATAATTTCCCTCTAGACTTAGCTGCTATTGAAGCTCCATCTACAAATGGATAAGACTTTGGTCTGATTGTATAGGAGTTTTTGAACTAAAAAAGGAGCAATAGCTTCCCTCTTGTTTTATCAAGAGGG-CGTTATTGCTCCTTTTTTTATTTAGTAGTATTTACCTTACATAGTTTCTTTAAAAATAACAAGGGG-GTTTTATAGTTTGGTTCGATTAGCGTGTTTTATCTTTGTATTAATTTATATTATAGGTTTATATATCCTTTTCCCAATCGTTTATGAAGTTTTATTTCCAACTCAATTTCAATCTAAAATAGATAAAAATTATAATTTTGATTATTTATTGCTTTTATTTCAGAAATAATAAATAAATTATATGC-TTTTTTTTTATGTTAATGGAAAAATAAAATATAGTAGATAATACTAGATAAT
>S._bogeda_39
CGTAATGCTCATAATTTCCCTCTAGACTTAGCTGCTATTGAAGCTCCATCTACAAATGGATAAGACTTTGGTCTGATTGTATAGGAGTTTTTGAACTAAAAAAGGAGCAATAGCTTCCCTCTTGTTTTATCAAGAGGG-CGTTATTGCTCCTTTTTTTATTTAGTAGTATTTACCTTACATAGTTTCTTTAAAAATAACAAGGGG-GTTTTATAGTTTGGTTCGATTAGCGTGTTTTATCTTTGTATTAATTTATATTATAGGTTTATATATCCTTTTCCCAATCGTTTATGAAGTTTTATTTCCAACTCAATTTCAATCTAAAATAGATAAAAATTATAATTTTGATTATTTATTGCTTTTATTTCAGAAATAATAAATAAATTATATGC-TTTTTTTTTATGTTAATGGAAAAATAAAATATAGTAGATAATACTAGATAAT
>S._bogeda_40
CGTAATGCTCATAATTTCCCTCTAGACTTAGCTGCTATTGAAGCTCCATCTACAAATGGATAAGACTTTGGTCTGATTGTATAGGAGTTTTTGAACTAAAAAAGGAGCAATAGCTTCCCTCTTGTTTTATCAAGAGGG-CGTTATTGCTCCTTTTTTTATTTAGTAGTATTTACCTTACATAGTTTCTTTAAAAATAACAAGGGG-GTTTTATAGTTTGGTTCGATTAGCGTGTTTTATCTTTGTATTAATTTATATTATAGGTTTATATATCCTTTTCCCAATCGTTTATGAAGTTTTATTTCCAACTCAATTTCAATCTAAAATAGATAAAAATTATAATTTTGATTATTTATTGCTTTTATTTCAGAAATAATAAATAAATTATATGC-TTTTTTTTTATGTTAATGGAAAAATAAAATATAGTAGATAATACTAGATAAT
>S._bracteata_114
CGTAATGCTCATAATTTCCCTCTAGACTTAGCTGCTATCGAAGCTCCATCTACAAATGGATAAGACTTTGGTCTGATTGTATAGGAGTTTTTGAACTAAAAAAGGAGCAATAGCTTCCCTCTTGTTTTATCAAGAGGG-CGTTATTGCTCCTTTTTTTATTTAGTAGTATTTACCTTACATAGTTTCTTTAAAAATAACAAGGGG-GTTTTATAGTTTGGTTCGATTAGCGTGTTTTATCTTTGTATTAATTTATATTATAGGTTTATATATCCTTTTCCCAATCGTTTATGAAGTTTTATTTCCAACTCAATTTCAATCTAAAATAGATAAAAATTATAATTTTGATTATTTATTGCTTTTATTTCAGAAATAAGAAATAAATTATATGC--TTTTTTTTATGTTAATGGAAAAATAAAATATAGTAGATAATACTAGATAAT
>S._bracteata_151
CGTAATGCTCATAATTTCCCTCTAGACTTAGCTGCTATCGAAGCTCCATCTACAAATGGATAAGACTTTGGTCTGATTGTATAGGAGTTTTTGAACTAAAAAAGGAGCAATAGCTTCCCTCTTGTTTTATCAAGAGGG-CGTTATTGCTCCTTTTTTTATTTAGTAGTATTTACCTTACATAGTTTCTTTAAAAATAACAAGGGG-GTTTTATAGTTTGGTTCGATTAGCGTGTTTTATCTTTGTATTAATTTATATTATAGGTTTATATATCCTTTTCCCAATCGTTTATGAAGTTTTATTTCCAACTCAATTTCAATCTAAAATAGATAAAAATTATAATTTTGATTATTTATTGCTTTTATTTCAGAAATAAGAAATAAATTATATGC---TTTTTTTATGTTAATGGAAAAATAAAATATAGTAGATAATACTAGATAAT
>S._bracteata_153
CGTAATGCTCATAATTTCCCTCTAGACTTAGCTGCTATCGAAGCTCCATCTACAAATGGATAAGACTTTGGTCTGATTGTATAGGAGTTTTTGAACTAAAAAAGGAGCAATAGCTTCCCTCTTGTTTTATCAAGAGGG-CGTTATTGCTCCTTTTTTTATTTAGTAGTATTTACCTTACATAGTTTCTTTAAAAATAACAAGGGG-GTTTTATAGTTTGGTTCGATTAGCGTGTTTTATCTTTGTATTAATTTATATTATAGGTTTATATATCCTTTTCCCAATCGTTTATGAAGTTTTATTTCCAACTCAATTTCAATCTAAAATAGATAAAAATTATAATTTTGATTATTTATTGCTTTTATTTCAGAAATAAGAAATAAATTATATGC--TTTTTTTTATGTTAATGGAAAAATAAAATATAGTAGATAATACTAGATAAT
>S._bracteata_160
CGTAATGCTCATAATTTCCCTCTAGACTTAGCTGCTATCGAAGCTCCATCTACAAATGGATAAGACTTTGGTCTGATTGTATAGGAGTTTTTGAACTAAAAAAGGAGCAATAGCTTCCCTCTTGTTTTATCAAGAGGG-CGTTATTGCTCCTTTTTTTATTTAGTAGTATTTACCTTACATAGTTTCTTTAAAAATAACAAGGGG-GTTTTATAGTTTGGTTCGATTAGCGTGTTTTATCTTTGTATTAATTTATATTATAGGTTTATATATCCTTTTCCCAATCGTTTATGAAGTTTTATTTCCAACTCAATTTCAATCTAAAATAGATAAAAATTATAATTTTGATTATTTATTGCTTTTATTTCAGAAATAAGAAATAAATTATATGC--TTTTTTTTATGTTAATGGAAAAATAAAATATAGTAGATAATACTAGATAAT
>S._bracteata_161
CGTAATGCTCATAATTTCCCTCTAGACTTAGCTGCTATCGAAGCTCCATCTACAAATGGATAAGACTTTGGTCTGATTGTATAGGAGTTTTTGAACTAAAAAAGGAGCAATAGCTTCCCTCTTGTTTTATCAAGAGGG-CGTTATTGCTCCTTTTTTTATTTAGTAGTATTTACCTTACATAGTTTCTTTAAAAATAACAAGGGG-GTTTTATAGTTTGGTTCGATTAGCGTGTTTTATCTTTGTATTAATTTATATTATAGGTTTATATATCCTTTTCCCAATCGTTTATGAAGTTTTATTTCCAACTCAATTTCAATCTAAAATAGATAAAAATTATAATTTTGATTATTTATTGCTTTTATTTCAGAAATAAGAAATAAATTATATGC--TTTTTTTTATGTTAATGGAAAAATAAAATATAGTAGATAATACTAGATAAT
>S._bracteata_162
CGTAATGCTCATAATTTCCCTCTAGACTTAGCTGCTATCGAAGCTCCATCTACAAATGGATAAGACTTTGGTCTGATTGTATAGGAGTTTTTGAACTAAAAAAGGAGCAATAGCTTCCCTCTTGTTTTATCAAGAGGG-CGTTATTGCTCCTTTTTTTATTTAGTAGTATTTACCTTACATAGTTTCTTTAAAAATAACAAGGGG-GTTTTATAGTTTGGTTCGATTAGCGTGTTTTATCTTTGTATTAATTTATATTATAGGTTTATATATCCTTTTCCCAATCGTTTATGAAGTTTTATTTCCAACTCAATTTCAATCTAAAATAGATAAAAATTATAATTTTGATTATTTATTGCTTTTATTTCAGAAATAAGAAATAAATTATATGC--TTTTTTTTATGTTAATGGAAAAATAAAATATAGTAGATAATACTAGATAAT
>S._bracteata_173
CGTAATGCTCATAATTTCCCTCTAGACTTAGCTGCTATCGAAGCTCCATCTACAAATGGATAAGACTTTGGTCTGATTGTATAGGAGTTTTTGAACTAAAAAAGGAGCAATAGCTTCCCTCTTGTTTTATCAAGAGGG-CGTTATTGCTCCTTTTTTTATTTAGTAGTATTTACCTTACATAGTTTCTTTAAAAATAACAAGGGG-GTTTTATAGTTTGGTTCGATTAGCGTGTTTTATCTTTGTATTAATTTATATTATAGGTTTATATATCCTTTTCCCAATCGTTTATGAAGTTTTATTTCCAACTCAATTTCAATCTAAAATAGATAAAAATTATAATTTTGATTATTTATTGCTTTTATTTCAGAAATAAGAAATAAATTATATGC--TTTTTTTTATGTTAATGGAAAAATAAAATATAGTAGATAATACTAGATAAT
>S._bracteata_174
CGTAATGCTCATAATTTCCCTCTAGACTTAGCTGCTATCGAAGCTCCATCTACAAATGGATAAGACTTTGGTCTGATTGTATAGGAGTTTTTGAACTAAAAAAGGAGCAATAGCTTCCCTCTTGTTTTATCAAGAGGG-CGTTATTGCTCCTTTTTTTATTTAGTAGTATTTACCTTACATAGTTTCTTTAAAAATAACAAGGGG-GTTTTATAGTTTGGTTCGATTAGCGTGTTTTATCTTTGTATTAATTTATATTATAGGTTTATATATCCTTTTCCCAATCGTTTATGAAGTTTTATTTCCAACTCAATTTCAATCTAAAATAGATAAAAATTATAATTTTGATTATTTATTGCTTTTATTTCAGAAATAAGAAATAAATTATATGC--TTTTTTTTATGTTAATGGAAAAATAAAATATAGTAGATAATACTAGATAAT
>S._bracteata_175
CGTAATGCTCATAATTTCCCTCTAGACTTAGCTGCTATCGAAGCTCCATCTACAAATGGATAAGACTTTGGTCTGATTGTATAGGAGTTTTTGAACTAAAAAAGGAGCAATAGCTTCCCTCTTGTTTTATCAAGAGGG-CGTTATTGCTCCTTTTTTTATTTAGTAGTATTTACCTTACATAGTTTCTTTAAAAATAACAAGGGG-GTTTTATAGTTTGGTTCGATTAGCGTGTTTTATCTTTGTATTAATTTATATTATAGGTTTATATATCCTTTTCCCAATCGTTTATGAAGTTTTATTTCCAACTCAATTTCAATCTAAAATAGATAAAAATTATAATTTTGATTATTTATTGCTTTTATTTCAGAAATAAGAAATAAATTATATGC--TTTTTTTTATGTTAATGGAAAAATAAAATATAGTAGATAATACTAGATAAT
>S._bracteata_204
CGTAATGCTCATAATTTCCCTCTAGACTTAGCTGCTATCGAAGCTCCATCTACAAATGGATAAGACTTTGGTCTGATTGTATAGGAGTTTTTGAACTAAAAAAGGAGCAATAGCTTCCCTCTTGTTTTATCAAGAGGG-CGTTATTGCTCCTTTTTTTATTTAGTAGTATTTACCTTACATAGTTTCTTTAAAAATAACAAGGGG-GTTTTATAGTTTGGTTCGATTAGCGTGTTTTATCTTTGTATTAATTTATATTATAGGTTTATATATCCTTTTCCCAATCGTTTATGAAGTTTTATTTCCAACTCAATTTCAATCTAAAATAGATAAAAATTATAATTTTGATTATTTATTGCTTTTATTTCAGAAATAAGAAATAAATTATATGC--TTTTTTTTATGTTAATGGAAAAATAAAATATAGTAGATAATACTAGATAAT
>S._bracteata_248
CGTAATGCTCATAATTTCCCTCTAGACTTAGCTGCTATCGAAGCTCCATCTACAAATGGATAAGACTTTGGTCTGATTGTATAGGAGTTTTTGAACTAAAAAAGGAGCAATAGCTTCCCTCTTGTTTTATCAAGAGGG-CGTTATTGCTCCTTTTTTTATTTAGTAGTATTTACCTTACATAGTTTCTTTAAAAATAACAAGGGG-GTTTTATAGTTTGGTTCGATTAGCGTGTTTTATCTTTGTATTAATTTATATTATAGGTTTATATATCCTTTTCCCAATCGTTTATGAAGTTTTATTTCCAACTCAATTTCAATCTAAAATAGATAAAAATTATAATTTTGATTATTTATTGCTTTTATTTCAGAAATAAGAAATAAATTATATGC--TTTTTTTTATGTTAATGGAAAAATAAAATATAGTAGATAATACTAGATAAT
>S._bracteata_249
CGTAATGCTCATAATTTCCCTCTAGACTTAGCTGCTATCGAAGCTCCATCTACAAATGGATAAGACTTTGGTCTGATTGTATAGGAGTTTTTGAACTAAAAAAGGAGCAATAGCTTCCCTCTTGTTTTATCAAGAGGG-CGTTATTGCTCCTTTTTTTATTTAGTAGTATTTACCTTACATAGTTTCTTTAAAAATAACAAGGGG-GTTTTATAGTTTGGTTCGATTAGCGTGTTTTATCTTTGTATTAATTTATATTATAGGTTTATATATCCTTTTCCCAATCGTTTATGAAGTTTTATTTCCAACTCAATTTCAATCTAAAATAGATAAAAATTATAATTTTGATTATTTATTGCTTTTATTTCAGAAATAAGAAATAAATTATATGC--TTTTTTTTATGTTAATGGAAAAATAAAATATAGTAGATAATACTAGATAAT
>S._erubescens_123
CGTAATGCTCATAATTTCCCTCTAGACTTAGCTGCTATCGAAGCTCCATCTACAAATGGATAAGACTTTGGTCTGATTGTATAGGAGTTTTTGAACTAAAAAAGGAGCAATAGCTTCCCTCTTGTTTTATCAAGAGGG-CGTTATTGCTCCTTTTTTTATTTAGTAGTATTTACCTTACATAGTTTCTTTAAAAATAACAAGGGG-GTTTTATAGTTTGGTTCGATTAGCGTGTTTTATCTTTGTATTAATTTATATTATAGGTTTATATATCCTTTTCCCAATCGTTTATGAAGTTTTATTTCCAACTCAATTTCAATCTAAAATAGATAAAAATTATAATTTTGATTATTTATTGCTTTTATTTCAGAAATAAGAAATAAATTATATGC--TTTTTTTTATGTTAATGGAAAAATAAAATATAGTAGATAATACTAGATAAT
>S._erubescens_124
CGTAATGCTCATAATTTCCCTCTAGACTTAGCTGCTATCGAAGCTCCATCTACAAATGGATAAGACTTTGGTCTGATTGTATAGGAGTTTTTGAACTAAAAAAGGAGCAATAGCTTCCCTCTTGTTTTATCAAGAGGG-CGTTATTGCTCCTTTTTTTATTTAGTAGTATTTACCTTACATAGTTTCTTTAAAAATAACAAGGGG-GTTTTATAGTTTGGTTCGATTAGCGTGTTTTATCTTTGTATTAATTTATATTATAGGTTTATATATCCTTTTCCCAATCGTTTATGAAGTTTTATTTCCAACTCAATTTCAATCTAAAATAGATAAAAATTATAATTTTGATTATTTATTGCTTTTATTTCAGAAATAAGAAATAAATTATATGC--TTTTTTTTATGTTAATGGAAAAATAAAATATAGTAGATAATACTAGATAAT
>S._erubescens_353
CGTAATGCTCATAATTTCCCTCTAGACTTAGCTGCTATCGAAGCTCCATCTACAAATGGATAAGACTTTGGTCTGATTGTATAGGAGTTTTTGAACTAAAAAAGGAGCAATAGCTTCCCTCTTGTTTTATCAAGAGGG-CGTTATTGCTCCTTTTTTTATTTAGTAGTATTTACCTTACATAGTTTCTTTAAAAATAACAAGGGG-GTTTTATAGTTTGGTTCGATTAGCGTGTTTTATCTTTGTATTAATTTATATTATAGGTTTATATATCCTTTTCCCAATCGTTTATGAAGTTTTATTTCCAACTCAATTTCAATCTAAAATAGATAAAAATTATAATTTTGATTATTTATTGCTTTTATTTCAGAAATAAGAAATAAATTATATGC--TTTTTTTTATGTTAATGGAAAAATAAAATATAGTAGATAATACTAGATAAT
>S._erubescens_355
CGTAATGCTCATAATTTCCCTCTAGACTTAGCTGCTATCGAAGCTCCATCTACAAATGGATAAGACTTTGGTCTGATTGTATAGGAGTTTTTGAACTAAAAAAGGAGCAATAGCTTCCCTCTTGTTTTATCAAGAGGG-CGTTATTGCTCCTTTTTTTATTTAGTAGTATTTACCTTACATAGTTTCTTTAAAAATAACAAGGGG-GTTTTATAGTTTGGTTCGATTAGCGTGTTTTATCTTTGTATTAATTTATATTATAGGTTTATATATCCTTTTCCCAATCGTTTATGAAGTTTTATTTCCAACTCAATTTCAATCTAAAATAGATAAAAATTATAATTTTGATTATTTATTGCTTTTATTTCAGAAATAAGAAATAAATTATATGC--TTTTTTTTATGTTAATGGAAAAATAAAATATAGTAGATAATACTAGATAAT
>S._erubescens_371
CGTAATGCTCATAATTTCCCTCTAGACTTAGCTGCTATCGAAGCTCCATCTACAAATGGATAAGACTTTGGTCTGATTGTATAGGAGTTTTTGAACTAAAAAAGGAGCAATAGCTTCCCTCTTGTTTTATCAAGAGGG-CGTTATTGCTCCTTTTTTTATTTAGTAGTATTTACCTTACATAGTTTCTTTAAAAATAACAAGGGG-GTTTTATAGTTTGGTTCGATTAGCGTGTTTTATCTTTGTATTAATTTATATTATAGGTTTATATATCCTTTTCCCAATCGTTTATGAAGTTTTATTTCCAACTCAATTTCAATCTAAAATAGATAAAAATTATAATTTTGATTATTTATTGCTTTTATTTCAGAAATAAGAAATAAATTATATGC--TTTTTTTTATGTTAATGGAAAAATAAAATATAGTAGATAATACTAGATAAT
>S._globosa_109
CGTAATGCTCATAATTTCCCTCTAGACTTAGCTGCTATCGAAGCTCCATCTACAAATGGATAAGACTTTGGTCTGATTGTATAGGAGTTTTTGAACTAAAAAAGGAGCAATAGCTTCCCTCTTGTTTTATCAAGAGGG-CGTTATTGCTCCTTTTTTTATTTAGTAGTATTTACCTTACATAGTTTCTTTAAAAATAACAAGGGG-GTTTTATAGTTTGGTTCGATTAGCGTGTTTTATCTTTGTATTAATTTATATTATAGGTTTATATATCCTTTTCCCAATCGTTTATGAAGTTTTATTTCCAACTCAATTTCAATCTAAAATAGATAAAAATTATAATTTTTATTATTTATTGCTTTTATTTCAGAAATAAGAAATAAATTATATGC--TTTTTTTTATGTTAATGGAAAAATAAAATATAGTAGATAATACTAGATAAT
>S._globosa_168
CGTAATGCTCATAATTTCCCTCTAGACTTAGCTGCTATCGAAGCTCCATCTACAAATGGATAAGACTTTGGTCTGATTGTATAGGAGTTTTTGAACTAAAAAAGGAGCAATAGCTTCCCTCTTGTTTTATCAAGAGGG-CGTTATTGCTCCTTTTTTTATTTAGTAGTATTTACCTTACATAGTTTCTTTAAAAATAACAAGGGG-GTTTTATAGTTTGGTTCGATTAGCGTGTTTTATCTTTGTATTAATTTATATTATAGGTTTATATATCCTTTTCCCAATCGTTTATGAAGTTTTATTTCCAACTCAATTTCAATCTAAAATAGATAAAAATTATAATTTTGATTATTTATTGCTTTTATTTCAGAAATAAGAAATAAATTATATGC--TTTTTTTTATGTTAATGGAAAAATAAAATATAGTAGATAATACTAGATAAT
>S._globosa_318
CGTAATGCTCATAATTTCCCTCTAGACTTAGCTGCTATCGAAGCTCCATCTACAAATGGATAAGACTTTGGTCTGATTGTATAGGAGTTTTTGAACTAAAAAAGGAGCAATAGCTTCCCTCTTGTTTTATCAAGAGGG-CGTTATTGCTCCTTTTTTTATTTAGTAGTATTTACCTTACATAGTTTCTTTAAAAATAACAAGGGG-GTTTTATAGTTTGGTTCGATTAGCGTGTTTTATCTTTGTATTAATTTATATTATAGGTTTATATATCCTTTTCCCAATCGTTTATGAAGTTTTATTTCCAACTCAATTTCAATCTAAAATAGATAAAAATTATAATTTTGATTATTTATTGCTTTTATTTCAGAAATAAGAAATAAATTATATGC--TTTTTTTTATGTTAATGGAAAAATAAAATATAGTAGATAATACTAGATAAT
>S._globosa_329
CGTAATGCTCATAATTTCCCTCTAGACTTAGCTGCTATCGAAGCTCCATCTACAAATGGATAAGACTTTGGTCTGATTGTATAGGAGTTTTTGAACTAAAAAAGGAGCAATAGCTTCCCTCTTGTTTTATCAAGAGGG-CGTTATTGCTCCTTTTTTTATTTAGTAGTATTTACCTTACATAGTTTCTTTAAAAATAACAAGGGG-GTTTTATAGTTTGGTTCGATTAGCGTGTTTTATCTTTGTATTAATTTATATTATAGGTTTATATATCCTTTTCCCAATCGTTTATGAAGTTTTATTTCCAACTCAATTTCAATCTAAAATAGATAAAAATTATAATTTTGATTATTTATTGCTTTTATTTCAGAAATAAGAAATAAATTATATGC--TTTTTTTTATGTTAATGGAAAAATAAAATATAGTAGATAATACTAGATAAT
>S._globosa_331
CGTAATGCTCATAATTTCCCTCTAGACTTAGCTGCTATCGAAGCTCCATCTACAAATGGATAAGACTTTGGTCTGATTGTATAGGAGTTTTTGAACTAAAAAAGGAGCAATAGCTTCCCTCTTGTTTTATCAAGAGGG-CGTTATTGCTCCTTTTTTTATTTAGTAGTATTTACCTTACATAGTTTCTTTAAAAATAACAAGGGG-GTTTTATAGTTTGGTTCGATTAGCGTGTTTTATCTTTGTATTAATTTATATTATAGGTTTATATATCCTTTTCCCAATCGTTTATGAAGTTTTATTTCCAACTCAATTTCAATCTAAAATAGATAAAAATTATAATTTTTATTATTTATTGCTTTTATTTCAGAAATAAGAAATAAATTATATGC--TTTTTTTTATGTTAATGGAAAAATAAAATATAGTAGATAATACTAGATAAT
>S._globosa_80
CGTAATGCTCATAATTTCCCTCTAGACTTAGCTGCTATCGAAGCTCCATCTACAAATGGATAAGACTTTGGTCTGATTGTATAGGAGTTTTTGAACTAAAAAAGGAGCAATAGCTTCCCTCTTGTTTTATCAAGAGGG-CGTTATTGCTCCTTTTTTTATTTAGTAGTATTTACCTTACATAGTTTCTTTAAAAATAACAAGGGG-GTTTTATAGTTTGGTTCGATTAGCGTGTTTTATCTTTGTATTAATTTATATTATAGGTTTATATATCCTTTTCCCAATCGTTTATGAAGTTTTATTTCCAACTCAATTTCAATCTAAAATAGATAAAAATTATAATTTTGATTATTTATTGCTTTTATTTCAGAAATAAGAAATAAATTATATGC--TTTTTTTTATGTTAATGGAAAAATAAAATATAGTAGATAATACTAGATAAT
>S._globosa_81
CGTAATGCTCATAATTTCCCTCTAGACTTAGCTGCTATCGAAGCTCCATCTACAAATGGATAAGACTTTGGTCTGATTGTATAGGAGTTTTTGAACTAAAAAAGGAGCAATAGCTTCCCTCTTGTTTTATCAAGAGGG-CGTTATTGCTCCTTTTTTTATTTAGTAGTATTTACCTTACATAGTTTCTTTAAAAATAACAAGGGG-GTTTTATAGTTTGGTTCGATTAGCGTGTTTTATCTTTGTATTAATTTATATTATAGGTTTATATATCCTTTTCCCAATCGTTTATGAAGTTTTATTTCCAACTCAATTTCAATCTAAAATAGATAAAAATTATAATTTTGATTATTTATTGCTTTTATTTCAGAAATAAGAAATAAATTATATGC--TTTTTTTTATGTTAATGGAAAAATAAAATATAGTAGATAATACTAGATAAT
>S._involucrata_163
CGTAATGCTCATAATTTCCCTCTAGACTTAGCTGCTATCGAAGCTCCATCTACAAATGGATAAGACTTTGGTCTGATTGTATAGGAGTTTTTGAACTAAAAAAGGAGCAATAGCTTCCCTCTTGTTTTATCAAGAGGG-CGTTATTGCTCCTTTTTTTATTTAGTAGTATTTACCTTACATAGTTTCTTTAAAAATAACAAGGGG-GTTTTATAGTTTGGTTTGATTAGCGTGTTTTATCTTTGTATTAATTTATATTATAGGTTTATATATCCTTTTCCCAATCGTTTATGAAGTTTTATTTCCAACTCAATTTCAATCTAAAATAGATAAAAATTATAATTTTGATTATTTATTGCTTTTATTTCAGAAATAAGAAATAAATTATATGC-TTTTTTTTTATGTTAATGGAAAAATAAAATATAGTAGATAATACTAGATAAT
>S._involucrata_165
CGTAATGCTCATAATTTCCCTCTAGACTTAGCTGCTATCGAAGCTCCATCTACAAATGGATAAGACTTTGGTCTGATTGTATAGGAGTTTTTGAACTAAAAAAGGAGCAATAGCTTCCCTCTTGTTTTATCAAGAGGG-CGTTATTGCTCCTTTTTTTATTTAGTAGTATTTACCTTACATAGTTTCTTTAAAAATAACAAGGGG-GTTTTATAGTTTGGTTTGATTAGCGTGTTTTATCTTTGTATTAATTTATATTATAGGTTTATATATCCTTTTCCCAATCGTTTATGAAGTTTTATTTCCAACTCAATTTCAATCTAAAATAGATAAAAATTATAATTTTGATTATTTATTGCTTTTATTTCAGAAATAAGAAATAAATTATATGCTTTTTTTTTTATGTTAATGGAAAAATAAAATATAGTAGATAATACTAGATAAT
>S._involucrata_24
CGTAATGCTCATAATTTCCCTCTAGACTTAGCTGCTATCGAAGCTCCATCTACAAATGGATAAGACTTTGGTCTGATTGTATAGGAGTTTTTGAACTAAAAAAGGAGCAATAGCTTCCCTCTTGTTTTATCAAGAGGG-CGTTATTGCTCCTTTTTTTATTTAGTAGTATTTACCTTACATAGTTTCTTTAAAAATAACAAGGGG-GTTTTATAGTTTGGTTCGATTAGCGTGTTTTATCTTTGTATTAATTTATATTATAGGTTTATATATCCTTTTCCCAATCGTTTATGAAGTTTTATTTCCAACTCAATTTCAATCTAAAATAGATAAAAATTATAATTTTGATTATTTATTGCTTTTATTTCAGAAATAAGAAATAAATTATATGC-TTTTTTTTTATGTTAATGGAAAAATAAAATATAGTAGATAATACTAGATAAT
>S._involucrata_26
CGTAATGCTCATAATTTCCCTCTAGACTTAGCTGCTATCGAAGCTCCATCTACAAATGGATAAGACTTTGGTCTGATTGTATAGGAGTTTTTGAACTAAAAAAGGAGCAATAGCTTCCCTCTTGTTTTATCAAGAGGG-CGTTATTGCTCCTTTTTTTATTTAGTAGTATTTACCTTACATAGTTTCTTTAAAAATAACAAGGGG-GTTTTATAGTTTGGTTCGATTAGCGTGTTTTATCTTTGTATTAATTTATATTATAGGTTTATATATCCTTTTCCCAATCGTTTATGAAGTTTTATTTCCAACTCAATTTCAATCTAAAATAGATAAAAATTATAATTTTGATTATTTATTGCTTTTATTTCAGAAATAAGAAATAAATTATATGC-TTTTTTTTTATGTTAATGGAAAAATAAAATATAGTAGATAATACTAGATAAT
>S._involucrata_372
CGTAATGCTCATAATTTCCCTCTAGACTTAGCTGCTATCGAAGCTCCATCTACAAATGGATAAGACTTTGGTCTGATTGTATAGGAGTTTTTGAACTAAAAAAGGAGCAATAGCTTCCCTCTTGTTTTATCAAGAGGG-CGTTATTGCTCCTTTTTTTATTTAGTAGTATTTACCTTACATAGTTTCTTTAAAAATAACAAGGGG-GTTTTATAGTTTGGTTTGATTAGCGTGTTTTATCTTTGTATTAATTTATATTATAGGTTTATATATCCTTTTCCCAATCGTTTATGAAGTTTTATTTCCAACTCAATTTCAATCTAAAATAGATAAAAATTATAATTTTGATTATTTATTGCTTTTATTTCAGAAATAAGAAATAAATTATATGC-TTTTTTTTTATGTTAATGGAAAAATAAAATATAGTAGATAATACTAGATAAT
>S._involucrata_374
CGTAATGCTCATAATTTCCCTCTAGACTTAGCTGCTATCGAAGCTCCATCTACAAATGGATAAGACTTTGGTCTGATTGTATAGGAGTTTTTGAACTAAAAAAGGAGCAATAGCTTCCCTCTTGTTTTATCAAGAGGG-CGTTATTGCTCCTTTTTTTATTTAGTAGTATTTACCTTACATAGTTTCTTTAAAAATAACAAGGGG-GTTTTATAGTTTGGTTTGATTAGCGTGTTTTATCTTTGTATTAATTTATATTATAGGTTTATATATCCTTTTCCCAATCGTTTATGAAGTTTTATTTCCAACTCAATTTCAATCTAAAATAGATAAAAATTATAATTTTGATTATTTATTGCTTTTATTTCAGAAATAAGAAATAAATTATATGC-TTTTTTTTTATGTTAATGGAAAAATAAAATATAGTAGATAATACTAGATAAT
>S._involucrata_390
CGTAATGCTCATAATTTCCCTCTAGACTTAGCTGCTATCGAAGCTCCATCTACAAATGGATAAGACTTTGGTCTGATTGTATAGGAGTTTTTGAACTAAAAAAGGAGCAATAGCTTCCCTCTTGTTTTATCAAGAGGG-CGTTATTGCTCCTTTTTTTATTTAGTAGTATTTACCTTACATAGTTTCTTTAAAAATAACAAGGGG-GTTTTATAGTTTGGTTCGATTAGCGTGTTTTATCTTTGTATTAATTTATATTATAGGTTTATATATCCTTTTCCCAATCGTTTATGAAGTTTTATTTCCAACTCAATTTCAATCTAAAATAGATAAAAATTATAATTTTGATTATTTATTGCTTTTATTTCAGAAATAAGAAATAAATTATATGC-TTTTTTTTTATGTTAATGGAAAAATAAAATATAGTAGATAATACTAGATAAT
>S._involucrata_41
CGTAATGCTCATAATTTCCCTCTAGACTTAGCTGCTATCGAAGCTCCATCTACAAATGGATAAGACTTTGGTCTGATTGTATAGGAGTTTTTGAACTAAAAAAGGAGCAATAGCTTCCCTCTTGTTTTATCAAGAGGG-CGTTATTGCTCCTTTTTTTATTTAGTAGTATTTACCTTACATAGTTTCTTTAAAAATAACAAGGGG-GTTTTATAGTTTGGTTTGATTAGCGTGTTTTATCTTTGTATTAATTTATATTATAGGTTTATATATCCTTTTCCCAATCGTTTATGAAGTTTTATTTCCAACTCAATTTCAATCTAAAATAGATAAAAATTATAATTTTGATTATTTATTGCTTTTATTTCAGAAATAAGAAATAAATTATATGC-TTTTTTTTTATGTTAATGGAAAAATAAAATATAGTAGATAATACTAGATAAT
>S._involucrata_47
CGTAATGCTCATAATTTCCCTCTAGACTTAGCTGCTATCGAAGCTCCATCTACAAATGGATAAGACTTTGGTCTGATTGTATAGGAGTTTTTGAACTAAAAAAGGAGCAATAGCTTCCCTCTTGTTTTATCAAGAGGG-CGTTATTGCTCCTTTTTTTATTTAGTAGTATTTACCTTACATAGTTTCTTTAAAAATAACAAGGGG-GTTTTATAGTTTGGTTCGATTAGCGTGTTTTATCTTTGTATTAATTTATATTATAGGTTTATATATCCTTTTCCCAATCGTTTATGAAGTTTTATTTCCAACTCAATTTCAATCTAAAATAGATAAAAATTATAATTTTGATTATTTATTGCTTTTATTTCAGAAATAAGAAATAAATTATATGC-TTTTTTTTTATGTTAATGGAAAAATAAAATATAGTAGATAATACTAGATAAT
>S._involucrata_48
CGTAATGCTCATAATTTCCCTCTAGACTTAGCTGCTATCGAAGCTCCATCTACAAATGGATAAGACTTTGGTCTGATTGTATAGGAGTTTTTGAACTAAAAAAGGAGCAATAGCTTCCCTCTTGTTTTATCAAGAGGG-CGTTATTGCTCCTTTTTTTATTTAGTAGTATTTACCTTACATAGTTTCTTTAAAAATAACAAGGGG-GTTTTATAGTTTGGTTCGATTAGCGTGTTTTATCTTTGTATTAATTTATATTATAGGTTTATATATCCTTTTCCCAATCGTTTATGAAGTTTTATTTCCAACTCAATTTCAATCTAAAATAGATAAAAATTATAATTTTGATTATTTATTGCTTTTATTTCAGAAATAAGAAATAAATTATATGC-TTTTTTTTTATGTTAATGGAAAAATAAAATATAGTAGATAATACTAGATAAT
>S._involucrata_61
CGTAATGCTCATAATTTCCCTCTAGACTTAGCTGCTATCGAAGCTCCATCTACAAATGGATAAGACTTTGGTCTGATTGTATAGGAGTTTTTGAACTAAAAAAGGAGCAATAGCTTCCCTCTTGTTTTATCAAGAGGG-CGTTATTGCTCCTTTTTTTATTTAGTAGTATTTACCTTACATAGTTTCTTTAAAAATAACAAGGGG-GTTTTATAGTTTGGTTTGATTAGCGTGTTTTATCTTTGTATTAATTTATATTATAGGTTTATATATCCTTTTCCCAATCGTTTATGAAGTTTTATTTCCAACTCAATTTCAATCTAAAATAGATAAAAATTATAATTTTGATTATTTATTGCTTTTATTTCAGAAATAAGAAATAAATTATATGCTTTTTTTTTTATGTTAATGGAAAAATAAAATATAGTAGATAATACTAGATAAT
>S._involucrata_63
CGTAATGCTCATAATTTCCCTCTAGACTTAGCTGCTATCGAAGCTCCATCTACAAATGGATAAGACTTTGGTCTGATTGTATAGGAGTTTTTGAACTAAAAAAGGAGCAATAGCTTCCCTCTTGTTTTATCAAGAGGG-CGTTATTGCTCCTTTTTTTATTTAGTAGTATTTACCTTACATAGTTTCTTTAAAAATAACAAGGGG-GTTTTATAGTTTGGTTCGATTAGCTTGTTTTATCTTTGTATTAATTTATATTATAGGTTTATATATCCTTTTCCCAATCGTTTATGAAGTTTTATTTCCAACTCAATTTCAATCTAAAATAGATAAAAATTATAATTTTGATTATTTATTGCTTTTATTTCAGAAATAAGAAATAAATTATATGC--TTTTTTTTATGTTAATGGAAAAATAAAATATAGTAGATAATACTAGATAAT
>S._iodostegia_107
CGTAATGCTCATAATTTCCCTCTAGACTTAGCTGCTATCGAAGCTCCATCTACAAATGGATAAGACTTTGGTCTGATTGTATAGGAGTTTTTGAACTAAAAAAGGAGCAATAGCTTCCCTCTTGTTTTATCAAGAGGG-CGTTATTGCTCCTTTTTTTATTTAGTAGTATTTACCTTACATAGTTTCTTTAAAAATAACAAGAGG-GTTTTATAGTTTGGTTCGATTAGCGTGTTTTATCTTTGTATTAATTTATATTATAGGTTTATATATCCTTTTCCCAATCGTTTATGAAGTTTTATTTCCAAGTCAATTTCAATCTAAAATAGATAAAAATTATAATTTTGATTATTTATTGCTTTTATTTGAGAAATAAGAAATAAATTATATGC--TTTTTTTTATGTTAATGGAAAAATAAAATATAGTAGATAATACTAGATAAT
>S._iodostegia_108
CGTAATGCTCATAATTTCCCTCTAGACTTAGCTGCTATCGAAGCTCCATCTACAAATGGATAAGACTTTGGTCTGATTGTATAGGAGTTTTTGAACTAAAAAAGGAGCAATAGCTTCCCTCTTGTTTTATCAAGAGGG-CGTTATTGCTCCTTTTTTTATTTAGTAGTATTTACCTTACATAGTTTCTTTAAAAATAACAAGAGG-GTTTTATAGTTTGGTTCGATTAGCGTGTTTTATCTTTGTATTAATTTATATTATAGGTTTATATATCCTTTTCCCAATCGTTTATGAAGTTTTATTTCCAAGTCAATTTCAATCTAAAATAGATAAAAATTATAATTTTGATTATTTATTGCTTTTATTTGAGAAATAAGAAATAAATTATATGC--TTTTTTTTATGTTAATGGAAAAATAAAATATAGTAGATAATACTAGATAAT
>S._iodostegia_20
CGTAATGCTCATAATTTCCCTCTAGACTTAGCTGCTATCGAAGCTCCATCTACAAATGGATAAGACTTTGGTCTGATTGTATAGGAGTTTTTGAACTAAAAAAGGAGCAATAGCTTCCCTCTTGTTTTATCAAGAGGG-CGTTATTGCTCCTTTTTTTATTTAGTAGTATTTACCTTACATAGTTTCTTTAAAAATAACAAGAGG-GTTTTATAGTTTGGTTCGATTAGCGTGTTTTATCTTTGTATTAATTTATATTATAGGTTTATATATCCTTTTCCCAATCGTTTATGAAGTTTTATTTCCAAGTCAATTTCAATCTAAAATAGATAAAAATTATAATTTTGATTATTTATTGCTTTTATTTGAGAAATAAGAAATAAATTATATGC--TTTTTTTTATGTTAATGGAAAAATAAAATATAGTAGATAATACTAGATAAT
>S._iodostegia_21
CGTAATGCTCATAATTTCCCTCTAGACTTAGCTGCTATCGAAGCTCCATCTACAAATGGATAAGACTTTGGTCTGATTGTATAGGAGTTTTTGAACTAAAAAAGGAGCAATAGCTTCCCTCTTGTTTTATCAAGAGGG-CGTTATTGCTCCTTTTTTTATTTAGTAGTATTTACCTTACATAGTTTCTTTAAAAATAACAAGAGG-GTTTTATAGTTTGGTTCGATTAGCGTGTTTTATCTTTGTATTAATTTATATTATAGGTTTATATATCCTTTTCCCAATCGTTTATGAAGTTTTATTTCCAAGTCAATTTCAATCTAAAATAGATAAAAATTATAATTTTGATTATTTATTGCTTTTATTTGAGAAATAAGAAATAAATTATATGC--TTTTTTTTATGTTAATGGAAAAATAAAATATAGTAGATAATACTAGATAAT
>S._iodostegia_22
CGTAATGCTCATAATTTCCCTCTAGACTTAGCTGCTATCGAAGCTCCATCTACAAATGGATAAGACTTTGGTCTGATTGTATAGGAGTTTTTGAACTAAAAAAGGAGCAATAGCTTCCCTCTTGTTTTATCAAGAGGG-CGTTATTGCTCCTTTTTTTATTTAGTAGTATTTACCTTACATAGTTTCTTTAAAAATAACAAGAGG-GTTTTATAGTTTGGTTCGATTAGCGTGTTTTATCTTTGTATTAATTTATATTATAGGTTTATATATCCTTTTCCCAATCGTTTATGAAGTTTTATTTCCAAGTCAATTTCAATCTAAAATAGATAAAAATTATAATTTTGATTATTTATTGCTTTTATTTGAGAAATAAGAAATAAATTATATGC--TTTTTTTTATGTTAATGGAAAAATAAAATATAGTAGATAATACTAGATAAT
>S._iodostegia_27
CGTAATGCTCATAATTTCCCTCTAGACTTAGCTGCTATCGAAGCTCCATCTACAAATGGATAAGACTTTGGTCTGATTGTATAGGAGTTTTTGAACTAAAAAAGGAGCAATAGCTTCCCTCTTGTTTTATCAAGAGGG-CGTTATTGCTCCTTTTTTTATTTAGTAGTATTTACCTTACATAGTTTCTTTAAAAATAACAAGAGG-GTTTTATAGTTTGGTTCGATTAGCGTGTTTTATCTTTGTATTAATTTATATTATAGGTTTATATATCCTTTTCCCAATCGTTTATGAAGTTTTATTTCCAAGTCAATTTCAATCTAAAATAGAGAAAAATTATAATTTTGATTATTTATTGCTTTTATTTCAGAAATAAGAAATAAATTATATGC--TTTTTTTTATGTTAATGGAAAAATAAAATATAGTAGATAATACTAGATAAT
>S._iodostegia_28
CGTAATGCTCATAATTTCCCTCTAGACTTAGCTGCTATCGAAGCTCCATCTACAAATGGATAAGACTTTGGTCTGATTGTATAGGAGTTTTTGAACTAAAAAAGGAGCAATAGCTTCCCTCTTGTTTTATCAAGAGGG-CGTTATTGCTCCTTTTTTTATTTAGTAGTATTTACCTTACATAGTTTCTTTAAAAATAACAAGAGG-GTTTTATAGTTTGGTTCGATTAGCGTGTTTTATCTTTGTATTAATTTATATTATAGGTTTATATATCCTTTTCCCAATCGTTTATGAAGTTTTATTTCCAAGTCAATTTCAATCTAAAATAGATAAAAATTATAATTTTGATTATTTATTGCTTTTATTTGAGAAATAAGAAATAAATTATATGC--TTTTTTTTATGTTAATGGAAAAATAAAATATAGTAGATAATACTAGATAAT
>S._iodostegia_29
CGTAATGCTCATAATTTCCCTCTAGACTTAGCTGCTATCGAAGCTCCATCTACAAATGGATAAGACTTTGGTCTGATTGTATAGGAGTTTTTGAACTAAAAAAGGAGCAATAGCTTCCCTCTTGTTTTATCAAGAGGG-CGTTATTGCTCCTTTTTTTATTTAGTAGTATTTACCTTACATAGTTTCTTTAAAAATAACAAGAGG-GTTTTATAGTTTGGTTCGATTAGCGTGTTTTATCTTTGTATTAATTTATATTATAGGTTTATATATCCTTTTCCCAATCGTTTATGAAGTTTTATTTCCAAGTCAATTTCAATCTAAAATAGATAAAAATTATAATTTTGATTATTTATTGCTTTTATTTGAGAAATAAGAAATAAATTATATGC--TTTTTTTTATGTTAATGGAAAAATAAAATATAGTAGATAATACTAGATAAT
>S._luae_273
CGTAATGCTCATAATTTCCCTCTAGACTTAGCTGCTATCGAAGCTCCATCTACAAATGGATAAGACTTTGGTCTGATTGTATAGGAGTTTTTGAACTAAAAAAGGAGCAATAGCTTCCCTCTTGTTTTATCAAGAGGG-CGTTATTGCTCCTTTTTTTATTTAGTAGTATTTACCTTACATAGTTTCTTTAAAAATAACAAGGGG-GTTTTATAGTTTGGTTCGATTAGCGTGTTTTATCTTTGTATTAATTTATATTATAGGTTTATATATCCTTTTCCCAATCGTTTATGAAGTTTTATTTCCAACTCAATTTCAATCTAAAATAGATAAAAATTATAATTTTGATTATTTATTGCTTTTATTTCAGAAATAAGAAATAAATTATATGC--TTTTTTTTATGTTAATGGAAAAATAAAATATAGTAGATAATACTAGATAAT
>S._luae_316
CGTAATGCTCATAATTTCCCTCTAGACTTAGCTGCTATCGAAGCTCCATCTACAAATGGATAAGACTTTGGTCTGATTGTATAGGAGTTTTTGAACTAAAAAAGGAGCAATAGCTTCCCTCTTGTTTTATCAAGAGGG-CGTTATTGCTCCTTTTTTTATTTAGTAGTATTTACCTTACATAGTTTCTTTAAAAATAACAAGGGG-GTTTTATAGTTTGGTTCGATTAGCGTGTTTTATCTTTGTATTAATTTATATTATAGGTTTATATATCCTTTTCCCAATCGTTTATGAAGTTTTATTTCCAACTCAATTTCAATCTAAAATAGATAAAAATTATAATTTTGATTATTTATTGCTTTTATTTCAGAAATAAGAAATAAATTATATGC--TTTTTTTTATGTTAATGGAAAAATAAAATATAGTAGATAATACTAGATAAT
>S._nigrescens_314
CGTAATGCTCATAATTTCCCTCTAGACTTAGCTGCTATCGAAGCTCCATCTACAAATGGATAAGACTTTGGTCTGATTGTATAGGAGTTTTTGAACTAAAAAAGGAGCAATAGCTTCCCTCTTGTTTTATCAAGAGGG-CGTTATTGCTCCTTTTTTTATTTAGTAGTATTTACCTTACATAGTTTCTTTAAAAATAACAAGGGG-GTTTTATAGTTTGGTTCGATTAGCGTGTTTTATCTTTGTATTAATTTATATTATAGGTTTATATATCCTTTTCCCAATCGTTTATGAAGTTTTATTTCCAACTCAATTTCAATCTAAAATAGATAAAAATTATAATTTTGATTATTTATTGCTTTTATTTCAGAAATAAGAAATAAATTATATGC--TTTTTTTTATGTTAATGGAAAAATAAAATATAGTAGATAATACTAGATAAT
>S._nigrescens_315
CGTAATGCTCATAATTTCCCTCTAGACTTAGCTGCTATCGAAGCTCCATCTACAAATGGATAAGACTTTGGTCTGATTGTATAGGAGTTTTTGAACTAAAAAAGGAGCAATAGCTTCCCTCTTGTTTTATCAAGAGGG-CGTTATTGCTCCTTTTTTTATTTAGTAGTATTTACCTTACATAGTTTCTTTAAAAATAACAAGGGG-GTTTTATAGTTTGGTTCGATTAGCGTGTTTTATCTTTGTATTAATTTATATTATAGGTTTATATATCCTTTTCCCAATCGTTTATGAAGTTTTATTTCCAACTCAATTTCAATCTAAAATAGATAAAAATTATAATTTTGATTATTTATTGCTTTTATTTCAGAAATAAGAAATAAATTATATGC--TTTTTTTTATGTTAATGGAAAAATAAAATATAGTAGATAATACTAGATAAT
>S._nigrescens_320
CGTAATGCTCATAATTTCCCTCTAGACTTAGCTGCTATCGAAGCTCCATCTACAAATGGATAAGACTTTGGTCTGATTGTATAGGAGTTTTTGAACTAAAAAAGGAGCAATAGCTTCCCTCTTGTTTTATCAAGAGGG-CGTTATTGCTCCTTTTTTTATTTAGTAGTATTTACCTTACATAGTTTCTTTAAAAATAACAAGGGG-GTTTTATAGTTTGGTTCGATTAGCGTGTTTTATCTTTGTATTAATTTATATTATAGGTTTATATATCCTTTTCCCAATCGTTTATGAAGTTTTATTTCCAACTCAATTTCAATCTAAAATAGATAAAAATTATAATTTTGATTATTTATTGCTTTTATTTCAGAAATAAGAAATAAATTATATGC--TTTTTTTTATGTTAATGGAAAAATAAAATATAGTAGATAATACTAGATAAT
>S._nigrescens_347
CGTAATGCTCATAATTTCCCTCTAGACTTAGCTGCTATCGAAGCTCCATCTACAAATGGATAAGACTTTGGTCTGATTGTATAGGAGTTTTTGAACTAAAAAAGGAGCAATAGCTTCCCTCTTGTTTTATCAAGAGGG-CGTTATTGCTCCTTTTTTTATTTAGTAGTATTTACCTTACATAGTTTCTTTAAAAATAACAAGGGG-GTTTTATAGTTTGGTTCGATTAGCGTGTTTTATCTTTGTATTAATTTATATTATAGGTTTATATATCCTTTTCCCAATCGTTTATGAAGTTTTATTTCCAACTCAATTTCAATCTAAAATAGATAAAAATTATAATTTTGATTATTTATTGCTTTTATTTCAGAAATAAGAAATAAATTATATGC--TTTTTTTTATGTTAATGGAAAAATAAAATATAGTAGATAATACTAGATAAT
>S._nigrescens_82
CGTAATGCTCATAATTTCCCTCTAGACTTAGCTGCTATCGAAGCTCCATCTACAAATGGATAAGACTTTGGTCTGATTGTATAGGAGTTTTTGAACTAAAAAAGGAGCAATAGCTTCCCTCTTGTTTTATCAAGAGGG-CGTTATTGCTCCTTTTTTTATTTAGTAGTATTTACCTTACATAGTTTCTTTAAAAATAACAAGGGG-GTTTTATAGTTTGGTTCGATTAGCGTGTTTTATCTTTGTATTAATTTATATTATAGGTTTATATATCCTTTTCCCAATCGTTTATGAAGTTTTATTTCCAACTCAATTTCAATCTAAAATAGATAAAAATTATAATTTTGATTATTTATTGCTTTTATTTCAGAAATAAGAAATAAATTATATGC--TTTTTTTTATGTTAATGGAAAAATAAAATATAGTAGATAATACTAGATAAT
>S._nigrescens_83
CGTAATGCTCATAATTTCCCTCTAGACTTAGCTGCTATCGAAGCTCCATCTACAAATGGATAAGACTTTGGTCTGATTGTATAGGAGTTTTTGAACTAAAAAAGGAGCAATAGCTTCCCTCTTGTTTTATCAAGAGGG-CGTTATTGCTCCTTTTTTTATTTAGTAGTATTTACCTTACATAGTTTCTTTAAAAATAACAAGGGG-GTTTTATAGTTTGGTTCGATTAGCGTGTTTTATCTTTGTATTAATTTATATTATAGGTTTATATATCCTTTTCCCAATCGTTTATGAAGTTTTATTTCCAACTCAATTTCAATCTAAAATAGATAAAAATTATAATTTTGATTATTTATTGCTTTTATTTCAGAAATAAGAAATAAATTATATGC--TTTTTTTTATGTTAATGGAAAAATAAAATATAGTAGATAATACTAGATAAT
>S._nigrescens_84
CGTAATGCTCATAATTTCCCTCTAGACTTAGCTGCTATCGAAGCTCCATCTACAAATGGATAAGACTTTGGTCTGATTGTATAGGAGTTTTTGAACTAAAAAAGGAGCAATAGCTTCCCTCTTGTTTTATCAAGAGGG-CGTTATTGCTCCTTTTTTTATTTAGTAGTATTTACCTTACATAGTTTCTTTAAAAATAACAAGGGG-GTTTTATAGTTTGGTTCGATTAGCGTGTTTTATCTTTGTATTAATTTATATTATAGGTTTATATATCCTTTTCCCAATCGTTTATGAAGTTTTATTTCCAACTCAATTTCAATCTAAAATAGATAAAAATTATAATTTTGATTATTTATTGCTTTTATTTCAGAAATAAGAAATAAATTATATGC--TTTTTTTTATGTTAATGGAAAAATAAAATATAGTAGATAATACTAGATAAT
>S._obvallata_257
CGTAATGCTCATAATTTCCCTCTAGACTTAGCTGCTATCGAAGCTCCATCTACAAATGGATAAGACTTTGGTCTGATTGTATAGGAGTTTTTGAACTAAAAAAGGAGCAATAGCTTCCCTCTTGTTTTATCAAGAGGG-CGTTATTGCTCCTTTTTTTATTTAGTAGTATTTACCTTACATAGTTTCTTTAAAAATAACAAGGGG-GTTTTATAGTTTGGTTCGATTAGCGTGTTTTATCTTTGTATTAATTTATATTATAGGTTTATATATCCTTTTCCCAATCGTTTATGAAGTTTTATTTCCAACTCAATTTCAATCTAAAATAGATAAAAATTATAATTTTGATTATTTATTGCTTTTATTTCAGAAATAAGAAATAAATTATATGC--TTTTTTTTATATTAATGGAAAAATAAAATATAGTAGATAATACTAGATAAT
>S._obvallata_264
CGTAATGCTCATAATTTCCCTCTAGACTTAGCTGCTATCGAAGCTCCATCTACAAATGGATAAGACTTTGGTCTGATTGTATAGGAGTTTTTGAACTAAAAAAGGAGCAATAGCTTCCCTCTTGTTTTATCAAGAGGG-CGTTATTGCTCCTTTTTTTATTTAGTAGTATTTACCTTACATAGTTTCTTTAAAAATAACAAGGGG-GTTTTATAGTTTGGTTCGATTAGCGTGTTTTATCTTTGTATTAATTTATATTATAGGTTTATATATCCTTTTCCCAATCGTTTATGAAGTTTTATTTCCAACTCAATTTCAATCTAAAATAGATAAAAATTATAATTTTGATTATTTATTGCTTTTATTTCAGAAATAAGAAATAAATTATATGC--TTTTTTTTATGTTAATGGAAAAATAAAATATAGTAGATAATACTAGATAAT
>S._obvallata_379
CGTAATGCTCATAATTTCCCTCTAGACTTAGCTGCTATCGAAGCTCCATCTACAAATGGATAAGACTTTGGTCTGATTGTATAGGAGTTTTTGAACTAAAAAAGGAGCAATAGCTTCCCTCTTGTTTTATCAAGAGGG-CGTTATTGCTCCTTTTTTTATTTAGTAGTATTTACCTTACATAGTTTCTTTAAAAATAACAAGGGG-GTTTTATAGTTTGGTTCGATTAGCGTGTTTTATCTTTGTATTAATTTATATTATAGGTTTATATATCCTTTTCCCAATCGTTTATGAAGTTTTATTTCCAACTCAATTTCAATCTAAAATAGATAAAAATTATAATTTTGATTATTTATTGCTTTTATTTCAGAAATAAGAAATAAATTATATGC--TTTTTTTTATGTTAATGGAAAAATAAAATATAGTAGATAATACTAGATAAT
>S._obvallata_382
CGTAATGCTCATAATTTCCCTCTAGACTTAGCTGCTATCGAAGCTCCATCTACAAATGGATAAGACTTTGGTCTGATTGTATAGGAGTTTTTGAACTAAAAAAGGAGCAATAGCTTCCCTCTTGTTTTATCAAGAGGG-CGTTATTGCTCCTTTTTTTATTTAGTAGTATTTACCTTACATAGTTTCTTTAAAAATAACAAGGGG-GTTTTATAGTTTGGTTCGATTAGCGTGTTTTATCTTTGTATTAATTTATATTATAGGTTTATATATCCTTTTCCCAATCGTTTATGAAGTTTTATTTCCAACTCAATTTCAATCTAAAATAGATAAAAATTATAATTTTGATTATTTATTGCTTTTATTTCAGAAATAAGAAATAAATTATATGC--TTTTTTTTATATTAATGGAAAAATAAAATATAGTAGATAATACTAGATAAT
>S._obvallata_383
CGTAATGCTCATAATTTCCCTCTAGACTTAGCTGCTATCGAAGCTCCATCTACAAATGGATAAGACTTTGGTCTGATTGTATAGGAGTTTTTGAACTAAAAAAGGAGCAATAGCTTCCCTCTTGTTTTATCAAGAGGG-CGTTATTGCTCCTTTTTTTATTTAGTAGTATTTACCTTACATAGTTTCTTTAAAAATAACAAGGGG-GTTTTATAGTTTGGTTCGATTAGCGTGTTTTATCTTTGTATTAATTTATATTATAGGTTTATATATCCTTTTCCCAATCGTTTATGAAGTTTTATTTCCAACTCAATTTCAATCTAAAATAGATAAAAATTATAATTTTGATTATTTATTGCTTTTATTTCAGAAATAAGAAATAAATTATATGC-TTTTTTTTTATGTTAATGGAAAAATAAAATATAGTAGATAATACTAGATAAT
>S._orgaadayi_11
CGTAATGCTCATAATTTCCCTCTAGACTTAGCTGCTATCGAAGCTCCATCTACAAATGGATAAGACTTTGGTCTGATTGTATAGGAGTTTTTGAACTAAAAAAGGAGCAATAGCTTCCCTCTTGTTTTATCAAGAGGG-CGTTATTGCTCCTTTTTTTATTTAGTAGTATTTACCTTACATAGTTTCTTTAAAAATAACAAGGGG-GTTTTATAGTTTGGTTCGATTAGCGTGTTTTATCTTTGTATTAATTTATATTATAGGTTTATATATCCTTTTCCCAATCGTTTATGAAGTTTTATTTCCAACTCAATTTCAATCTAAAATAGATAAAAATTATAATTTTGATTATTTATTGCTTTTATTTCAGAAATAAGAAATAAATTATATGC--TTTTTTTTATGTTAATGGAAAAATAAAATATAGTAGATAATACTAGATAAT
>S._orgaadayi_12
CGTAATGCTCATAATTTCCCTCTAGACTTAGCTGCTATCGAAGCTCCATCTACAAATGGATAAGACTTTGGTCTGATTGTATAGGAGTTTTTGAACTAAAAAAGGAGCAATAGCTTCCCTCTTGTTTTATCAAGAGGG-CGTTATTGCTCCTTTTTTTATTTAGTAGTATTTACCTTACATAGTTTCTTTAAAAATAACAAGGGG-GTTTTATAGTTTGGTTCGATTAGCGTGTTTTATCTTTGTATTAATTTATATTATAGGTTTATATATCCTTTTCCCAATCGTTTATGAAGTTTTATTTCCAACTCAATTTCAATCTAAAATAGATAAAAATTATAATTTTGATTATTTATTGCTTTTATTTCAGAAATAAGAAATAAATTATATGC--TTTTTTTTATGTTAATGGAAAAATAAAATATAGTAGATAATACTAGATAAT
>S._orgaadayi_360
CGTAATGCTCATAATTTCCCTCTAGACTTAGCTGCTATCGAAGCTCCATCTACAAATGGATAAGACTTTGGTCTGATTGTATAGGAGTTTTTGAACTAAAAAAGGAGCAATAGCTTCCCTCTTGTTTTATCAAGAGGG-CGTTATTGCTCCTTTTTTTATTTAGTAGTATTTACCTTACATAGTTTCTTTAAAAATAACAAGGGG-GTTTTATAGTTTGGTTCGATTAGCGTGTTTTATCTTTGTATTAATTTATATTATAGGTTTATATATCCTTTTCCCAATCGTTTATGAAGTTTTATTTCCAACTCAATTTCAATCTAAAATAGATAAAAATTATAATTTTGATTATTTATTGCTTTTATTTCAGAAATAAGAAATAAATTATATGC--TTTTTTTTATGTTAATGGAAAAATAAAATATAGTAGATAATACTAGATAAT
>S._phaeantha_1
CGTAATGCTCATAATTTCCCTCTAGACTTAGCTGCTATCGAAGCTCCATCTACAAATGGATAAGACTTTGGTCTGATTGTATAGGAGTTTTTGAACTAAAAAAGGAGCAATAGCTTCCCTCTTGTTTTATCAAGAGGG-CGTTATTGCTCCTTTTTTTATTTAGTAGTATTTACCTTACATAGTTTCTTTAAAAATAACAAGGGG-GTTTTATAGTTTGGTTCGATTAGCGTGTTTTATCTTTGTATTAATTTATATTATAGGTTTATATATCCTTTTCCCAATCGTTTATGAAGTTTTATTTCCAACTCAATTTCAATCTAAAATAGATAAAAATTATAATTTTGATTATTTATTGCTTTTATTTCAGAAATAAGAAATAAATTATATGC--TTTTTTTTATGTTAATGGAAAAATAAAATATAGTAGATAATACTAGATAAT
>S._phaeantha_195
CGTAATGCTCATAATTTCCCTCTAGACTTAGCTGCTATCGAAGCTCCATCTACAAATGGATAAGACTTTGGTCTGATTGTATAGGAGTTTTTGAACTAAAAAAGGAGCAATAGCTTCCCTCTTGTTTTATCAAGAGGG-CGTTATTGCTCCTTTTTTTATTTAGTAGTATTTACCTTACATAGTTTCTTTAAAAATAACAAGGGG-GTTTTATAGTTTGGTTCGATTAGCGTGTTTTATCTTTGTATTAATTTATATTATAGGTTTATATATCCTTTTCCCAATCGTTTATGAAGTTTTATTTCCAACTCAATTTCAATCTAAAATAGATAAAAATTATAATTTTGATTATTTATTGCTTTTATTTCAGAAATAAGAAATAAATTATATGC--TTTTTTTTATGTTAATGGAAAAATAAAATATAGTAGATAATACTAGATAAT
>S._phaeantha_196
CGTAATGCTCATAATTTCCCTCTAGACTTAGCTGCTATCGAAGCTCCATCTACAAATGGATAAGACTTTGGTCTGATTGTATAGGAGTTTTTGAACTAAAAAAGGAGCAATAGCTTCCCTCTTGTTTTATCAAGAGGG-CGTTATTGCTCCTTTTTTTATTTAGTAGTATTTACCTTACATAGTTTCTTTAAAAATAACAAGGGG-GTTTTATAGTTTGGTTCGATTAGCGTGTTTTATCTTTGTATTAATTTATATTATAGGTTTATATATCCTTTTCCCAATCGTTTATGAAGTTTTATTTCCAACTCAATTTCAATCTAAAATAGATAAAAATTATAATTTTGATTATTTATTGCTTTTATTTCAGAAATAAGAAATAAATTATATGC--TTTTTTTTATGTTAATGGAAAAATAAAATATAGTAGATAATACTAGATAAT
>S._phaeantha_2
CGTAATGCTCATAATTTCCCTCTAGACTTAGCTGCTATCGAAGCTCCATCTACAAATGGATAAGACTTTGGTCTGATTGTATAGGAGTTTTTGAACTAAAAAAGGAGCAATAGCTTCCCTCTTGTTTTATCAAGAGGG-CGTTATTGCTCCTTTTTTTATTTAGTAGTATTTACCTTACATAGTTTCTTTAAAAATAACAAGGGG-GTTTTATAGTTTGGTTCGATTAGCGTGTTTTATCTTTGTATTAATTTATATTATAGGTTTATATATCCTTTTCCCAATCGTTTATGAAGTTTTATTTCCAACTCAATTTCAATCTAAAATAGATAAAAATTATAATTTTGATTATTTATTGCTTTTATTTCAGAAATAAGAAATAAATTATATGC--TTTTTTTTATGTTAATGGAAAAATAAAATATAGTAGATAATACTAGATAAT
>S._phaeantha_317
CGTAATGCTCATAATTTCCCTCTAGACTTAGCTGCTATCGAAGCTCCATCTACAAATGGATAAGACTTTGGTCTGATTGTATAGGAGTTTTTGAACTAAAAAAGGAGCAATAGCTTCCCTCTTGTTTTATCAAGAGGG-CGTTATTGCTCCTTTTTTTATTTAGTAGTATTTACCTTACATAGTTTCTTTAAAAATAACAAGGGG-GTTTTATAGTTTGGTTCGATTAGCGTGTTTTATCTTTGTATTAATTTATATTATAGGTTTATATATCCTTTTCCCAATCGTTTATGAAGTTTTATTTCCAACTCAATTTCAATCTAAAATAGATAAAAATTATAATTTTGATTATTTATTGCTTTTATTTCAGAAATAAGAAATAAATTATATGC--TTTTTTTTATGTTAATGGAAAAATAAAATATAGTAGATAATACTAGATAAT
>S._phaeantha_349
CGTAATGCTCATAATTTCCCTCTAGACTTAGCTGCTATCGAAGCTCCATCTACAAATGGATAAGACTTTGGTCTGATTGTATAGGAGTTTTTGAACTAAAAAAGGAGCAATAGCTTCCCTCTTGTTTTATCAAGAGGG-CGTTATTGCTCCTTTTTTTATTTAGTAGTATTTACCTTACATAGTTTCTTTAAAAATAACAAGGGG-GTTTTATAGTTTGGTTCGATTAGCGTGTTTTATCTTTGTATTAATTTATATTATAGGTTTATATATCCTTTTCCCAATCGTTTATGAAGTTTTATTTCCAACTCAATTTCAATCTAAAATAGATAAAAATTATAATTTTGATTATTTATTGCTTTTATTTCAGAAATAAGAAATAAATTATATGC--TTTTTTTTATGTTAATGGAAAAATAAAATATAGTAGATAATACTAGATAAT
>S._phaeantha_351
CGTAATGCTCATAATTTCCCTCTAGACTTAGCTGCTATCGAAGCTCCATCTACAAATGGATAAGACTTTGGTCTGATTGTATAGGAGTTTTTGAACTAAAAAAGGAGCAATAGCTTCCCTCTTGTTTTATCAAGAGGG-CGTTATTGCTCCTTTTTTTATTTAGTAGTATTTACCTTACATAGTTTCTTTAAAAATAACAAGGGG-GTTTTATAGTTTGGTTCGATTAGCGTGTTTTATCTTTGTATTAATTTATATTATAGGTTTATATATCCTTTTCCCAATCGTTTATGAAGTTTTATTTCCAACTCAATTTCAATCTAAAATAGATAAAAATTATAATTTTGATTATTTATTGCTTTTATTTCAGAAATAAGAAATAAATTATATGC--TTTTTTTTATGTTAATGGAAAAATAAAATATAGTAGATAATACTAGATAAT
>S._phaeantha_354
CGTAATGCTCATAATTTCCCTCTAGACTTAGCTGCTATCGAAGCTCCATCTACAAATGGATAAGACTTTGGTCTGATTGTATAGGAGTTTTTGAACTAAAAAAGGAGCAATAGCTTCCCTCTTGTTTTATCAAGAGGG-CGTTATTGCTCCTTTTTTTATTTAGTAGTATTTACCTTACATAGTTTCTTTAAAAATAACAAGGGG-GTTTTATAGTTTGGTTCGATTAGCGTGTTTTATCTTTGTATTAATTTATATTATAGGTTTATATATCCTTTTCCCAATCGTTTATGAAGTTTTATTTCCAACTCAATTTCAATCTAAAATAGATAAAAATTATAATTTTGATTATTTATTGCTTTTATTTCAGAAATAAGAAATAAATTATATGC--TTTTTTTTATGTTAATGGAAAAATAAAATATAGTAGATAATACTAGATAAT
>S._polycolea_229
CGTAATGCTCATAATTTCCCTCTAGACTTAGCTGCTATCGAAGCTCCATCTACAAATGGATAAGACTTTGGTCTGATTGTATAGGAGTTTTTGAACTAAAAAAGGAGCAATAGCTTCCCTCTTGTTTTATCAAGAGGGAAGCTATTGCTCC-TTTTTTATTTAGTAGTATTTACCTTACATAGTTTCTTTAAAAATAACAAGGGG-GTTTTATAGTTTGGTTCGATTAGCGTGTTTTATCTTTGTATTAATTTATATTATAGGTTTATATATCCTTTTCCCAATCGTTTATGAAGTTTTATTTCCAACTCAATTTCAATCTAAAATAGATAAAAATTATAATTTTGATTATTTATTGCTTTTATTTCAGAAATAAGAAATAAATTCTATGC--TTTTTTTTATGTTAATGGAAAAATAAAATATAGTAGATAATACTAGATAAT
>S._polycolea_230
CGTAATGCTCATAATTTCCCTCTAGACTTAGCTGCTATCGAAGCTCCATCTACAAATGGATAAGACTTTGGTCTGATTGTATAGGAGTTTTTGAACTAAAAAAGGAGCAATAGCTTCCCTCTTGTTTTATCAAGAGGG-CGTTATTGCTCCTTTTTTTATTTAGTAGTATTTACCTTACATAGTTTCTTTAAAAATAACAAGGGG-GTTTTATAGTTTGGTTCGATTAGCGTGTTTTATCTTTGTATTAATTTATATTATAGGTTTATATATCCTTTTCCCAATCGTTTATGAAGTTTTATTTCCAACTCAATTTCAATCTAAAATAGATAAAAATTATAATTTTGATTATTTATTGCTTTTATTTCAGAAATAAGAAATAAATTATATGC--TTTTTTTTATGTTAATGGAAAAATAAAATATAGTAGATAATACTAGATAAT
>S._polycolea_231
CGTAATGCTCATAATTTCCCTCTAGACTTAGCTGCTATCGAAGCTCCATCTACAAATGGATAAGACTTTGGTCTGATTGTATAGGAGTTTTTGAACTAAAAAAGGAGCAATAGCTTCCCTCTTGTTTTATCAAGAGGG-CGTTATTGCTCCTTTTTTTATTTAGTAGTATTTACCTTACATAGTTTCTTTAAAAATAACAAGGGG-GTTTTATAGTTTGGTTCGATTAGCGTGTTTTATCTTTGTATTAATTTATATTATAGGTTTATATATCCTTTTCCCAATCGTTTATGAAGTTTTATTTCCAACTCAATTTCAATCTAAAATAGATAAAAATTATAATTTTGATTATTTATTGCTTTTATTTCAGAAATAAGAAATAAATTATATGC--TTTTTTTTATGTTAATGGAAAAATAAAATATAGTAGATAATACTAGATAAT
>S._polycolea_269
CGTAATGCTCATAATTTCCCTCTAGACTTAGCTGCTATCGAAGCTCCATCTACAAATGGATAAGACTTTGGTCTGATTGTATAGGAGTTTTTGAACTAAAAAAGGAGCAATAGCTTCCCTCTTGTTTTATCAAGAGGG-CGTTATTGCTCCTTTTTTTATTTAGTAGTATTTACCTTACATAGTTTCTTTAAAAATAACAAGGGG-GTTTTATAGTTTGGTTCGATTAGCGTGTTTTATCTTTGTATTAATTTATATTATAGGTTTATATATCCTTTTCCCAATCGTTTATGAAGTTTTATTTCCAACTCAATTTCAATCTAAAATAGATAAAAATTATAATTTTGATTATTTATTGCTTTTATTTCAGAAATAAGAAATAAATTATATGC--TTTTTTTTATGTTAATGGAAAAATAAAATATAGTAGATAATACTAGATAAT
>S._polycolea_270
CGTAATGCTCATAATTTCCCTCTAGACTTAGCTGCTATCGAAGCTCCATCTACAAATGGATAAGACTTTGGTCTGATTGTATAGGAGTTTTTGAACTAAAAAAGGAGCAATAGCTTCCCTCTTGTTTTATCAAGAGGG-CGTTATTGCTCCTTTTTTTATTTAGTAGTATTTACCTTACATAGTTTCTTTAAAAATAACAAGGGG-GTTTTATAGTTTGGTTCGATTAGCGTGTTTTATCTTTGTATTAATTTATATTATAGGTTTATATATCCTTTTCCCAATCGTTTATGAAGTTTTATTTCCAACTCAATTTCAATCTAAAATAGATAAAAATTATAATTTTGATTATTTATTGCTTTTATTTCAGAAATAAGAAATAAATTATATGC--TTTTTTTTATGTTAATGGAAAAATAAAATATAGTAGATAATACTAGATAAT
>S._polycolea_334
CGTAATGCTCATAATTTCCCTCTAGACTTAGCTGCTATCGAAGCTCCATCTACAAATGGATAAGACTTTGGTCTGATTGTATAGGAGTTTTTGAACTAAAAAAGGAGCAATAGCTTCCCTCTTGTTTTATCAAGAGGG-CGTTATTGCTCCTTTTTTTATTTAGTAGTATTTACCTTACATAGTTTCTTTAAAAATAACAAGGGG-GTTTTATAGTTTGGTTCGATTAGCGTGTTTTATCTTTGTATTAATTTATATTATAGGTTTATATATCCTTTTCCCAATCGTTTATGAAGTTTTATTTCCAACTCAATTTCAATCTAAAATAGATAAAAATTATAATTTTGATTATTTATTGCTTTTATTTCAGAAATAAGAAATAAATTATATGC--TTTTTTTTATGTTAATGGAAAAATAAAATATAGTAGATAATACTAGATAAT
>S._pubifolia_206
CGTAATGCTCATAATTTCCCTCTAGACTTAGCTGCTATCGAAGCTCCATCTACAAATGGATAAGACTTTGGTCTGATTGTATAGGAGTTTTTGAACTAAAAAAGGAGCAATAGCTTCCCTCTTGTTTTATCAAGAGGG-CGTTATTGCTCCTTTTTTTATTTAGTAGTATTTACCTTACATAGTTTCTTTAAAAATAACAAGGGG-GTTTTATAGTTTGGTTCGATTAGCGTGTTTTATCTTTGTATTAATTTATATTATAGGTTTATATATCCTTTTCCCAATCGTTTATGAAGTTTTATTTCCAACTCAATTTCAATCTAAAATAGATAAAAATTATAATTTTGATTATTTATTGCTTTTATTTCAGAAATAAGAAATAAATTATATGC--TTTTTTTTATGTTAATGGAAAAATAAAATATAGTAGATAATACTAGATAAT
>S._pubifolia_207
CGTAATGCTCATAATTTCCCTCTAGACTTAGCTGCTATCGAAGCTCCATCTACAAATGGATAAGACTTTGGTCTGATTGTATAGGAGTTTTTGAACTAAAAAAGGAGCAATAGCTTCCCTCTTGTTTTATCAAGAGGG-CGTTATTGCTCCTTTTTTTATTTAGTAGTATTTACCTTACATAGTTTCTTTAAAAATAACAAGGGG-GTTTTATAGTTTGGTTCGATTAGCGTGTTTTATCTTTGTATTAATTTATATTATAGGTTTATATATCCTTTTCCCAATCGTTTATGAAGTTTTATTTCCAACTCAATTTCAATCTAAAATAGATAAAAATTATAATTTTGATTATTTATTGCTTTTATTTCAGAAATAAGAAATAAATTATATGC--TTTTTTTTATGTTAATGGAAAAATAAAATATAGTAGATAATACTAGATAAT
>S._pubifolia_208
CGTAATGCTCATAATTTCCCTCTAGACTTAGCTGCTATCGAAGCTCCATCTACAAATGGATAAGACTTTGGTCTGATTGTATAGGAGTTTTTGAACTAAAAAAGGAGCAATAGCTTCCCTCTTGTTTTATCAAGAGGG-CGTTATTGCTCCTTTTTTTATTTAGTAGTATTTACCTTACATAGTTTCTTTAAAAATAACAAGGGG-GTTTTATAGTTTGGTTCGATTAGCGTGTTTTATCTTTGTATTAATTTATATTATAGGTTTATATATCCTTTTCCCAATCGTTTATGAAGTTTTATTTCCAACTCAATTTCAATCTAAAATAGATAAAAATTATAATTTTGATTATTTATTGCTTTTATTTCAGAAATAAGAAATAAATTATATGC--TTTTTTTTATGTTAATGGAAAAATAAAATATAGTAGATAATACTAGATAAT
>S._pubifolia_94
CGTAATGCTCATAATTTCCCTCTAGACTTAGCTGCTATCGAAGCTCCATCTACAAATGGATAAGACTTTGGTCTGATTGTATAGGAGTTTTTGAACTAAAAAAGGAGCAATAGCTTCCCTCTTGTTTTATCAAGAGGG-CGTTATTGCTCCTTTTTTTATTTAGTAGTATTTACCTTACATAGTTTCTTTAAAAATAACAAGGGG-GTTTTATAGTTTGGTTCGATTAGCGTGTTTTATCTTTGTATTAATTTATATTATAGGTTTATATATCCTTTTCCCAATCGTTTATGAAGTTTTATTTCCAACTCAATTTCAATCTAAAATAGATAAAAATTATAATTTTGATTATTTATTGCTTTTATTTCAGAAATAAGAAATAAATTATATGC--TTTTTTTTATGTTAATGGAAAAATAAAATATAGTAGATAATACTAGATAAT
>S._sp_156
CGTAATGCTCATAATTTCCCTCTAGACTTAGCTGCTATCGAAGCTCCATCTACAAATGGATAAGACTTTGGTCTGATTGTATAGGAGTTTTTGAACTAAAAAAGGAGCAATAGCTTCCCTCTTGTTTTATCAAGAGGG-CGTTATTGCTCC-TTTTTTATTTAGTAGTATTTACCTTACATAGTTTCTTTAAAAATAACAAGGGGGGTTTTATAGTTTGGTTCGATTAGCGTGTTTTATCTTTGTATTAATTTATATTATAGGTTTATATATCCTTTTCCCAATCGTTTATGAAGTTTTATTTCCAACTCAATTTCAATCTAAAATAGATAAAAATTATAATTTTGATTATTTATTGCTTTTATTTCAGAAATAAGAAATAAATTCTATGC--TTTTTTTTATGTTAATGGAAAAATAAAATCTAGTAGATAATACTAGATAAT
>S._sp_186
CGTAATGCTCATAATTTCCCTCTAGACTTAGCTGCTATCGAAGCTCCATCTACAAATGGATAAGACTTTGGTCTGATTGTATAGGAGTTTTTGAACTAAAAAAGGAGCAATAGCTTCCCTCTTGTTTTATCAAGAGGG-CGTTATTGCTCCTTTTTTTATTTAGTAGTATTTACCTTACATAGTTTCTTTAAAAATAACAAGGGGAGTTTTATAGTTTGGTTCGATTAGCGTGTTTTATCTTTGTATTAATTTATATTATAGGTTTATATATCCTTTTCCCAATCGTTTATGAAGTTTTATTTCCAACTCAATTTCAATCTAAAATAGATAAAAATTATAATTTTGATTATTTATTGCTTTTATTTCAGAAATAAGAAATAAATTCTATGC--TTTTTTTTATGTTAATGGAAAAATAAAATATAGTAGATAATACTAGATAAT
>S._sp_187
CGTAATGCTCATAATTTCCCTCTAGACTTAGCTGCTATCGAAGCTCCATCTACAAATGGATAAGACTTTGGTCTGATTGTATAGGAGTTTTTGAACTAAAAAAGGAGCAATAGCTTCCCTCTTGTTTTATCAAGAGGG-CGTTATTGCTCCTTTTTTTATTTAGTAGTATTTACCTTACATAGTTTCTTTAAAAATAACAAGGGGAGTTTTATAGTTTGGTTCGATTAGCGTGTTTTATCTTTGTATTAATTTATATTATAGGTTTATATATCCTTTTCCCAATCGTTTATGAAGTTTTATTTCCAACTCAATTTCAATCTAAAATAGATAAAAATTATAATTTTGATTATTTATTGCTTTTATTTCAGAAATAAGAAATAAATTCTATGC--TTTTTTTTATGTTAATGGAAAAATAAAATATAGTAGATAATACTAGATAAT
>S._sp_385
CGTAATGCTCATAATTTCCCTCTAGACTTAGCTGCTATCGAAGCTCCATCTACAAATGGATAAGACTTTGGTCTGATTGTATAGGAGTTTTTGAACTAAAAAAGGAGCAATAGCTTCCCTCTTGTTTTATCAAGAGGG-CGTTATTGCTCCTTTTTTTATTTAGTAGTATTTACCTTACATAGTTTCTTTAAAAATAACAAGGGGAGTTTTATAGTTTGGTTCGATTAGCGTGTTTTATCTTTGTATTAATTTATATTATAGGTTTATATATCCTTTTCCCAATCGTTTATGAAGTTTTATTTCCAACTCAATTTCAATCTAAAATAGATAAAAATTATAATTTTGATTATTTATTGCTTTTATTTCAGAAATAAGAAATAAATTCTATGC--TTTTTTTTATGTTAATGGAAAAATAAAATATAGTAGATAATACTAGATAAT
>S._sp_386
CGTAATGCTCATAATTTCCCTCTAGACTTAGCTGCTATCGAAGCTCCATCTACAAATGGATAAGACTTTGGTCTGATTGTATAGGAGTTTTTGAACTAAAAAAGGAGCAATAGCTTCCCTCTTGTTTTATCAAGAGGG-CGTTATTGCTCCTTTTTTTATTTAGTAGTATTTACCTTACATAGTTTCTTTAAAAATAACAAGGGGAGTTTTATAGTTTGGTTCGATTAGCGTGTTTTATCTTTGTATTAATTTATATTATAGGTTTATATATCCTTTTCCCAATCGTTTATGAAGTTTTATTTCCAACTCAATTTCAATCTAAAATAGATAAAAATTATAATTTTGATTATTTATTGCTTTTATTTCAGAAATAAGAAATAAATTCTATGC--TTTTTTTTATGTTAATGGAAAAATAAAATATAGTAGATAATACTAGATAAT
>S._sp_388
CGTAATGCTCATAATTTCCCTCTAGACTTAGCTGCTATCGAAGCTCCATCTACAAATGGATAAGACTTTGGTCTGATTGTATAGGAGTTTTTGAACTAAAAAAGGAGCAATAGCTTCCCTCTTGTTTTATCAAGAGGG-CGTTATTGCTCC-TTTTTTATTTAGTAGTATTTACCTTACATAGTTTCTTTAAAAATAACAAGGGGGGTTTTATAGTTTGGTTCGATTAGCGTGTTTTATCTTTGTATTAATTTATATTATAGGTTTATATATCCTTTTCCCAATCGTTTATGAAGTTTTATTTCCAACTCAATTTCAATCTAAAATAGATAAAAATTATAATTTTGATTATTTATTGCTTTTATTTCAGAAATAAGAAATAAATTCTATGC--TTTTTTTTATGTTAATGGAAAAATAAAATCTAGTAGATAATACTAGATAAT
>S._sp_389
CGTAATGCTCATAATTTCCCTCTAGACTTAGCTGCTATCGAAGCTCCATCTACAAATGGATAAGACTTTGGTCTGATTGTATAGGAGTTTTTGAACTAAAAAAGGAGCAATAGCTTCCCTCTTGTTTTATCAAGAGGG-CGTTATTGCTCCTTTTTTTATTTAGTAGTATTTACCTTACATAGTTTCTTTAAAAATAACAAGGGGAGTTTTATAGTTTGGTTCGATTAGCGTGTTTTATCTTTGTATTAATTTATATTATAGGTTTATATATCCTTTTCCCAATCGTTTATGAAGTTTTATTTCCAACTCAATTTCAATCTAAAATAGATAAAAATTATAATTTTGATTATTTATTGCTTTTATTTCAGAAATAAGAAATAAATTCTATGC--TTTTTTTTATGTTAATGGAAAAATAAAATATAGTAGATAATACTAGATAAT
>S._tangutica_226
CGTAATGCTCATAATTTCCCTCTAGACTTAGCTGCTATCGAAGCTCCATCTACAAATGGATAAGACTTTGGTCTGATTGTATAGGAGTTTTTGAACTAAAAAAGGAGCAATAGCTTCCCTCTTGTTTTATCAAGAGGG-CGTTATTGCTCCTTTTTTTATTTAGTAGTATTTACCTTACATAGTTTCTTTAAAAATAACAAGGGG-GTTTTATAGTTTGGTTCGATTAGCGTGTTTTATCTTTGTATTAATTTATATTATAGGTTTATATATCCTTTTCCCAATCGTTTATGAAGTTTTATTTCCAACTCAATTTCAATCTAAAATAGATAAAAATTATAATTTTGATTATTTATTGCTTTTATTTCAGAAATAAGAAATAAATTATATGC--TTTTTTTTATGTTAATGGAAAAATAAAATATAGTAGATAATACTAGATAAT
>S._tangutica_228
CGTAATGCTCATAATTTCCCTCTAGACTTAGCTGCTATCGAAGCTCCATCTACAAATGGATAAGACTTTGGTCTGATTGTATAGGAGTTTTTGAACTAAAAAAGGAGCAATAGCTTCCCTCTTGTTTTATCAAGAGGG-CGTTATTGCTCCTTTTTTTATTTAGTAGTATTTACCTTACATAGTTTCTTTAAAAATAACAAGGGG-GTTTTATAGTTTGGTTCGATTAGCGTGTTTTATCTTTGTATTAATTTATATTATAGGTTTATATATCCTTTTCCCAATCGTTTATGAAGTTTTATTTCCAACTCAATTTCAATCTAAAATAGATAAAAATTATAATTTTGATTATTTATTGCTTTTATTTCAGAAATAAGAAATAAATTATATGC--TTTTTTTTATGTTAATGGAAAAATAAAATATAGTAGATAATACTAGATAAT
>S._tangutica_328
CGTAATGCTCATAATTTCCCTCTAGACTTAGCTGCTATCGAAGCTCCATCTACAAATGGATAAGACTTTGGTCTGATTGTATAGGAGTTTTTGAACTAAAAAAGGAGCAATAAC-GCCCTCTTGATAAAACAAGAGGGAAGCTATTGCTCCTTTTTTTATTTAGTAGTATTTACCTTACATAGTTTCTTTAAAAATAACAAGGGG-GTTTTATAGTTTGGTTCGATTAGCGTGTTTTATCTTTGTATTAATTTATATTATAGGTTTATATATCCTTTTCCCAATCGTTTATGAAGTTTTATTTCCAACTCAATTTCAATCTAAAATAGATAAAAATTATAATTTTGATTATTTATTGCTTTTATTTCAGAAATAAGAAATAAATTATATGC--TTTTTTTTATGTTAATGGAAAAATAAAATATAGTAGATAATACTAGATAAT
>S._tangutica_332
CGTAATGCTCATAATTTCCCTCTAGACTTAGCTGCTATCGAAGCTCCATCTACAAATGGATAAGACTTTGGTCTGATTGTATAGGAGTTTTTGAACTAAAAAAGGAGCAATAGCTTCCCTCTTGTTTTATCAAGAGGG-CGTTATTGCTCCTTTTTTTATTTAGTAGTATTTACCTTACATAGTTTCTTTAAAAATAACAAGGGG-GTTTTATAGTTTGGTTCGATTAGCGTGTTTTATCTTTGTATTAATTTATATTATAGGTTTATATATCCTTTTCCCAATCGTTTATGAAGTTTTATTTCCAACTCAATTTCAATCTAAAATAGATAAAAATTATAATTTTGATTATTTATTGCTTTTATTTCAGAAATAAGAAATAAATTATATGC--TTTTTTTTATATTAATGGAAAAATAAAATATAGTAGATAATACTAGATAAT
>S._tangutica_335
CGTAATGCTCATAATTTCCCTCTAGACTTAGCTGCTATCGAAGCTCCATCTACAAATGGATAAGACTTTGGTCTGATTGTATAGGAGTTTTTGAACTAAAAAAGGAGCAATAGCTTCCCTCTTGTTTTATCAAGAGGG-CGTTATTGCTCCTTTTTTTATTTAGTAGTATTTACCTTACATAGTTTCTTTAAAAATAACAAGGGG-GTTTTATAGTTTGGTTCGATTAGCGTGTTTTATCTTTGTATTAATTTATATTATAGGTTTATATATCCTTTTCCCAATCGTTTATGAAGTTTTATTTCCAACTCAATTTCAATCTAAAATAGATAAAAATTATAATTTTGATTATTTATTGCTTTTATTTCAGAAATAAGAAATAAATTATATGC--TTTTTTTTATATTAATGGAAAAATAAAATATAGTAGATAATACTAGATAAT
>S._tangutica_340
CGTAATGCTCATAATTTCCCTCTAGACTTAGCTGCTATCGAAGCTCCATCTACAAATGGATAAGACTTTGGTCTGATTGTATAGGAGTTTTTGAACTAAAAAAGGAGCAATAAC-GCCCTCTTGATAAAACAAGAGGGAAGCTATTGCTCCTTTTTTTATTTAGTAGTATTTACCTTACATAGTTTCTTTAAAAATAACAAGGGG-GTTTTATAGTTTGGTTCGATTAGCGTGTTTTATCTTTGTATTAATTTATATTATAGGTTTATATATCCTTTTCCCAATCGTTTATGAAGTTTTATTTCCAACTCAATTTCAATCTAAAATAGATAAAAATTATAATTTTGATTATTTATTGCTTTTATTTCAGAAATAAGAAATAAATTATATGC--TTTTTTTTATGTTAATGGAAAAATAAAATATAGTAGATAATACTAGATAAT
>S._uniflora_142
CGTAATGCTCATAATTTCCCTCTAGACTTAGCTGCTATCGAAGCTCCATCTACAAATGGATAAGACTTTGGTCTGATTGTATAGGAGTTTTTGAACTAAAAAAGGAGCAATAGCTTCCCTCTTGTTTTATCAAGAGGG-CGTTATTGCTCCTTTTTTTATTTAGTAGTATTTACCTTACATAGTTTCTTTAAAAATAACAAGGGG-GTTTTATAGTTTGGTTCGATTAGCGTGTTTTATCTTTGTATTAATTTATATTATAGGTTTATATATCCTTTTCCCAATCGTTTATGAAGTTTTATTTCCAACTCAATTTCAATCTAAAATAGATAAAAATTATAATTTTGATTATTTATTGCTTTTATTTCAGAAATAAGAAATAAATTATATGC---TTTTTTTATGTTAATGGAAAAATAAAATATAGTAGATAATACTAGATAAT
>S._uniflora_143
CGTAATGCTCATAATTTCCCTCTAGACTTAGCTGCTATCGAAGCTCCATCTACAAATGGATAAGACTTTGGTCTGATTGTATAGGAGTTTTTGAACTAAAAAAGGAGCAATAGCTTCCCTCTTGTTTTATCAAGAGGG-CGTTATTGCTCCTTTTTTTATTTAGTAGTATTTACCTTACATAGTTTCTTTAAAAATAACAAGGGG-GTTTTATAGTTTGGTTCGATTAGCGTGTTTTATCTTTGTATTAATTTATATTATAGGTTTATATATCCTTTTCCCAATCGTTTATGAAGTTTTATTTCCAACTCAATTTCAATCTAAAATAGATAAAAATTATAATTTTGATTATTTATTGCTTTTATTTCAGAAATAAGAAATAAATTATATGC---TTTTTTTATGTTAATGGAAAAATAAAATATAGTAGATAATACTAGATAAT
>S._uniflora_144
CGTAATGCTCATAATTTCCCTCTAGACTTAGCTGCTATCGAAGCTCCATCTACAAATGGATAAGACTTTGGTCTGATTGTATAGGAGTTTTTGAACTAAAAAAGGAGCAATAGCTTCCCTCTTGTTTTATCAAGAGGG-CGTTATTGCTCCTTTTTTTATTTAGTAGTATTTACCTTACATAGTTTCTTTAAAAATAACAAGGGG-GTTTTATAGTTTGGTTCGATTAGCGTGTTTTATCTTTGTATTAATTTATATTATAGGTTTATATATCCTTTTCCCAATCGTTTATGAAGTTTTATTTCCAACTCAATTTCAATCTAAAATAGATAAAAATTATAATTTTGATTATTTATTGCTTTTATTTCAGAAATAAGAAATAAATTATATGC---TTTTTTTATGTTAATGGAAAAATAAAATATAGTAGATAATACTAGATAAT
>S._uniflora_145
CGTAATGCTCATAATTTCCCTCTAGACTTAGCTGCTATCGAAGCTCCATCTACAAATGGATAAGACTTTGGTCTGATTGTATAGGAGTTTTTGAACTAAAAAAGGAGCAATAGCTTCCCTCTTGTTTTATCAAGAGGG-CGTTATTGCTCCTTTTTTTATTTAGTAGTATTTACCTTACATAGTTTCTTTAAAAATAACAAGGGG-GTTTTATAGTTTGGTTCGATTAGCGTGTTTTATCTTTGTATTAATTTATATTATAGGTTTATATATCCTTTTCCCAATCGTTTATGAAGTTTTATTTCCAACTCAATTTCAATCTAAAATAGATAAAAATTATAATTTTGATTATTTATTGCTTTTATTTCAGAAATAAGAAATAAATTATATGC---TTTTTTTATGTTAATGGAAAAATAAAATATAGTAGATAATACTAGATAAT
>S._uniflora_146
CGTAATGCTCATAATTTCCCTCTAGACTTAGCTGCTATCGAAGCTCCATCTACAAATGGATAAGACTTTGGTCTGATTGTATAGGAGTTTTTGAACTAAAAAAGGAGCAATAGCTTCCCTCTTGTTTTATCAAGAGGG-CGTTATTGCTCCTTTTTTTATTTAGTAGTATTTACCTTACATAGTTTCTTTAAAAATAACAAGGGG-GTTTTATAGTTTGGTTCGATTAGCGTGTTTTATCTTTGTATTAATTTATATTATAGGTTTATATATCCTTTTCCCAATCGTTTATGAAGTTTTATTTCCAACTCAATTTCAATCTAAAATAGATAAAAATTATAATTTTGATTATTTATTGCTTTTATTTCAGAAATAAGAAATAAATTATATGC---TTTTTTTATGTTAATGGAAAAATAAAATATAGTAGATAATACTAGATAAT
>S._uniflora_197
CGTAATGCTCATAATTTCCCTCTAGACTTAGCTGCTATCGAAGCTCCATCTACAAATGGATAAGACTTTGGTCTGATTGTATAGGAGTTTTTGAACTAAAAAAGGAGCAATAGCTTCCCTCTTGTTTTATCAAGAGGG-CGTTATTGCTCCTTTTTTTATTTAGTAGTATTTACCTTACATAGTTTCTTTAAAAATAACAAGGGG-GTTTTATAGTTTGGTTCGATTAGCGTGTTTTATCTTTGTATTAATTTATATTATAGGTTTATATATCCTTTTCCCAATCGTTTATGAAGTTTTATTTCCAACTCAATTTCAATCTAAAATAGATAAAAATTATAATTTTGATTATTTATTGCTTTTATTTCAGAAATAAGAAATAAATTATATGC---TTTTTTTATGTTAATGGAAAAATAAAATATAGTAGATAATACTAGATAAT
>S._veitchiana_302
CGTAATGCTCATAATTTCCCTCTAGACTTAGCTGCTATCGAAGCTCCATCTACAAATGGATAAGACTTTGGTCTGATTGTATAGGAGTTTTTGAACTAAAAAAGGAGCAATAGCTTCCCTCTTGTTTTATCAAGAGGG-CGTTATTGCTCCTTTTTTTATTTAGTAGTATTTACCTTACATAGTTTCTTTAAAAATAACAAGAGG-GTTTTATAGTTTGGTTCGATTAGCGTGTTTTATCTTTGTATTAATTTATATTATAGGTTTATATATCCTTTTCCCAATCGTTTATGAAGTTTTATTTCCAAGTCAATTTCAATCTAAAATAGATAAAAATTATAATTTTGATTATTTATTGCTTTTATTTGAGAAATAAGAAATAAATTATATGC--TTTTTTTTATGTTAATGGAAAAATAAAATATAGTAGATAATACTAGATAAT
>S._veitchiana_303
CGTAATGCTCATAATTTCCCTCTAGACTTAGCTGCTATCGAAGCTCCATCTACAAATGGATAAGACTTTGGTCTGATTGTATAGGAGTTTTTGAACTAAAAAAGGAGCAATAGCTTCCCTCTTGTTTTATCAAGAGGG-CGTTATTGCTCCTTTTTTTATTTAGTAGTATTTACCTTACATAGTTTCTTTAAAAATAACAAGAGG-GTTTTATAGTTTGGTTCGATTAGCGTGTTTTATCTTTGTATTAATTTATATTATAGGTTTATATATCCTTTTCCCAATCGTTTATGAAGTTTTATTTCCAAGTCAATTTCAATCTAAAATAGATAAAAATTATAATTTTGATTATTTATTGCTTTTATTTGAGAAATAAGAAATAAATTATATGC--TTTTTTTTATGTTAATGGAAAAATAAAATATAGTAGATAATACTAGATAAT
>S._veitchiana_52
CGTAATGCTCATAATTTCCCTCTAGACTTAGCTGCTATCGAAGCTCCATCTACAAATGGATAAGACTTTGGTCTGATTGTATAGGAGTTTTTGAACTAAAAAAGGAGCAATAGCTTCCCTCTTGTTTTATCAAGAGGG-CGTTATTGCTCCTTTTTTTATTTAGTAGTATTTACCTTACATAGTTTCTTTAAAAATAACAAGAGG-GTTTTATAGTTTGGTTCGATTAGCGTGTTTTATCTTTGTATTAATTTATATTATAGGTTTATATATCCTTTTCCCAATCGTTTATGAAGTTTTATTTCCAAGTCAATTTCTATCTAAAATAGATAAAAATTATAATTTTGATTATTTATTGCTTTTATTTGAGAAATAAGAAATAAATTATATGC--TTTTTTTTATGTTAATGGAAAAATAAAATATAGTAGATAATACTAGATAAT
>S._veitchiana_53
CGTAATGCTCATAATTTCCCTCTAGACTTAGCTGCTATCGAAGCTCCATCTACAAATGGATAAGACTTTGGTCTGATTGTATAGGAGTTTTTGAACTAAAAAAGGAGCAATAGCTTCCCTCTTGTTTTATCAAGAGGG-CGTTATTGCTCCTTTTTTTATTTAGTAGTATTTACCTTACATAGTTTCTTTAAAAATAACAAGAGG-GTTTTATAGTTTGGTTCGATTAGCGTGTTTTATCTTTGTATTAATTTATATTATAGGTTTATATATCCTTTTCCCAATCGTTTATGAAGTTTTATTTCCAAGTCAATTTCTATCTAAAATAGATAAAAATTATAATTTTGATTATTTATTGCTTTTATTTGAGAAATAAGAAATAAATTATATGC--TTTTTTTTATGTTAATGGAAAAATAAAATATAGTAGATAATACTAGATAAT
>S._veitchiana_54
CGTAATGCTCATAATTTCCCTCTAGACTTAGCTGCTATCGAAGCTCCATCTACAAATGGATAAGACTTTGGTCTGATTGTATAGGAGTTTTTGAACTAAAAAAGGAGCAATAGCTTCCCTCTTGTTTTATCAAGAGGG-CGTTATTGCTCCTTTTTTTATTTAGTAGTATTTACCTTACATAGTTTCTTTAAAAATAACAAGAGG-GTTTTATAGTTTGGTTCGATTAGCGTGTTTTATCTTTGTATTAATTTATATTATAGGTTTATATATCCTTTTCCCAATCGTTTATGAAGTTTTATTTCCAAGTCAATTTCTATCTAAAATAGATAAAAATTATAATTTTGATTATTTATTGCTTTTATTTGAGAAATAAGAAATAAATTATATGC--TTTTTTTTATGTTAATGGAAAAATAAAATATAGTAGATAATACTAGATAAT
>S._veitchiana_55
CGTAATGCTCATAATTTCCCTCTAGACTTAGCTGCTATCGAAGCTCCATCTACAAATGGATAAGACTTTGGTCTGATTGTATAGGAGTTTTTGAACTAAAAAAGGAGCAATAGCTTCCCTCTTGTTTTATCAAGAGGG-CGTTATTGCTCCTTTTTTTATTTAGTAGTATTTACCTTACATAGTTTCTTTAAAAATAACAAGAGG-GTTTTATAGTTTGGTTCGATTAGCGTGTTTTATCTTTGTATTAATTTATATTATAGGTTTATATATCCTTTTCCCAATCGTTTATGAAGTTTTATTTCCAAGTCAATTTCTATCTAAAATAGATAAAAATTATAATTTTGATTATTTATTGCTTTTATTTGAGAAATAAGAAATAAATTATATGC--TTTTTTTTATGTTAATGGAAAAATAAAATATAGTAGATAATACTAGATAAT
>S._veitchiana_57
CGTAATGCTCATAATTTCCCTCTAGACTTAGCTGCTATCGAAGCTCCATCTACAAATGGATAAGACTTTGGTCTGATTGTATAGGAGTTTTTGAACTAAAAAAGGAGCAATAGCTTCCCTCTTGTTTTATCAAGAGGG-CGTTATTGCTCCTTTTTTTATTTAGTAGTATTTACCTTACATAGTTTCTTTAAAAATAACAAGGGG-GTTTTATAGTTTGGTTCGATTAGCGTGTTTTATCTTTGTATTAATTTATATTATAGGTTTATATATCCTTTTCCCAATCGTTTATGAAGTTTTATTTCTAACTCAATTTCAATCTAAAATAGATAAAAATTATAATTTTGATTATTTATTGCTTTTATTTCAGAAATAAGAAATAAATTATATGC--TTTTTTTTATGTTAATGGAAAAATAAAATATAGTAGATAATACTAGATAAT
>S._veitchiana_58
CGTAATGCTCATAATTTCCCTCTAGACTTAGCTGCTATCGAAGCTCCATCTACAAATGGATAAGACTTTGGTCTGATTGTATAGGAGTTTTTGAACTAAAAAAGGAGCAATAGCTTCCCTCTTGTTTTATCAAGAGGG-CGTTATTGCTCCTTTTTTTATTTAGTAGTATTTACCTTACATAGTTTCTTTAAAAATAACAAGGGG-GTTTTATAGTTTGGTTCGATTAGCGTGTTTTATCTTTGTATTAATTTATATTATAGGTTTATATATCCTTTTCCCAATCGTTTATGAAGTTTTATTTCTAACTCAATTTCAATCTAAAATAGATAAAAATTATAATTTTGATTATTTATTGCTTTTATTTCAGAAATAAGAAATAAATTATATGC--TTTTTTTTATGTTAATGGAAAAATAAAATATAGTAGATAATACTAGATAAT
>S._veitchiana_59
CGTAATGCTCATAATTTCCCTCTAGACTTAGCTGCTATCGAAGCTCCATCTACAAATGGATAAGACTTTGGTCTGATTGTATAGGAGTTTTTGAACTAAAAAAGGAGCAATAGCTTCCCTCTTGTTTTATCAAGAGGG-CGTTATTGCTCCTTTTTTTATTTAGTAGTATTTACCTTACATAGTTTCTTTAAAAATAACAAGGGG-GTTTTATAGTTTGGTTCGATTAGCGTGTTTTATCTTTGTATTAATTTATATTATAGGTTTATATATCCTTTTCCCAATCGTTTATGAAGTTTTATTTCTAACTCAATTTCAATCTAAAATAGATAAAAATTATAATTTTGATTATTTATTGCTTTTATTTCAGAAATAAGAAATAAATTATATGC--TTTTTTTTATGTTAATGGAAAAATAAAATATAGTAGATAATACTAGATAAT
>S._veitchiana_64
CGTAATGCTCATAATTTCCCTCTAGACTTAGCTGCTATCGAAGCTCCATCTACAAATGGATAAGACTTTGGTCTGATTGTATAGGAGTTTTTGAACTAAAAAAGGAGCAATAGCTTCCCTCTTGTTTTATCAAGAGGG-CGTTATTGCTCCTTTTTTTATTTAGTAGTATTTACCTTACATAGTTTCTTTAAAAATAACAAGGGG-GTTTTATAGTTTGGTTCGATTAGCGTGTTTTATCTTTGTATTAATTTATATTATAGGTTTATATATCCTTTTCCCAATCGTTTATGAAGTTTTATTTCTAACTCAATTTCAATCTAAAATAGATAAAAATTATAATTTTGATTATTTATTGCTTTTATTTCAGAAATAAGAAATAAATTATATGC--TTTTTTTTATGTTAATGGAAAAATAAAATATAGTAGATAATACTAGATAAT
>S._veitchiana_65
CGTAATGCTCATAATTTCCCTCTAGACTTAGCTGCTATCGAAGCTCCATCTACAAATGGATAAGACTTTGGTCTGATTGTATAGGAGTTTTTGAACTAAAAAAGGAGCAATAGCTTCCCTCTTGTTTTATCAAGAGGG-CGTTATTGCTCCTTTTTTTATTTAGTAGTATTTACCTTACATAGTTTCTTTAAAAATAACAAGGGG-GTTTTATAGTTTGGTTCGATTAGCGTGTTTTATCTTTGTATTAATTTATATTATAGGTTTATATATCCTTTTCCCAATCGTTTATGAAGTTTTATTTCTAACTCAATTTCAATCTAAAATAGATAAAAATTATAATTTTGATTATTTATTGCTTTTATTTCAGAAATAAGAAATAAATTATATGC--TTTTTTTTATGTTAATGGAAAAATAAAATATAGTAGATAATACTAGATAAT
>S._veitchiana_66
CGTAATGCTCATAATTTCCCTCTAGACTTAGCTGCTATCGAAGCTCCATCTACAAATGGATAAGACTTTGGTCTGATTGTATAGGAGTTTTTGAACTAAAAAAGGAGCAATAGCTTCCCTCTTGTTTTATCAAGAGGG-CGTTATTGCTCCTTTTTTTATTTAGTAGTATTTACCTTACATAGTTTCTTTAAAAATAACAAGGGG-GTTTTATAGTTTGGTTCGATTAGCGTGTTTTATCTTTGTATTAATTTATATTATAGGTTTATATATCCTTTTCCCAATCGTTTATGAAGTTTTATTTCTAACTCAATTTCAATCTAAAATAGATAAAAATTATAATTTTGATTATTTATTGCTTTTATTTCAGAAATAAGAAATAAATTATATGC--TTTTTTTTATGTTAATGGAAAAATAAAATATAGTAGATAATACTAGATAAT
>S._veitchiana_67
CGTAATGCTCATAATTTCCCTCTAGACTTAGCTGCTATCGAAGCTCCATCTACAAATGGATAAGACTTTGGTCTGATTGTATAGGAGTTTTTGAACTAAAAAAGGAGCAATAGCTTCCCTCTTGTTTTATCAAGAGGG-CGTTATTGCTCCTTTTTTTATTTAGTAGTATTTACCTTACATAGTTTCTTTAAAAATAACAAGGGG-GTTTTATAGTTTGGTTCGATTAGCGTGTTTTATCTTTGTATTAATTTATATTATAGGTTTATATATCCTTTTCCCAATCGTTTATGAAGTTTTATTTCTAACTCAATTTCAATCTAAAATAGATAAAAATTATAATTTTGATTATTTATTGCTTTTATTTCAGAAATAAGAAATAAATTATATGC--TTTTTTTTATGTTAATGGAAAAATAAAATATAGTAGATAATACTAGATAAT
>S._velutina_339
CGTAATGCTCATAATTTCCCTCTAGACTTAGCTGCTATCGAAGCTCCATCTACAAATGGATAAGACTTTGGTCTGATTGTATAGGAGTTTTTGAACTAAAAAAGGAGCAATAGCTTCCCTCTTGTTTTATCAAGAGGG-CGTTATTGCTCCTTTTTTTATTTAGTAGTATTTACCTTACATAGTTTCTTTAAAAATAACAAGGGG-GTTTTATAGTTTGGTTCGATTAGCGTGTTTTATCTTTGTATTAATTTATATTATAGGTTTATATATCCTTTTCCCAATCGTTTATGAAGTTTTATTTCCAACTCAATTTCAATCTAAAATAGATAAAAATTATAATTTTGATTATTTATTGCTTTTATTTCAGAAATAAGAAATAAATTATATGC--TTTTTTTTATGTTAATGGAAAAATAAAATATAGTAGATAATACTAGATAAT
>S._velutina_342
CGTAATGCTCATAATTTCCCTCTAGACTTAGCTGCTATCGAAGCTCCATCTACAAATGGATAAGACTTTGGTCTGATTGTATAGGAGTTTTTGAACTAAAAAAGGAGCAATAGCTTCCCTCTTGTTTTATCAAGAGGG-CGTTATTGCTCCTTTTTTTATTTAGTAGTATTTACCTTACATAGTTTCTTTAAAAATAACAAGGGG-GTTTTATAGTTTGGTTCGATTAGCGTGTTTTATCTTTGTATTAATTTATATTATAGGTTTATATATCCTTTTCCCAATCGTTTATGAAGTTTTATTTCCAACTCAATTTCAATCTAAAATAGATAAAAATTATAATTTTGATTATTTATTGCTTTTATTTCAGAAATAAGAAATAAATTATATGC--TTTTTTTTATGTTAATGGAAAAATAAAATATAGTAGATAATACTAGATAAT
>S._velutina_76
CGTAATGCTCATAATTTCCCTCTAGACTTAGCTGCTATCGAAGCTCCATCTACAAATGGATAAGACTTTGGTCTGATTGTATAGGAGTTTTTGAACTAAAAAAGGAGCAATAGCTTCCCTCTTGTTTTATCAAGAGGG-CGTTATTGCTCCTTTTTTTATTTAGTAGTATTTACCTTACATAGTTTCTTTAAAAATAACAAGGGG-GTTTTATAGTTTGGTTCGATTAGCGTGTTTTATCTTTGTATTAATTTATATTATAGGTTTATATATCCTTTTCCCAATCGTTTATGAAGTTTTATTTCCAACTCAATTTCAATCTAAAATAGATAAAAATTATAATTTTGATTATTTATTGCTTTTATTTCAGAAATAAGAAATAAATTATATGC--TTTTTTTTATGTTAATGGAAAAATAAAATATAGTAGATAATACTAGATAAT
>S._velutina_77
CGTAATGCTCATAATTTCCCTCTAGACTTAGCTGCTATCGAAGCTCCATCTACAAATGGATAAGACTTTGGTCTGATTGTATAGGAGTTTTTGAACTAAAAAAGGAGCAATAGCTTCCCTCTTGTTTTATCAAGAGGG-CGTTATTGCTCCTTTTTTTATTTAGTAGTATTTACCTTACATAGTTTCTTTAAAAATAACAAGGGG-GTTTTATAGTTTGGTTCGATTAGCGTGTTTTATCTTTGTATTAATTTATATTATAGGTTTATATATCCTTTTCCCAATCGTTTATGAAGTTTTATTTCCAACTCAATTTCAATCTAAAATAGATAAAAATTATAATTTTGATTATTTATTGCTTTTATTTCAGAAATAAGAAATAAATTATATGC---TTTTTTTATGTTAATGGAAAAATAAAATATAGTAGATAATACTAGATAAT
>S._velutina_78
CGTAATGCTCATAATTTCCCTCTAGACTTAGCTGCTATCGAAGCTCCATCTACAAATGGATAAGACTTTGGTCTGATTGTATAGGAGTTTTTGAACTAAAAAAGGAGCAATAGCTTCCCTCTTGTTTTATCAAGAGGG-CGTTATTGCTCCTTTTTTTATTTAGTAGTATTTACCTTACATAGTTTCTTTAAAAATAACAAGGGG-GTTTTATAGTTTGGTTCGATTAGCGTGTTTTATCTTTGTATTAATTTATATTATAGGTTTATATATCCTTTTCCCAATCGTTTATGAAGTTTTATTTCCAACTCAATTTCAATCTAAAATAGATAAAAATTATAATTTTGATTATTTATTGCTTTTATTTCAGAAATAAGAAATAAATTATATGC--TTTTTTTTATGTTAATGGAAAAATAAAATATAGTAGATAATACTAGATAAT
>S._wettsteiniana_176
CGTAATGCTCATAATTTCCCTCTAGACTTAGCTGCTATCGAAGCTCCATCTACAAATGGATAAGACTTTGGTCTGATTGTATAGGAGTTTTTGAACTAAAAAAGGAGCAATAGCTTCCCTCTTGTTTTATCAAGAGGG-CGTTATTGCTCCTTTTTTTATTTAGTAGTATTTACCTTACATAGTTTCTTTAAAAATAACAAGGGG-GTTTTATAGTTTGGTTCGATTAGCGTGTTTTATCTTTGTATTAATTTATATTATAGGTTTATATATCCTTTTCCCAATCGTTTATGAAGTTTTATTTCCAACTCAATTTCAATCTAAAATAGATAAAAATTATAATTTTGATTATTTATTGCTTTTATTTCAGAAATAAGAAATAAATTATATGC---TTTTTTTATGTTAATGGAAAAATAAAATATAGTAGATAATACTAGATAAT
>S._wettsteiniana_177
CGTAATGCTCATAATTTCCCTCTAGACTTAGCTGCTATCGAAGCTCCATCTACAAATGGATAAGACTTTGGTCTGATTGTATAGGAGTTTTTGAACTAAAAAAGGAGCAATAGCTTCCCTCTTGTTTTATCAAGAGGG-CGTTATTGCTCCTTTTTTTATTTAGTAGTATTTACCTTACATAGTTTCTTTAAAAATAACAAGGGG-GTTTTATAGTTTGGTTCGATTAGCGTGTTTTATCTTTGTATTAATTTATATTATAGGTTTATATATCCTTTTCCCAATCGTTTATGAAGTTTTATTTCCAACTCAATTTCAATCTAAAATAGATAAAAATTATAATTTTGATTATTTATTGCTTTTATTTCAGAAATAAGAAATAAATTATATGC---TTTTTTTATGTTAATGGAAAAATAAAATATAGTAGATAATACTAGATAAT
>S._wettsteiniana_178
CGTAATGCTCATAATTTCCCTCTAGACTTAGCTGCTATCGAAGCTCCATCTACAAATGGATAAGACTTTGGTCTGATTGTATAGGAGTTTTTGAACTAAAAAAGGAGCAATAGCTTCCCTCTTGTTTTATCAAGAGGG-CGTTATTGCTCCTTTTTTTATTTAGTAGTATTTACCTTACATAGTTTCTTTAAAAATAACAAGGGG-GTTTTATAGTTTGGTTCGATTAGCGTGTTTTATCTTTGTATTAATTTATATTATAGGTTTATATATCCTTTTCCCAATCGTTTATGAAGTTTTATTTCCAACTCAATTTCAATCTAAAATAGATAAAAATTATAATTTTGATTATTTATTGCTTTTATTTCAGAAATAAGAAATAAATTATATGC---TTTTTTTATGTTAATGGAAAAATAAAATATAGTAGATAATACTAGATAAT
>S._wettsteiniana_284
CGTAATGCTCATAATTTCCCTCTAGACTTAGCTGCTATCGAAGCTCCATCTACAAATGGATAAGACTTTGGTCTGATTGTATAGGAGTTTTTGAACTAAAAAAGGAGCAATAGCTTCCCTCTTGTTTTATCAAGAGGG-CGTTATTGCTCCTTTTTTTATTTAGTAGTATTTACCTTACATAGTTTCTTTAAAAATAACAAGGGG-GTTTTATAGTTTGGTTCGATTAGCGTGTTTTATCTTTGTATTAATTTATATTATAGGTTTATATATCCTTTTCCCAATCGTTTATGAAGTTTTATTTCCAACTCAATTTCAATCTAAAATAGATAAAAATTATAATTTTGATTATTTATTGCTTTTATTTCAGAAATAAGAAATAAATTATATGC---TTTTTTTATGTTAATGGAAAAATAAAATATAGTAGATAATACTAGATAAT
