# Supplementary material for: Identification of species and materia medica within Saussurea subg. Amphilaena based on DNA barcodes
Source: PeerJ. 2019 Feb 1;7:e6357. doi: 10.7717/peerj.6357 (PMC6361007; doi:10.7717/peerj.6357)
Supplement: Supplemental Information 3 [file peerj-07-6357-s003.fas]

>Jurinea_multiflora_377
TCTTCTTTGCATTTATTAAGATTCTTTCTCCATGAGTGTCATAATTGGGATAGTCTTATTACTTCAAATTCAAAGAAAGCCAGTTCTTCTTTTTCAAAAAGAAATCACAGACTATTCTTTTTCCTATATACTTCTCATGTATGTGAATATGAATCTGGCTTCATCTTTCTCCGTAACCAATCTTCTCACTTACGATCAACATCTTCTGGAGCCCTTCTTGAACGAATATATTTCTATGGAAAACTGGAGCATCTTGCAGAAGTCTTTGCCAGGGCTTTTCAAGCTAATTTATGGTTGTTCAAAGATCCTTTCATGCATTATGTTAGGTATCAAGGAAAATCAATTCTTGCTTCAAAAGGGACGTTTCTTTTGATGAATAAATGGAAATATTACTTTGTCAATTTCTGGAAATCTTATTTTTACCTGTGGTCTGAACCAGGAAGGATTTATATAAACCAATTATCCAATCATTCCCTTGACTTTCTGGGTTATCGTTCAAGTGTGCGGCTAAAGCGTTCAATGGTCCGCAGTCAAATGCTAGAAAATGCATTTCTAATCAATAATGCTATTAAGAAATTTGATACTATTGTTCCAATTATGCCTCTGATTGGATCCTTGGCTAAATCTCAATTTTGTAACGCATTGGGGCATCCTATTGGTAAGGTGATTTGGGCCAATTTATCAGATTCTGATATTATTGATCGCTTTGGG
>S._bogeda_140
TCTTCTTTGCATTTATTAAGATTCTTTCTCCATGAGTGTCATAATTGGGATAGTCTTATTACTTCAAATTCAAAGAAAGCCAGTTCTTCTTTTTCAAAAAGAAATCACAGACTATTCTTTTTCCTATATACTTCTCATGTATGTGAATATGAATCTGGCTTCATCTTTCTCCGTAACCAATCTTCTCACTTACGATCAACATCTTCTGGAGCCCTTCTTGAACGAATATATTTCTATGGAAAAATGGAGCATCTTGCAGAAGTCTTTGCCAGGGCTTTTCAAGCTAATTTATGGTTGTTCAAAGATCCTTTCATGCATTATGTTAGGTATCAAGGAAAATCAATTCTTGCTTCAAAAGGGACGTTTCTTTTGATGAATAAATGGAAATATTACTTTGTCAATTTCTGGAAATCTTATTTTTACCTGTGGTCTGAACCAGGAAGGATTTATATAAACCAATTATCCAATCATTCCCTTGACTTTCTGGGTTATCGTTCAAGTGTGCGGCTAAAGCGTTCAATGGTCCGCAGTCAAATGCTAGAAAATGCATTTATAATCGATAATGCTATTAAGAAATTTGATACTATTGTTCCAATTATGCCTCTGATTGGATCCTTGGCTAAATCTAAATTTTGTAACACATTGGGGCATCCTATTGGTAAGGTGATTTGGGCCAATTTATCAGATTCTGATATTATTGATCGCTTTGGG
>S._bogeda_167
TCTTCTTTGCATTTATTAAGATTCTTTCTCCATGAGTGTCATAATTGGGATAGTCTTATTACTTCAAATTCAAAGAAAGCCAGTTCTTCTTTTTCAAAAAGAAATCACAGACTATTCTTTTTCCTATATACTTCTCATGTATGTGAATATGAATCTGGCTTCATCTTTCTCCGTAACCAATCTTCTCACTTACGATCAACATCTTCTGGAGCCCTTCTTGAACGAATATATTTCTATGGAAAAATGGAGCATCTTGCAGAAGTCTTTGCCAGGGCTTTTCAAGCTAATTTATGGTTGTTCAAAGATCCTTTCATGCATTATGTTAGGTATCAAGGAAAATCAATTCTTGCTTCAAAAGGGACGTTTCTTTTGATGAATAAATGGAAATATTACTTTGTCAATTTCTGGAAATCTTATTTTTACCTGTGGTCTGAACCAGGAAGGATTTATATAAACCAATTATCCAATCATTCCCTTGACTTTCTGGGTTATCGTTCAAGTGTGCGGCTAAAGCGTTCAATGGTCCGCAGTCAAATGCTAGAAAATGCATTTATAATCGATAATGCTATTAAGAAATTTGATACTATTGTTCCAATTATGCCTCTGATTGGATCCTTGGCTAAATCTAAATTTTGTAACACATTGGGGCATCCTATTGGTAAGGTGATTTGGGCCAATTTATCAGATTCTGATATTATTGATCGCTTTGGG
>S._bogeda_378
TCTTCTTTGCATTTATTAAGATTCTTTCTCCATGAGTGTCATAATTGGGATAGTCTTATTACTTCAAATTCAAAGAAAGCCAGTTCTTCTTTTTCAAAAAGAAATCACAGACTATTCTTTTTCCTATATACTTCTCATGTATGTGAATATGAATCTGGCTTCATCTTTCTCCGTAACCAATCTTCTCACTTACGATCAACATCTTCTGGAGCCCTTCTTGAACGAATATATTTCTATGGAAAAATGGAGCATCTTGCAGAAGTCTTTGCCAGGGCTTTTCAAGCTAATTTATGGTTGTTCAAAGATCCTTTCATGCATTATGTTAGGTATCAAGGAAAATCAATTCTTGCTTCAAAAGGGACGTTTCTTTTGATGAATAAATGGAAATATTACTTTGTCAATTTCTGGAAATCTTATTTTTACCTGTGGTCTGAACCAGGAAGGATTTATATAAACCAATTATCCAATCATTCCCTTGACTTTCTGGGTTATCGTTCAAGTGTGCGGCTAAAGCGTTCAATGGTCCGCAGTCAAATGCTAGAAAATGCATTTATAATCGATAATGCTATTAAGAAATTTGATACTATTGTTCCAATTATGCCTCTGATTGGATCCTTGGCTAAATCTAAATTTTGTAACACATTGGGGCATCCTATTGGTAAGGTGATTTGGGCCAATTTATCAGATTCTGATATTATTGATCGCTTTGGG
>S._bogeda_38
TCTTCTTTGCATTTATTAAGATTCTTTCTCCATGAGTGTCATAATTGGGATAGTCTTATTACTTCAAATTCAAAGAAAGCCAGTTCTTCTTTTTCAAAAAGAAATCACAGACTATTCTTTTTCCTATATACTTCTCATGTATGTGAATATGAATCTGGCTTCATCTTTCTCCGTAACCAATCTTCTCACTTACGATCAACATCTTCTGGAGCCCTTCTTGAACGAATATATTTCTATGGAAAAATGGAGCATCTTGCAGAAGTCTTTGCCAGGGCTTTTCAAGCTAATTTATGGTTGTTCAAAGATCCTTTCATGCATTATGTTAGGTATCAAGGAAAATCAATTCTTGCTTCAAAAGGGACGTTTCTTTTGATGAATAAATGGAAATATTACTTTGTCAATTTCTGGAAATCTTATTTTTACCTGTGGTCTGAACCAGGAAGGATTTATATAAACCAATTATCCAATCATTCCCTTGACTTTCTGGGTTATCGTTCAAGTGTGCGGCTAAAGCGTTCAATGGTCCGCAGTCAAATGCTAGAAAATGCATTTATAATCGATAATGCTATTAAGAAATTTGATACTATTGTTCCAATTATGCCTCTGATTGGATCCTTGGCTAAATCTAAATTTTGTAACACATTGGGGCATCCTATTGGTAAGGTGATTTGGGCCAATTTATCAGATTCTGATATTATTGATCGCTTTGGG
>S._bogeda_39
TCTTCTTTGCATTTATTAAGATTCTTTCTCCATGAGTGTCATAATTGGGATAGTCTTATTACTTCAAATTCAAAGAAAGCCAGTTCTTCTTTTTCAAAAAGAAATCACAGACTATTCTTTTTCCTATATACTTCTCATGTATGTGAATATGAATCTGGCTTCATCTTTCTCCGTAACCAATCTTCTCACTTACGATCAACATCTTCTGGAGCCCTTCTTGAACGAATATATTTCTATGGAAAAATGGAGCATCTTGCAGAAGTCTTTGCCAGGGCTTTTCAAGCTAATTTATGGTTGTTCAAAGATCCTTTCATGCATTATGTTAGGTATCAAGGAAAATCAATTCTTGCTTCAAAAGGGACGTTTCTTTTGATGAATAAATGGAAATATTACTTTGTCAATTTCTGGAAATCTTATTTTTACCTGTGGTCTGAACCAGGAAGGATTTATATAAACCAATTATCCAATCATTCCCTTGACTTTCTGGGTTATCGTTCAAGTGTGCGGCTAAAGCGTTCAATGGTCCGCAGTCAAATGCTAGAAAATGCATTTATAATCGATAATGCTATTAAGAAATTTGATACTATTGTTCCAATTATGCCTCTGATTGGATCCTTGGCTAAATCTAAATTTTGTAACACATTGGGGCATCCTATTGGTAAGGTGATTTGGGCCAATTTATCAGATTCTGATATTATTGATCGCTTTGGG
>S._bogeda_40
TCTTCTTTGCATTTATTAAGATTCTTTCTCCATGAGTGTCATAATTGGGATAGTCTTATTACTTCAAATTCAAAGAAAGCCAGTTCTTCTTTTTCAAAAAGAAATCACAGACTATTCTTTTTCCTATATACTTCTCATGTATGTGAATATGAATCTGGCTTCATCTTTCTCCGTAACCAATCTTCTCACTTACGATCAACATCTTCTGGAGCCCTTCTTGAACGAATATATTTCTATGGAAAAATGGAGCATCTTGCAGAAGTCTTTGCCAGGGCTTTTCAAGCTAATTTATGGTTGTTCAAAGATCCTTTCATGCATTATGTTAGGTATCAAGGAAAATCAATTCTTGCTTCAAAAGGGACGTTTCTTTTGATGAATAAATGGAAATATTACTTTGTCAATTTCTGGAAATCTTATTTTTACCTGTGGTCTGAACCAGGAAGGATTTATATAAACCAATTATCCAATCATTCCCTTGACTTTCTGGGTTATCGTTCAAGTGTGCGGCTAAAGCGTTCAATGGTCCGCAGTCAAATGCTAGAAAATGCATTTATAATCGATAATGCTATTAAGAAATTTGATACTATTGTTCCAATTATGCCTCTGATTGGATCCTTGGCTAAATCTAAATTTTGTAACACATTGGGGCATCCTATTGGTAAGGTGATTTGGGCCAATTTATCAGATTCTGATATTATTGATCGCTTTGGG
>S._bracteata_114
TCTTCTTTGCATTTATTAAGATTCTTTCTCCATGAGTGTCATAATTGGGATAGTCTTATTACTTCAAATTCAAAGAAAGCCAGTTCTTCTTTTTCAAAAAGAAATCACAGACTATTCTTTTTCCTATATACTTCTCATGTATGTGAATATGAATCTGGCTTCATCTTTCTCCGTAACCAATCTTCTCACTTACGATCAACATCTTCTGGAGCCCTTCTTGAACGAATATATTTCTATGGAAAAATGGAGCATCTTGCAGAAGTCTTTGCCAGGGCTTTTCAAGCTAATTTATGGTTGTTCAAAGATCCTTTCATGCATTATGTTAGGTATCAAGGAAAATCAATTCTTGCTTCAAAAGGGACGTTTCTTTTGATGAATAAATGGAAATATTACTTTGTCAATTTCTGGAAATCCTATTTTTACCTGTGGTCTGAACCAGGAAGGATTTATATAAACCAATTATCCAATCATTCCCTTGACTTTCTGGGTTATCGTTCAAGTGTGCGGCGAAAGCGTTCAATGGTCCGCAGTCAAATGCTAGAAAATGCATTTATAATCGATAATGCTATTAAGAAATTTGATACTATTGTTCCAATTATGCCTCTGATTGGATCCTTGGCTAAATCTAAATTTTGTAACACATTGGGGCATCCTATTGGTAAGGTGATTTGGGCCAATTTATCAGATTCTGATATTATTGATCGCTTTGGG
>S._bracteata_151
TCTTCTTTGCATTTATTAAGATTCTTTCTCCATGAGTGTCATAATTGGGATAGTCTTATTACTTCAAATTCAAAGAAAGCCAGTTCTTCTTTTTCAAAAAGAAATCACAGACTATTCTTTTTCCTATATACTTCTCATGTATGTGAATATGAATCTGGCTTCATCTTTCTCCGTAACCAATCTTCTCACTTACGATCAACATCTTCTGGAGCCCTTCTTGAACGAATATATTTCTATGGAAAAATGGAGCATCTTGCAGAAGTCTTTGCCAGGGCTTTTCAAGCTAATTTATGGTTGTTCAAAGATCCTTTCATGCATTATGTTAGGTATCAAGGAAAATCAATTCTTGCTTCAAAAGGGACGTTTCTTTTGATGAATAAATGGAAATATTACTTTGTCAATTTCTGGAAATCCTATTTTTACCTGTGGTCTGAACCAGGAAGGATTTATATAAACCAATTATCCAATCATTCCCTTGACTTTCTGGGTTATCGTTCAAGTGTGCGGCGAAAGCGTTCAATGGTCCGCAGTCAAATGCTAGAAAATGCATTTATAATCGATAATGCTATTAAGAAATTTGATACTATTGTTCCAATTATGCCTCTGATTGGATCCTTGGCTAAATCTAAATTTTGTAACACATTGGGGCATCCTATTGGTAAGGTGATTTGGGCCAATTTATCAGATTCTGATATTATTGATCGCTTTGGG
>S._bracteata_153
TCTTCTTTGCATTTATTAAGATTCTTTCTCCATGAGTGTCATAATTGGGATAGTCTTATTACTTCAAATTCAAAGAAAGCCAGTTCTTCTTTTTCAAAAAGAAATCACAGACTATTCTTTTTCCTATATACTTCTCATGTATGTGAATATGAATCTGGCTTCATCTTTCTCCGTAACCAATCTTCTCACTTACGATCAACATCTTCTGGAGCCCTTCTTGAACGAATATATTTCTATGGAAAAATGGAGCATCTTGCAGAAGTCTTTGCCAGGGCTTTTCAAGCTAATTTATGGTTGTTCAAAGATCCTTTCATGCATTATGTTAGGTATCAAGGAAAATCAATTCTTGCTTCAAAAGGGACGTTTCTTTTGATGAATAAATGGAAATATTACTTTGTCAATTTCTGGAAATCCTATTTTTACCTGTGGTCTGAACCAGGAAGGATTTATATAAACCAATTATCCAATCATTCCCTTGACTTTCTGGGTTATCGTTCAAGTGTGCGGCGAAAGCGTTCAATGGTCCGCAGTCAAATGCTAGAAAATGCATTTATAATCGATAATGCTATTAAGAAATTTGATACTATTGTTCCAATTATGCCTCTGATTGGATCCTTGGCTAAATCTAAATTTTGTAACACATTGGGGCATCCTATTGGTAAGGTGATTTGGGCCAATTTATCAGATTCTGATATTATTGATCGCTTTGGG
>S._bracteata_160
TCTTCTTTGCATTTATTAAGATTCTTTCTCCATGAGTGTCATAATTGGGATAGTCTTATTACTTCAAATTCAAAGAAAGCCAGTTCTTCTTTTTCAAAAAGAAATCACAGACTATTCTTTTTCCTATATACTTCTCATGTATGTGAATATGAATCTGGCTTCATCTTTCTCCGTAACCAATCTTCTCACTTACGATCAACATCTTCTGGAGCCCTTCTTGAACGAATATATTTCTATGGAAAAATGGAGCATCTTGCAGAAGTCTTTGCCAGGGCTTTTCAAGCTAATTTATGGTTGTTCAAAGATCCTTTCATGCATTATGTTAGGTATCAAGGAAAATCAATTCTTGCTTCAAAAGGGACGTTTCTTTTGATGAATAAATGGAAATATTACTTTGTCAATTTCTGGAAATCCTATTTTTACCTGTGGTCTGAACCAGGAAGGATTTATATAAACCAATTATCCAATCATTCCCTTGACTTTCTGGGTTATCGTTCAAGTGTGCGGCGAAAGCGTTCAATGGTCCGCAGTCAAATGCTAGAAAATGCATTTATAATCGATAATGCTATTAAGAAATTTGATACTATTGTTCCAATTATGCCTCTGATTGGATCCTTGGCTAAATCTAAATTTTGTAACACATTGGGGCATCCTATTGGTAAGGTGATTTGGGCCAATTTATCAGATTCTGATATTATTGATCGCTTTGGG
>S._bracteata_161
TCTTCTTTGCATTTATTAAGATTCTTTCTCCATGAGTGTCATAATTGGGATAGTCTTATTACTTCAAATTCAAAGAAAGCCAGTTCTTCTTTTTCAAAAAGAAATCACAGACTATTCTTTTTCCTATATACTTCTCATGTATGTGAATATGAATCTGGCTTCATCTTTCTCCGTAACCAATCTTCTCACTTACGATCAACATCTTCTGGAGCCCTTCTTGAACGAATATATTTCTATGGAAAAATGGAGCATCTTGCAGAAGTCTTTGCCAGGGCTTTTCAAGCTAATTTATGGTTGTTCAAAGATCCTTTCATGCATTATGTTAGGTATCAAGGAAAATCAATTCTTGCTTCAAAAGGGACGTTTCTTTTGATGAATAAATGGAAATATTACTTTGTCAATTTCTGGAAATCCTATTTTTACCTGTGGTCTGAACCAGGAAGGATTTATATAAACCAATTATCCAATCATTCCCTTGACTTTCTGGGTTATCGTTCAAGTGTGCGGCGAAAGCGTTCAATGGTCCGCAGTCAAATGCTAGAAAATGCATTTATAATCGATAATGCTATTAAGAAATTTGATACTATTGTTCCAATTATGCCTCTGATTGGATCCTTGGCTAAATCTAAATTTTGTAACACATTGGGGCATCCTATTGGTAAGGTGATTTGGGCCAATTTATCAGATTCTGATATTATTGATCGCTTTGGG
>S._bracteata_162
TCTTCTTTGCATTTATTAAGATTCTTTCTCCATGAGTGTCATAATTGGGATAGTCTTATTACTTCAAATTCAAAGAAAGCCAGTTCTTCTTTTTCAAAAAGAAATCACAGACTATTCTTTTTCCTATATACTTCTCATGTATGTGAATATGAATCTGGCTTCATCTTTCTCCGTAACCAATCTTCTCACTTACGATCAACATCTTCTGGAGCCCTTCTTGAACGAATATATTTCTATGGAAAAATGGAGCATCTTGCAGAAGTCTTTGCCAGGGCTTTTCAAGCTAATTTATGGTTGTTCAAAGATCCTTTCATGCATTATGTTAGGTATCAAGGAAAATCAATTCTTGCTTCAAAAGGGACGTTTCTTTTGATGAATAAATGGAAATATTACTTTGTCAATTTCTGGAAATCCTATTTTTACCTGTGGTCTGAACCAGGAAGGATTTATATAAACCAATTATCCAATCATTCCCTTGACTTTCTGGGTTATCGTTCAAGTGTGCGGCGAAAGCGTTCAATGGTCCGCAGTCAAATGCTAGAAAATGCATTTATAATCGATAATGCTATTAAGAAATTTGATACTATTGTTCCAATTATGCCTCTGATTGGATCCTTGGCTAAATCTAAATTTTGTAACACATTGGGGCATCCTATTGGTAAGGTGATTTGGGCCAATTTATCAGATTCTGATATTATTGATCGCTTTGGG
>S._bracteata_173
TCTTCTTTGCATTTATTAAGATTCTTTCTCCATGAGTGTCATAATTGGGATAGTCTTATTACTTCAAATTCAAAGAAAGCCAGTTCTTCTTTTTCAAAAAGAAATCACAGACTATTCTTTTTCCTATATACTTCTCATGTATGTGAATATGAATCTGGCTTCATCTTTCTCCGTAACCAATCTTCTCACTTACGATCAACATCTTCTGGAGCCCTTCTTGAACGAATATATTTCTATGGAAAAATGGAGCATCTTGCAGAAGTCTTTGCCAGGGCTTTTCAAGCTAATTTATGGTTGTTCAAAGATCCTTTCATGCATTATGTTAGGTATCAAGGAAAATCAATTCTTGCTTCAAAAGGGACGTTTCTTTTGATGAATAAATGGAAATATTACTTTGTCAATTTCTGGAAATCCTATTTTTACCTGTGGTCTGAACCAGGAAGGATTTATATAAACCAATTATCCAATCATTCCCTTGACTTTCTGGGTTATCGTTCAAGTGTGCGGCGAAAGCGTTCAATGGTCCGCAGTCAAATGCTAGAAAATGCATTTATAATCGATAATGCTATTAAGAAATTTGATACTATTGTTCCAATTATGCCTCTGATTGGATCCTTGGCTAAATCTAAATTTTGTAACACATTGGGGCATCCTATTGGTAAGGTGATTTGGGCCAATTTATCAGATTCTGATATTATTGATCGCTTTGGG
>S._bracteata_174
TCTTCTTTGCATTTATTAAGATTCTTTCTCCATGAGTGTCATAATTGGGATAGTCTTATTACTTCAAATTCAAAGAAAGCCAGTTCTTCTTTTTCAAAAAGAAATCACAGACTATTCTTTTTCCTATATACTTCTCATGTATGTGAATATGAATCTGGCTTCATCTTTCTCCGTAACCAATCTTCTCACTTACGATCAACATCTTCTGGAGCCCTTCTTGAACGAATATATTTCTATGGAAAAATGGAGCATCTTGCAGAAGTCTTTGCCAGGGCTTTTCAAGCTAATTTATGGTTGTTCAAAGATCCTTTCATGCATTATGTTAGGTATCAAGGAAAATCAATTCTTGCTTCAAAAGGGACGTTTCTTTTGATGAATAAATGGAAATATTACTTTGTCAATTTCTGGAAATCCTATTTTTACCTGTGGTCTGAACCAGGAAGGATTTATATAAACCAATTATCCAATCATTCCCTTGACTTTCTGGGTTATCGTTCAAGTGTGCGGCGAAAGCGTTCAATGGTCCGCAGTCAAATGCTAGAAAATGCATTTATAATCGATAATGCTATTAAGAAATTTGATACTATTGTTCCAATTATGCCTCTGATTGGATCCTTGGCTAAATCTAAATTTTGTAACACATTGGGGCATCCTATTGGTAAGGTGATTTGGGCCAATTTATCAGATTCTGATATTATTGATCGCTTTGGG
>S._bracteata_175
TCTTCTTTGCATTTATTAAGATTCTTTCTCCATGAGTGTCATAATTGGGATAGTCTTATTACTTCAAATTCAAAGAAAGCCAGTTCTTCTTTTTCAAAAAGAAATCACAGACTATTCTTTTTCCTATATACTTCTCATGTATGTGAATATGAATCTGGCTTCATCTTTCTCCGTAACCAATCTTCTCACTTACGATCAACATCTTCTGGAGCCCTTCTTGAACGAATATATTTCTATGGAAAAATGGAGCATCTTGCAGAAGTCTTTGCCAGGGCTTTTCAAGCTAATTTATGGTTGTTCAAAGATCCTTTCATGCATTATGTTAGGTATCAAGGAAAATCAATTCTTGCTTCAAAAGGGACGTTTCTTTTGATGAATAAATGGAAATATTACTTTGTCAATTTCTGGAAATCCTATTTTTACCTGTGGTCTGAACCAGGAAGGATTTATATAAACCAATTATCCAATCATTCCCTTGACTTTCTGGGTTATCGTTCAAGTGTGCGGCGAAAGCGTTCAATGGTCCGCAGTCAAATGCTAGAAAATGCATTTATAATCGATAATGCTATTAAGAAATTTGATACTATTGTTCCAATTATGCCTCTGATTGGATCCTTGGCTAAATCTAAATTTTGTAACACATTGGGGCATCCTATTGGTAAGGTGATTTGGGCCAATTTATCAGATTCTGATATTATTGATCGCTTTGGG
>S._bracteata_204
TCTTCTTTGCATTTATTAAGATTCTTTCTCCATGAGTGTCATAATTGGGATAGTCTTATTACTTCAAATTCAAAGAAAGCCAGTTCTTCTTTTTCAAAAAGAAATCACAGACTATTCTTTTTCCTATATACTTCTCATGTATGTGAATATGAATCTGGCTTCATCTTTCTCCGTAACCAATCTTCTCACTTACGATCAACATCTTCTGGAGCCCTTCTTGAACGAATATATTTCTATGGAAAAATGGAGCATCTTGCAGAAGTCTTTGCCAGGGCTTTTCAAGCTAATTTATGGTTGTTCAAAGATCCTTTCATGCATTATGTTAGGTATCAAGGAAAATCAATTCTTGCTTCAAAAGGGACGTTTCTTTTGATGAATAAATGGAAATATTACTTTGTCAATTTCTGGAAATCCTATTTTTACCTGTGGTCTGAACCAGGAAGGATTTATATAAACCAATTATCCAATCATTCCCTTGACTTTCTGGGTTATCGTTCAAGTGTGCGGCGAAAGCGTTCAATGGTCCGCAGTCAAATGCTAGAAAATGCATTTATAATCGATAATGCTATTAAGAAATTTGATACTATTGTTCCAATTATGCCTCTGATTGGATCCTTGGCTAAATCTAAATTTTGTAACACATTGGGGCATCCTATTGGTAAGGTGATTTGGGCCAATTTATCAGATTCTGATATTATTGATCGCTTTGGG
>S._bracteata_248
TCTTCTTTGCATTTATTAAGATTCTTTCTCCATGAGTGTCATAATTGGGATAGTCTTATTACTTCAAATTCAAAGAAAGCCAGTTCTTCTTTTTCAAAAAGAAATCACAGACTATTCTTTTTCCTATATACTTCTCATGTATGTGAATATGAATCTGGCTTCATCTTTCTCCGTAACCAATCTTCTCACTTACGATCAACATCTTCTGGAGCCCTTCTTGAACGAATATATTTCTATGGAAAAATGGAGCATCTTGCAGAAGTCTTTGCCAGGGCTTTTCAAGCTAATTTATGGTTGTTCAAAGATCCTTTCATGCATTATGTTAGGTATCAAGGAAAATCAATTCTTGCTTCAAAAGGGACGTTTCTTTTGATGAATAAATGGAAATATTACTTTGTCAATTTCTGGAAATCCTATTTTTACCTGTGGTCTGAACCAGGAAGGATTTATATAAACCAATTATCCAATCATTCCCTTGACTTTCTGGGTTATCGTTCAAGTGTGCGGCGAAAGCGTTCAATGGTCCGCAGTCAAATGCTAGAAAATGCATTTATAATCGATAATGCTATTAAGAAATTTGATACTATTGTTCCAATTATGCCTCTGATTGGATCCTTGGCTAAATCTAAATTTTGTAACACATTGGGGCATCCTATTGGTAAGGTGATTTGGGCCAATTTATCAGATTCTGATATTATTGATCGCTTTGGG
>S._bracteata_249
TCTTCTTTGCATTTATTAAGATTCTTTCTCCATGAGTGTCATAATTGGGATAGTCTTATTACTTCAAATTCAAAGAAAGCCAGTTCTTCTTTTTCAAAAAGAAATCACAGACTATTCTTTTTCCTATATACTTCTCATGTATGTGAATATGAATCTGGCTTCATCTTTCTCCGTAACCAATCTTCTCACTTACGATCAACATCTTCTGGAGCCCTTCTTGAACGAATATATTTCTATGGAAAAATGGAGCATCTTGCAGAAGTCTTTGCCAGGGCTTTTCAAGCTAATTTATGGTTGTTCAAAGATCCTTTCATGCATTATGTTAGGTATCAAGGAAAATCAATTCTTGCTTCAAAAGGGACGTTTCTTTTGATGAATAAATGGAAATATTACTTTGTCAATTTCTGGAAATCCTATTTTTACCTGTGGTCTGAACCAGGAAGGATTTATATAAACCAATTATCCAATCATTCCCTTGACTTTCTGGGTTATCGTTCAAGTGTGCGGCGAAAGCGTTCAATGGTCCGCAGTCAAATGCTAGAAAATGCATTTATAATCGATAATGCTATTAAGAAATTTGATACTATTGTTCCAATTATGCCTCTGATTGGATCCTTGGCTAAATCTAAATTTTGTAACACATTGGGGCATCCTATTGGTAAGGTGATTTGGGCCAATTTATCAGATTCTGATATTATTGATCGCTTTGGG
>S._erubescens_123
TCTTCTTTGCATTTATTAAGATTCTTTCTCCATGAGTGTCATAATTGGGATAGTCTTATTACTTCAAATTCAAAGAAAGCCAGTTCTTCTTTTTCAAAAAGAAATCACAGACTATTCTTTTTCCTATATACTTCTCATGTATGTGAATATGAATCTGGCTTCATCTTTCTCCGTAACCAATCTTCTCACTTACGATCAACATCTTCTGGAGCCCTTCTTGAACGAATATATTTCTATGGAAAAATGGAGCATCTTGCAGAAGTCTTTGCCAGGGCTTTTCAAGCTAATTTATGGTTGTTCAAAGATCCTTTCATGCATTATGTTAGGTATCAAGGAAAATCAATTCTTGCTTCAAAAGGGACGTTTCTTTTGATGAATAAATGGAAATATTACTTTGTCAATTTCTGGAAATCCTATTTTTACCTGTGGTCTGAACCAGGAAGGATTTATATAAACCAATTATCCAATCATTCCCTTGACTTTCTGGGTTATCGTTCAAGTGTGCGGCGAAAGCGTTCAATGGTCCGCAGTCAAATGCTAGAAAATGCATTTATAATCGATAATGCTATTAAGAAATTTGATACTATTGTTCCAATTATGCCTCTGATTGGATCCTTGGCTAAATCTAAATTTTGTAACACATTGGGGCATCCTATTGGTAAGGTGATTTGGGCCAATTTATCAGATTCTGATATTATTGATCGCTTTGGG
>S._erubescens_124
TCTTCTTTGCATTTATTAAGATTCTTTCTCCATGAGTGTCATAATTGGGATAGTCTTATTACTTCAAATTCAAAGAAAGCCAGTTCTTCTTTTTCAAAAAGAAATCACAGACTATTCTTTTTCCTATATACTTCTCATGTATGTGAATATGAATCTGGCTTCATCTTTCTCCGTAACCAATCTTCTCACTTACGATCAACATCTTCTGGAGCCCTTCTTGAACGAATATATTTCTATGGAAAAATGGAGCATCTTGCAGAAGTCTTTGCCAGGGCTTTTCAAGCTAATTTATGGTTGTTCAAAGATCCTTTCATGCATTATGTTAGGTATCAAGGAAAATCAATTCTTGCTTCAAAAGGGACGTTTCTTTTGATGAATAAATGGAAATATTACTTTGTCAATTTCTGGAAATCCTATTTTTACCTGTGGTCTGAACCAGGAAGGATTTATATAAACCAATTATCCAATCATTCCCTTGACTTTCTGGGTTATCGTTCAAGTGTGCGGCGAAAGCGTTCAATGGTCCGCAGTCAAATGCTAGAAAATGCATTTATAATCGATAATGCTATTAAGAAATTTGATACTATTGTTCCAATTATGCCTCTGATTGGATCCTTGGCTAAATCTAAATTTTGTAACACATTGGGGCATCCTATTGGTAAGGTGATTTGGGCCAATTTATCAGATTCTGATATTATTGATCGCTTTGGG
>S._erubescens_353
TCTTCTTTGCATTTATTAAGATTCTTTCTCCATGAGTGTCATAATTGGGATAGTCTTATTACTTCAAATTCAAAGAAAGCCAGTTCTTCTTTTTCAAAAAGAAATCACAGACTATTCTTTTTCCTATATACTTCTCATGTATGTGAATATGAATCTGGCTTCATCTTTCTCCGTAACCAATCTTCTCACTTACGATCAACATCTTCTGGAGCCCTTCTTGAACGAATATATTTCTATGGAAAAATGGAGCATCTTGCAGAAGTCTTTGCCAGGGCTTTTCAAGCTAATTTATGGTTGTTCAAAGATCCTTTCATGCATTATGTTAGGTATCAAGGAAAATCAATTCTTGCTTCAAAAGGGACGTTTCTTTTGATGAATAAATGGAAATATTACTTTGTCAATTTCTGGAAATCCTATTTTTACCTGTGGTCTGAACCAGGAAGGATTTATATAAACCAATTATCCAATCATTCCCTTGACTTTCTGGGTTATCGTTCAAGTGTGCGGCGAAAGCGTTCAATGGTCCGCAGTCAAATGCTAGAAAATGCATTTATAATCGATAATGCTATTAAGAAATTTGATACTATTGTTCCAATTATGCCTCTGATTGGATCCTTGGCTAAATCTAAATTTTGTAACACATTGGGGCATCCTATTGGTAAGGTGATTTGGGCCAATTTATCAGATTCTGATATTATTGATCGCTTTGGG
>S._erubescens_355
TCTTCTTTGCATTTATTAAGATTCTTTCTCCATGAGTGTCATAATTGGGATAGTCTTATTACTTCAAATTCAAAGAAAGCCAGTTCTTCTTTTTCAAAAAGAAATCACAGACTATTCTTTTTCCTATATACTTCTCATGTATGTGAATATGAATCTGGCTTCATCTTTCTCCGTAACCAATCTTCTCACTTACGATCAACATCTTCTGGAGCCCTTCTTGAACGAATATATTTCTATGGAAAAATGGAGCATCTTGCAGAAGTCTTTGCCAGGGCTTTTCAAGCTAATTTATGGTTGTTCAAAGATCCTTTCATGCATTATGTTAGGTATCAAGGAAAATCAATTCTTGCTTCAAAAGGGACGTTTCTTTTGATGAATAAATGGAAATATTACTTTGTCAATTTCTGGAAATCCTATTTTTACCTGTGGTCTGAACCAGGAAGGATTTATATAAACCAATTATCCAATCATTCCCTTGACTTTCTGGGTTATCGTTCAAGTGTGCGGCGAAAGCGTTCAATGGTCCGCAGTCAAATGCTAGAAAATGCATTTATAATCGATAATGCTATTAAGAAATTTGATACTATTGTTCCAATTATGCCTCTGATTGGATCCTTGGCTAAATCTAAATTTTGTAACACATTGGGGCATCCTATTGGTAAGGTGATTTGGGCCAATTTATCAGATTCTGATATTATTGATCGCTTTGGG
>S._erubescens_371
TCTTCTTTGCATTTATTAAGATTCTTTCTCCATGAGTGTCATAATTGGGATAGTCTTATTACTTCAAATTCAAAGAAAGCCAGTTCTTCTTTTTCAAAAAGAAATCACAGACTATTCTTTTTCCTATATACTTCTCATGTATGTGAATATGAATCTGGCTTCATCTTTCTCCGTAACCAATCTTCTCACTTACGATCAACATCTTCTGGAGCCCTTCTTGAACGAATATATTTCTATGGAAAAATGGAGCATCTTGCAGAAGTCTTTGCCAGGGCTTTTCAAGCTAATTTATGGTTGTTCAAAGATCCTTTCATGCATTATGTTAGGTATCAAGGAAAATCAATTCTTGCTTCAAAAGGGACGTTTCTTTTGATGAATAAATGGAAATATTACTTTGTCAATTTCTGGAAATCCTATTTTTACCTGTGGTCTGAACCAGGAAGGATTTATATAAACCAATTATCCAATCATTCCCTTGACTTTCTGGGTTATCGTTCAAGTGTGCGGCGAAAGCGTTCAATGGTCCGCAGTCAAATGCTAGAAAATGCATTTATAATCGATAATGCTATTAAGAAATTTGATACTATTGTTCCAATTATGCCTCTGATTGGATCCTTGGCTAAATCTAAATTTTGTAACACATTGGGGCATCCTATTGGTAAGGTGATTTGGGCCAATTTATCAGATTCTGATATTATTGATCGCTTTGGG
>S._globosa_109
TCTTCTTTGCATTTATTAAGATTCTTTCTCCATGAGTGTCATAATTGGGATAGTCTTATTACTTCAAATTCAAAGAAAGCCAGTTCTTCTTTTTCAAAAAGAAATCACAGACTATTCTTTTTCCTATATACTTCTCATGTATGTGAATATGAATCTGGCTTCATCTTTCTCCGTAACCAATCTTCTCACTTACGATCAACATCTTCTGGAGCCCTTCTTGAACGAATATATTTCTATGGAAAAATGGAGCATCTTGCAGAAGTCTTTGCCAGGGCTTTTCAAGCTAATTTATGGTTGTTCAAAGATCCTTTCATGCATTATGTTAGGTATCAAGGAAAATCAATTCTTGCTTCAAAAGGGACGTTTCTTTTGATGAATAAATGGAAATATTACTTTGTCAATTTCTGGAAATCCTATTTTTACCTGTGGTCTGAACCAGGAAGGATTTATATAAACCAATTATCCAATCATTCCCTTGACTTTCTGGGTTATCGTTCAAGTGTGCGGCGAAAGCGTTCAATGGTCCGCAGTCAAATGCTAGAAAATGCATTTATAATCGATAATGCTATTAAGAAATTTGATACTATTGTTCCAATTATGCCTCTGATTGGATCCTTGGCTAAATCTAAATTTTGTAACACATTGGGGCATCCTATTGGTAAGGTGATTTGGGCCAATTTATCAGATTCTGATATTATTGATCGCTTTGGG
>S._globosa_168
TCTTCTTTGCATTTATTAAGATTCTTTCTCCATGAGTGTCATAATTGGGATAGTCTTATTACTTCAAATTCAAAGAAAGCCAGTTCTTCTTTTTCAAAAAGAAATCACAGACTATTCTTTTTCCTATATACTTCTCATGTATGTGAATATGAATCTGGCTTCATCTTTCTCCGTAACCAATCTTCTCACTTACGATCAACATCTTCTGGAGCCCTTCTTGAACGAATATATTTCTATGGAAAAATGGAGCATCTTGCAGAAGTCTTTGCCAGGGCTTTTCAAGCTAATTTATGGTTGTTCAAAGATCCTTTCATGCATTATGTTAGGTATCAAGGAAAATCAATTCTTGCTTCAAAAGGGACGTTTCTTTTGATGAATAAATGGAAATATTACTTTGTCAATTTCTGGAAATCCTATTTTTACCTGTGGTCTGAACCAGGAAGGATTTATATAAACCAATTATCCAATCATTCCCTTGACTTTCTGGGTTATCGTTCAAGTGTGCGGCGAAAGCGTTCAATGGTCCGCAGTCAAATGCTAGAAAATGCATTTATAATCGATAATGCTATTAAGAAATTTGATACTATTGTTCCAATTATGCCTCTGATTGGATCCTTGGCTAAATCTAAATTTTGTAACACATTGGGGCATCCTATTGGTAAGGTGATTTGGGCCAATTTATCAGATTCTGATATTATTGATCGCTTTGGG
>S._globosa_318
TCTTCTTTGCATTTATTAAGATTCTTTCTCCATGAGTGTCATAATTGGGATAGTCTTATTACTTCAAATTCAAAGAAAGCCAGTTCTTCTTTTTCAAAAAGAAATCACAGACTATTCTTTTTCCTATATACTTCTCATGTATGTGAATATGAATCTGGCTTCATCTTTCTCCGTAACCAATCTTCTCACTTACGATCAACATCTTCTGGAGCCCTTCTTGAACGAATATATTTCTATGGAAAAATGGAGCATCTTGCAGAAGTCTTTGCCAGGGCTTTTCAAGCTAATTTATGGTTGTTCAAAGATCCTTTCATGCATTATGTTAGGTATCAAGGAAAATCAATTCTTGCTTCAAAAGGGACGTTTCTTTTGATGAATAAATGGAAATATTACTTTGTCAATTTCTGGAAATCCTATTTTTACCTGTGGTCTGAACCAGGAAGGATTTATATAAACCAATTATCCAATCATTCCCTTGACTTTCTGGGTTATCGTTCAAGTGTGCGGCGAAAGCGTTCAATGGTCCGCAGTCAAATGCTAGAAAATGCATTTATAATCGATAATGCTATTAAGAAATTTGATACTATTGTTCCAATTATGCCTCTGATTGGATCCTTGGCTAAATCTAAATTTTGTAACACATTGGGGCATCCTATTGGTAAGGTGATTTGGGCCAATTTATCAGATTCTGATATTATTGATCGCTTTGGG
>S._globosa_329
TCTTCTTTGCATTTATTAAGATTCTTTCTCCATGAGTGTCATAATTGGGATAGTCTTATTACTTCAAATTCAAAGAAAGCCAGTTCTTCTTTTTCAAAAAGAAATCACAGACTATTCTTTTTCCTATATACTTCTCATGTATGTGAATATGAATCTGGCTTCATCTTTCTCCGTAACCAATCTTCTCACTTACGATCAACATCTTCTGGAGCCCTTCTTGAACGAATATATTTCTATGGAAAAATGGAGCATCTTGCAGAAGTCTTTGCCAGGGCTTTTCAAGCTAATTTATGGTTGTTCAAAGATCCTTTCATGCATTATGTTAGGTATCAAGGAAAATCAATTCTTGCTTCAAAAGGGACGTTTCTTTTGATGAATAAATGGAAATATTACTTTGTCAATTTCTGGAAATCCTATTTTTACCTGTGGTCTGAACCAGGAAGGATTTATATAAACCAATTATCCAATCATTCCCTTGACTTTCTGGGTTATCGTTCAAGTGTGCGGCGAAAGCGTTCAATGGTCCGCAGTCAAATGCTAGAAAATGCATTTATAATCGATAATGCTATTAAGAAATTTGATACTATTGTTCCAATTATGCCTCTGATTGGATCCTTGGCTAAATCTAAATTTTGTAACACATTGGGGCATCCTATTGGTAAGGTGATTTGGGCCAATTTATCAGATTCTGATATTATTGATCGCTTTGGG
>S._globosa_331
TCTTCTTTGCATTTATTAAGATTCTTTCTCCATGAGTGTCATAATTGGGATAGTCTTATTACTTCAAATTCAAAGAAAGCCAGTTCTTCTTTTTCAAAAAGAAATCACAGACTATTCTTTTTCCTATATACTTCTCATGTATGTGAATATGAATCTGGCTTCATCTTTCTCCGTAACCAATCTTCTCACTTACGATCAACATCTTCTGGAGCCCTTCTTGAACGAATATATTTCTATGGAAAAATGGAGCATCTTGCAGAAGTCTTTGCCAGGGCTTTTCAAGCTAATTTATGGTTGTTCAAAGATCCTTTCATGCATTATGTTAGGTATCAAGGAAAATCAATTCTTGCTTCAAAAGGGACGTTTCTTTTGATGAATAAATGGAAATATTACTTTGTCAATTTCTGGAAATCCTATTTTTACCTGTGGTCTGAACCAGGAAGGATTTATATAAACCAATTATCCAATCATTCCCTTGACTTTCTGGGTTATCGTTCAAGTGTGCGGCGAAAGCGTTCAATGGTCCGCAGTCAAATGCTAGAAAATGCATTTATAATCGATAATGCTATTAAGAAATTTGATACTATTGTTCCAATTATGCCTCTGATTGGATCCTTGGCTAAATCTAAATTTTGTAACACATTGGGGCATCCTATTGGTAAGGTGATTTGGGCCAATTTATCAGATTCTGATATTATTGATCGCTTTGGG
>S._globosa_80
TCTTCTTTGCATTTATTAAGATTCTTTCTCCATGAGTGTCATAATTGGGATAGTCTTATTACTTCAAATTCAAAGAAAGCCAGTTCTTCTTTTTCAAAAAGAAATCACAGACTATTCTTTTTCCTATATACTTCTCATGTATGTGAATATGAATCTGGCTTCATCTTTCTCCGTAACCAATCTTCTCACTTACGATCAACATCTTCTGGAGCCCTTCTTGAACGAATATATTTCTATGGAAAAATGGAGCATCTTGCAGAAGTCTTTGCCAGGGCTTTTCAAGCTAATTTATGGTTGTTCAAAGATCCTTTCATGCATTATGTTAGGTATCAAGGAAAATCAATTCTTGCTTCAAAAGGGACGTTTCTTTTGATGAATAAATGGAAATATTACTTTGTCAATTTCTGGAAATCCTATTTTTACCTGTGGTCTGAACCAGGAAGGATTTATATAAACCAATTATCCAATCATTCCCTTGACTTTCTGGGTTATCGTTCAAGTGTGCGGCGAAAGCGTTCAATGGTCCGCAGTCAAATGCTAGAAAATGCATTTATAATCGATAATGCTATTAAGAAATTTGATACTATTGTTCCAATTATGCCTCTGATTGGATCCTTGGCTAAATCTAAATTTTGTAACACATTGGGGCATCCTATTGGTAAGGTGATTTGGGCCAATTTATCAGATTCTGATATTATTGATCGCTTTGGG
>S._globosa_81
TCTTCTTTGCATTTATTAAGATTCTTTCTCCATGAGTGTCATAATTGGGATAGTCTTATTACTTCAAATTCAAAGAAAGCCAGTTCTTCTTTTTCAAAAAGAAATCACAGACTATTCTTTTTCCTATATACTTCTCATGTATGTGAATATGAATCTGGCTTCATCTTTCTCCGTAACCAATCTTCTCACTTACGATCAACATCTTCTGGAGCCCTTCTTGAACGAATATATTTCTATGGAAAAATGGAGCATCTTGCAGAAGTCTTTGCCAGGGCTTTTCAAGCTAATTTATGGTTGTTCAAAGATCCTTTCATGCATTATGTTAGGTATCAAGGAAAATCAATTCTTGCTTCAAAAGGGACGTTTCTTTTGATGAATAAATGGAAATATTACTTTGTCAATTTCTGGAAATCCTATTTTTACCTGTGGTCTGAACCAGGAAGGATTTATATAAACCAATTATCCAATCATTCCCTTGACTTTCTGGGTTATCGTTCAAGTGTGCGGCGAAAGCGTTCAATGGTCCGCAGTCAAATGCTAGAAAATGCATTTATAATCGATAATGCTATTAAGAAATTTGATACTATTGTTCCAATTATGCCTCTGATTGGATCCTTGGCTAAATCTAAATTTTGTAACACATTGGGGCATCCTATTGGTAAGGTGATTTGGGCCAATTTATCAGATTCTGATATTATTGATCGCTTTGGG
>S._involucrata_163
TCTTCTTTGCATTTATTAAGATTCTTTCTCCATGAGTGTCATAATTGGGATAGTCTTATTACTTCAAATTCAAAGAAAGCCAGTTCTTCTTTTTCAAAAAGAAATCACAGACTATTCTTTTTCCTATATACTTCTCATGTATGTGAATATGAATCTGGCTTCATCTTTCTCCGTAACCAATCTTCTCACTTACGATCAACATCTTCTGGAGCCCTTCTTGAACGAATATATTTCTATGGAAAAATGGAGCATCTTGCAGAAGTCTTTGCCAGGGCTTTTCAAGCTAATTTATGGTTGTTCAAAGATCCTTTCATGCATTATGTTAGGTATCAAGGAAAATCAATTCTTGCTTCAAAAGGGACGTTTCTTTTGATGAATAAATGGAAATATTACTTTGTCAATTTCTGGAAATCTTATTTTTACCTGTGGTCTGAACCAGGAAGGATTTATATAAACCAATTATCCAATCATTCCCTTGACTTTCTGGGTTATCGTTCAAGTGTGCGGCTAAAGCGTTCAATGGTCCGCAGTCAAATGCTAGAAAATGCATTTATAATCGATAATGCTATTAAGAAATTTGATACTATTGTTCCAATTATGCCTCTGATTGGATCCTTGGCTAAATCTAAATTTTGTAACACATTGGGGCATCCTATTGGTAAGGTGATTTGGGCCAATTTATCAGATTCTGATATTATTGATCGCTTTGGG
>S._involucrata_165
TCTTCTTTGCATTTATTAAGATTCTTTCTCCATGAGTGTCATAATTGGGATAGTCTTATTACTTCAAATTCAAAGAAAGCCAGTTCTTCTTTTTCAAAAAGAAATCACAGACTATTCTTTTTCCTATATACTTCTCATGTATGTGAATATGAATCTGGCTTCATCTTTCTCCGTAACCAATCTTCTCACTTACGATCAACATCTTCTGGAGCCCTTCTTGAACGAATATATTTCTATGGAAAAATGGAGCATCTTGCAGAAGTCTTTGCCAGGGCTTTTCAAGCTAATTTATGGTTGTTCAAAGATCCTTTCATGCATTATGTTAGGTATCAAGGAAAATCAATTCTTGCTTCAAAAGGGACGTTTCTTTTGATGAATAAATGGAAATATTACTTTGTCAATTTCTGGAAATCTTATTTTTACCTGTGGTCTGAACCAGGAAGGATTTATATAAACCAATTATCCAATCATTCCCTTGACTTTCTGGGTTATCGTTCAAGTGTGCGGCTAAAGCGTTCAATGGTCCGCAGTCAAATGCTAGAAAATGCATTTATAATCGATAATGCTATTAAGAAATTTGATACTATTGTTCCAATTATGCCTCTGATTGGATCCTTGGCTAAATCTAAATTTTGTAACACATTGGGGCATCCTATTGGTAAGGTGATTTGGGCCAATTTATCAGATTCTGATATTATTGATCGCTTTGGG
>S._involucrata_24
TCTTCTTTGCATTTATTAAGATTCTTTCTCCATGAGTGTCATAATTGGGATAGTCTTATTACTTCAAATTCAAAGAAAGCCAGTTCTTCTTTTTCAAAAAGAAATCACAGACTATTCTTTTTCCTATATACTTCTCATGTATGTGAATATGAATCTGGCTTCATCTTTCTCCGTAACCAATCTTCTCACTTACGATCAACATCTTCTGGAGCCCTTCTTGAACGAATATATTTCTATGGAAAAATGGAGCATCTTGCAGAAGTCTTTGCCAGGGCTTTTCAAGCTAATTTATGGTTGTTCAAAGATCCTTTCATGCATTATGTTAGGTATCAAGGAAAATCAATTCTTGCTTCAAAAGGGACGTTTCTTTTGATGAATAAATGGAAATATTACTTTGTCAATTTCTGGAAATCTTATTTTTACCTGTGGTCTGAACCAGGAAGGATTTATATAAACCAATTATCCAATCATTCCCTTGACTTTCTGGGTTATCGTTCAAGTGTGCGGCTAAAGCGTTCAATGGTCCGCAGTCAAATGCTAGAAAATGCATTTATAATCGATAATGCTATTAAGAAATTTGATACTATTGTTCCAATTATGCCTCTGATTGGATCCTTGGCTAAATCTAAATTTTGTAACACATTGGGGCATCCTATTGGTAAGGTGATTTGGGCCAATTTATCAGATTCTGATATTATTGATCGCTTTGGG
>S._involucrata_26
TCTTCTTTGCATTTATTAAGATTCTTTCTCCATGAGTGTCATAATTGGGATAGTCTTATTACTTCAAATTCAAAGAAAGCCAGTTCTTCTTTTTCAAAAAGAAATCACAGACTATTCTTTTTCCTATATACTTCTCATGTATGTGAATATGAATCTGGCTTCATCTTTCTCCGTAACCAATCTTCTCACTTACGATCAACATCTTCTGGAGCCCTTCTTGAACGAATATATTTCTATGGAAAAATGGAGCATCTTGCAGAAGTCTTTGCCAGGGCTTTTCAAGCTAATTTATGGTTGTTCAAAGATCCTTTCATGCATTATGTTAGGTATCAAGGAAAATCAATTCTTGCTTCAAAAGGGACGTTTCTTTTGATGAATAAATGGAAATATTACTTTGTCAATTTCTGGAAATCTTATTTTTACCTGTGGTCTGAACCAGGAAGGATTTATATAAACCAATTATCCAATCATTCCCTTGACTTTCTGGGTTATCGTTCAAGTGTGCGGCTAAAGCGTTCAATGGTCCGCAGTCAAATGCTAGAAAATGCATTTATAATCGATAATGCTATTAAGAAATTTGATACTATTGTTCCAATTATGCCTCTGATTGGATCCTTGGCTAAATCTAAATTTTGTAACACATTGGGGCATCCTATTGGTAAGGTGATTTGGGCCAATTTATCAGATTCTGATATTATTGATCGCTTTGGG
>S._involucrata_372
TCTTCTTTGCATTTATTAAGATTCTTTCTCCATGAGTGTCATAATTGGGATAGTCTTATTACTTCAAATTCAAAGAAAGCCAGTTCTTCTTTTTCAAAAAGAAATCACAGACTATTCTTTTTCCTATATACTTCTCATGTATGTGAATATGAATCTGGCTTCATCTTTCTCCGTAACCAATCTTCTCACTTACGATCAACATCTTCTGGAGCCCTTCTTGAACGAATATATTTCTATGGAAAAATGGAGCATCTTGCAGAAGTCTTTGCCAGGGCTTTTCAAGCTAATTTATGGTTGTTCAAAGATCCTTTCATGCATTATGTTAGGTATCAAGGAAAATCAATTCTTGCTTCAAAAGGGACGTTTCTTTTGATGAATAAATGGAAATATTACTTTGTCAATTTCTGGAAATCTTATTTTTACCTGTGGTCTGAACCAGGAAGGATTTATATAAACCAATTATCCAATCATTCCCTTGACTTTCTGGGTTATCGTTCAAGTGTGCGGCTAAAGCGTTCAATGGTCCGCAGTCAAATGCTAGAAAATGCATTTATAATCGATAATGCTATTAAGAAATTTGATACTATTGTTCCAATTATGCCTCTGATTGGATCCTTGGCTAAATCTAAATTTTGTAACACATTGGGGCATCCTATTGGTAAGGTGATTTGGGCCAATTTATCAGATTCTGATATTATTGATCGCTTTGGG
>S._involucrata_374
TCTTCTTTGCATTTATTAAGATTCTTTCTCCATGAGTGTCATAATTGGGATAGTCTTATTACTTCAAATTCAAAGAAAGCCAGTTCTTCTTTTTCAAAAAGAAATCACAGACTATTCTTTTTCCTATATACTTCTCATGTATGTGAATATGAATCTGGCTTCATCTTTCTCCGTAACCAATCTTCTCACTTACGATCAACATCTTCTGGAGCCCTTCTTGAACGAATATATTTCTATGGAAAAATGGAGCATCTTGCAGAAGTCTTTGCCAGGGCTTTTCAAGCTAATTTATGGTTGTTCAAAGATCCTTTCATGCATTATGTTAGGTATCAAGGAAAATCAATTCTTGCTTCAAAAGGGACGTTTCTTTTGATGAATAAATGGAAATATTACTTTGTCAATTTCTGGAAATCTTATTTTTACCTGTGGTCTGAACCAGGAAGGATTTATATAAACCAATTATCCAATCATTCCCTTGACTTTCTGGGTTATCGTTCAAGTGTGCGGCTAAAGCGTTCAATGGTCCGCAGTCAAATGCTAGAAAATGCATTTATAATCGATAATGCTATTAAGAAATTTGATACTATTGTTCCAATTATGCCTCTGATTGGATCCTTGGCTAAATCTAAATTTTGTAACACATTGGGGCATCCTATTGGTAAGGTGATTTGGGCCAATTTATCAGATTCTGATATTATTGATCGCTTTGGG
>S._involucrata_390
TCTTCTTTGCATTTATTAAGATTCTTTCTCCATGAGTGTCATAATTGGGATAGTCTTATTACTTCAAATTCAAAGAAAGCCAGTTCTTCTTTTTCAAAAAGAAATCACAGACTATTCTTTTTCCTATATACTTCTCATGTATGTGAATATGAATCTGGCTTCATCTTTCTCCGTAACCAATCTTCTCACTTACGATCAACATCTTCTGGAGCCCTTCTTGAACGAATATATTTCTATGGAAAAATGGAGCATCTTGCAGAAGTCTTTGCCAGGGCTTTTCAAGCTAATTTATGGTTGTTCAAAGATCCTTTCATGCATTATGTTAGGTATCAAGGAAAATCAATTCTTGCTTCAAAAGGGACGTTTCTTTTGATGAATAAATGGAAATATTACTTTGTCAATTTCTGGAAATCTTATTTTTACCTGTGGTCTGAACCAGGAAGGATTTATATAAACCAATTATCCAATCATTCCCTTGACTTTCTGGGTTATCGTTCAAGTGTGCGGCTAAAGCGTTCAATGGTCCGCAGTCAAATGCTAGAAAATGCATTTATAATCGATAATGCTATTAAGAAATTTGATACTATTGTTCCAATTATGCCTCTGATTGGATCCTTGGCTAAATCTAAATTTTGTAACACATTGGGGCATCCTATTGGTAAGGTGATTTGGGCCAATTTATCAGATTCTGATATTATTGATCGCTTTGGG
>S._involucrata_41
TCTTCTTTGCATTTATTAAGATTCTTTCTCCATGAGTGTCATAATTGGGATAGTCTTATTACTTCAAATTCAAAGAAAGCCAGTTCTTCTTTTTCAAAAAGAAATCACAGACTATTCTTTTTCCTATATACTTCTCATGTATGTGAATATGAATCTGGCTTCATCTTTCTCCGTAACCAATCTTCTCACTTACGATCAACATCTTCTGGAGCCCTTCTTGAACGAATATATTTCTATGGAAAAATGGAGCATCTTGCAGAAGTCTTTGCCAGGGCTTTTCAAGCTAATTTATGGTTGTTCAAAGATCCTTTCATGCATTATGTTAGGTATCAAGGAAAATCAATTCTTGCTTCAAAAGGGACGTTTCTTTTGATGAATAAATGGAAATATTACTTTGTCAATTTCTGGAAATCTTATTTTTACCTGTGGTCTGAACCAGGAAGGATTTATATAAACCAATTATCCAATCATTCCCTTGACTTTCTGGGTTATCGTTCAAGTGTGCGGCTAAAGCGTTCAATGGTCCGCAGTCAAATGCTAGAAAATGCATTTATAATCGATAATGCTATTAAGAAATTTGATACTATTGTTCCAATTATGCCTCTGATTGGATCCTTGGCTAAATCTAAATTTTGTAACACATTGGGGCATCCTATTGGTAAGGTGATTTGGGCCAATTTATCAGATTCTGATATTATTGATCGCTTTGGG
>S._involucrata_47
TCTTCTTTACATTTATTAAGATTCTTTCTCCATGAGTGTCATAATTGGGATAGTCTTATTACTTCAAATTCAAAGAAAGCCAGTTCTTCTTTTTCAAAAAGAAATCACAGACTATTCTTTTTCCTATATACTTCTCATGTATGTGAATATGAATCTGGCTTCATCTTTCTCCGTAACCAATCTTCTCACTTACGATCAACATCTTCTGGAGCCCTTCTTGAACGAATATATTTCTATGGAAAAATGGAGCATCTTGCAGAAGTCTTTGCCAGGGCTTTTCAAGCTAATTTATGGTTGTTCAAAGATCCTTTCATGCATTATGTTAGGTATCAAGGAAAATCAATTCTTGCTTCAAAAGGGACGTTTCTTTTGATGAATAAATGGAAATATTACTTTGTCAATTTCTGGAAATCTTATTTTTACCTGTGGTCTGAACCAGGAAGGATTTATATAAACCAATTATCCAATCATTCCCTTGACTTTCTGGGTTATCGTTCAAGTGTGCGGCTAAAGCGTTCAATGGTCCGCAGTCAAATGCTAGAAAATGCATTTATAATCGATAATGCTATTAAGAAATTTGATACTATTGTTCCAATTATGCCTCTGATTGGATCCTTGGCTAAATCTAAATTTTGTAACACATTGGGGCATCCTATTGGTAAGGTGATTTGGGCCAATTTATCAGATTCTGATATTATTGATCGCTTTGGG
>S._involucrata_48
TCTTCTTTGCATTTATTAAGATTCTTTCTCCATGAGTGTCATAATTGGGATAGTCTTATTACTTCAAATTCAAAGAAAGCCAGTTCTTCTTTTTCAAAAAGAAATCACAGACTATTCTTTTTCCTATATACTTCTCATGTATGTGAATATGAATCTGGCTTCATCTTTCTCCGTAACCAATCTTCTCACTTACGATCAACATCTTCTGGAGCCCTTCTTGAACGAATATATTTCTATGGAAAAATGGAGCATCTTGCAGAAGTCTTTGCCAGGGCTTTTCAAGCTAATTTATGGTTGTTCAAAGATCCTTTCATGCATTATGTTAGGTATCAAGGAAAATCAATTCTTGCTTCAAAAGGGACGTTTCTTTTGATGAATAAATGGAAATATTACTTTGTCAATTTCTGGAAATCTTATTTTTACCTGTGGTCTGAACCAGGAAGGATTTATATAAACCAATTATCCAATCATTCCCTTGACTTTCTGGGTTATCGTTCAAGTGTGCGGCTAAAGCGTTCAATGGTCCGCAGTCAAATGCTAGAAAATGCATTTATAATCGATAATGCTATTAAGAAATTTGATACTATTGTTCCAATTATGCCTCTGATTGGATCCTTGGCTAAATCTAAATTTTGTAACACATTGGGGCATCCTATTGGTAAGGTGATTTGGGCCAATTTATCAGATTCTGATATTATTGATCGCTTTGGG
>S._involucrata_61
TCTTCTTTGCATTTATTAAGATTCTTTCTCCATGAGTGTCATAATTGGGATAGTCTTATTACTTCAAATTCAAAGAAAGCCAGTTCTTCTTTTTCAAAAAGAAATCACAGACTATTCTTTTTCCTATATACTTCTCATGTATGTGAATATGAATCTGGCTTCATCTTTCTCCGTAACCAATCTTCTCACTTACGATCAACATCTTCTGGAGCCCTTCTTGAACGAATATATTTCTATGGAAAAATGGAGCATCTTGCAGAAGTCTTTGCCAGGGCTTTTCAAGCTAATTTATGGTTGTTCAAAGATCCTTTCATGCATTATGTTAGGTATCAAGGAAAATCAATTCTTGCTTCAAAAGGGACGTTTCTTTTGATGAATAAATGGAAATATTACTTTGTCAATTTCTGGAAATCTTATTTTTACCTGTGGTCTGAACCAGGAAGGATTTATATAAACCAATTATCCAATCATTCCCTTGACTTTCTGGGTTATCGTTCAAGTGTGCGGCTAAAGCGTTCAATGGTCCGCAGTCAAATGCTAGAAAATGCATTTATAATCGATAATGCTATTAAGAAATTTGATACTATTGTTCCAATTATGCCTCTGATTGGATCCTTGGCTAAATCTAAATTTTGTAACACATTGGGGCATCCTATTGGTAAGGTGATTTGGGCCAATTTATCAGATTCTGATATTATTGATCGCTTTGGG
>S._involucrata_63
TCTTCTTTGCATTTATTAAGATTCTTTCTCCATGAGTGTCATAATTGGGATAGTCTTATTACTTCAAATTCAAAGAAAGCCAGTTCTTCTTTTTCAAAAAGAAATCACAGACTATTCTTTTTCCTATATACTTCTCATGTATGTGAATATGAATCTGGCTTCATCTTTCTCCGTAACCAATCTTCTCACTTACGATCAACATCTTCTGGAGCCCTTCTTGAACGAATATATTTCTATGGAAAAATGGAGCATCTTGCAGAAGTCTTTGCCAGGGCTTTTCAAGCTAATTTATGGTTGTTCAAAGATCCTTTCATGCATTATGTTAGGTATCAAGGAAAATCAATTCTTGCTTCAAAAGGGACGTTTCTTTTGATGAATAAATGGAAATATTACTTTGTCAATTTCTGGAAATCTTATTTTTACCTGTGGTCTGAACCAGGAAGGATTTATATAAACCAATTATCCAATCATTCCCTTGACTTTCTGGGTTATCGTTCAAGTGTGCGGCTAAAGCCTTCAATGGTCCGCAGTCAAATGCTAGAAAATGCATTTATAATCGATAATGCTATTAAGAAATTTGATACTATTGTTCCAATTATGCCTCTGATTGGATCCTTGGCTAAATCTAAATTTTGTAACACATTGGGGCATCCTATTGGTAAGGTGATTTGGGCCAATTTATCAGATTCTGATATTATTGATCGCTTTGGG
>S._iodostegia_107
TCTTCTTTGCATTTATTAAGATTCTTTCTTCATGAATGTCATAATTGGGATAGTCTTATTACTTCAAATTCAAAGAAAGCCAGTTCTTCTTTTTCAAAAAGAAATCACAGACTATTCTTTTTCCTATATACTTCTCATGTATGTGAATATGAATCTGGCTTCATCTTTCTCCGTAACCAATCTTCTCACTTACGATCAACATCTTCTGGAGCCCTTCTTGAACGAATATATTTCTATGGAAAAATGGAGCATCTTGCAGAAGTCTTTGCCAGGGCTTTTCAAGCTAATTTATGGTTGTTCAAAGATCCTTTCATGCATTATGTTAGGTATCAAGGAAAATCAATTCTTGCTTCAAAAGGGACGTTTCTTTTGATGAATAAATGGAAATATTACTTTGTCAATTTCTGGAAATCTTATTTTTACCTGTGGTCTGAACCAGGAAGGATTTATATAAACCAATTATCCAATCATTCCCTTGACTTTCTGGGTTATCGTTCAAGTGTGCGGCTAAAGCCTTCAATGGTCCGCAGTCAAATGCTAGAAAATGCATTTATAATCGATAATGCTATTAAGAAATTTGATACTATTGTTCCAATTATGCCTCTGATTGGATCCTTGGCTAAATCTAAATTTTGTAACACATTGGGGCATCCTATTGGTAAGGTGATTTGGGCCAATTTATCAGATTCTGATATTATTGATCGCTTTGGG
>S._iodostegia_108
TCTTCTTTGCATTTATTAAGATTCTTTCTTCATGAATGTCATAATTGGGATAGTCTTATTACTTCAAATTCAAAGAAAGCCAGTTCTTCTTTTTCAAAAAGAAATCACAGACTATTCTTTTTCCTATATACTTCTCATGTATGTGAATATGAATCTGGCTTCATCTTTCTCCGTAACCAATCTTCTCACTTACGATCAACATCTTCTGGAGCCCTTCTTGAACGAATATATTTCTATGGAAAAATGGAGCATCTTGCAGAAGTCTTTGCCAGGGCTTTTCAAGCTAATTTATGGTTGTTCAAAGATCCTTTCATGCATTATGTTAGGTATCAAGGAAAATCAATTCTTGCTTCAAAAGGGACGTTTCTTTTGATGAATAAATGGAAATATTACTTTGTCAATTTCTGGAAATCTTATTTTTACCTGTGGTCTGAACCAGGAAGGATTTATATAAACCAATTATCCAATCATTCCCTTGACTTTCTGGGTTATCGTTCAAGTGTGCGGCTAAAGCCTTCAATGGTCCGCAGTCAAATGCTAGAAAATGCATTTATAATCGATAATGCTATTAAGAAATTTGATACTATTGTTCCAATTATGCCTCTGATTGGATCCTTGGCTAAATCTAAATTTTGTAACACATTGGGGCATCCTATTGGTAAGGTGATTTGGGCCAATTTATCAGATTCTGATATTATTGATCGCTTTGGG
>S._iodostegia_20
TCTTCTTTGCATTTATTAAGATTCTTTCTTCATGAATGTCATAATTGGGATAGTCTTATTACTTCAAATTCAAAGAAAGCCAGTTCTTCTTTTTCAAAAAGAAATCACAGACTATTCTTTTTCCTATATACTTCTCATGTATGTGAATATGAATCTGGCTTCATCTTTCTCCGTAACCAATCTTCTCACTTACGATCAACATCTTCTGGAGCCCTTCTTGAACGAATATATTTCTATGGAAAAATGGAGCATCTTGCAGAAGTCTTTGCCAGGGCTTTTCAAGCTAATTTATGGTTGTTCAAAGATCCTTTCATGCATTATGTTAGGTATCAAGGAAAATCAATTCTTGCTTCAAAAGGGACGTTTCTTTTGATGAATAAATGGAAATATTACTTTGTCAATTTCTGGAAATCTTATTTTTACCTGTGGTCTGAACCAGGAAGGATTTATATAAACCAATTATCCAATCATTCCCTTGACTTTCTGGGTTATCGTTCAAGTGTGCGGCTAAAGCCTTCAATGGTCCGCAGTCAAATGCTAGAAAATGCATTTATAATCGATAATGCTATTAAGAAATTTGATACTATTGTTCCAATTATGCCTCTGATTGGATCCTTGGCTAAATCTAAATTTTGTAACACATTGGGGCATCCTATTGGTAAGGTGATTTGGGCCAATTTATCAGATTCTGATATTATTGATCGCTTTGGG
>S._iodostegia_21
TCTTCTTTGCATTTATTAAGATTCTTTCTTCATGAATGTCATAATTGGGATAGTCTTATTACTTCAAATTCAAAGAAAGCCAGTTCTTCTTTTTCAAAAAGAAATCACAGACTATTCTTTTTCCTATATACTTCTCATGTATGTGAATATGAATCTGGCTTCATCTTTCTCCGTAACCAATCTTCTCACTTACGATCAACATCTTCTGGAGCCCTTCTTGAACGAATATATTTCTATGGAAAAATGGAGCATCTTGCAGAAGTCTTTGCCAGGGCTTTTCAAGCTAATTTATGGTTGTTCAAAGATCCTTTCATGCATTATGTTAGGTATCAAGGAAAATCAATTCTTGCTTCAAAAGGGACGTTTCTTTTGATGAATAAATGGAAATATTACTTTGTCAATTTCTGGAAATCTTATTTTTACCTGTGGTCTGAACCAGGAAGGATTTATATAAACCAATTATCCAATCATTCCCTTGACTTTCTGGGTTATCGTTCAAGTGTGCGGCTAAAGCCTTCAATGGTCCGCAGTCAAATGCTAGAAAATGCATTTATAATCGATAATGCTATTAAGAAATTTGATACTATTGTTCCAATTATGCCTCTGATTGGATCCTTGGCTAAATCTAAATTTTGTAACACATTGGGGCATCCTATTGGTAAGGTGATTTGGGCCAATTTATCAGATTCTGATATTATTGATCGCTTTGGG
>S._iodostegia_22
TCTTCTTTGCATTTATTAAGATTCTTTCTTCATGAATGTCATAATTGGGATAGTCTTATTACTTCAAATTCAAAGAAAGCCAGTTCTTCTTTTTCAAAAAGAAATCACAGACTATTCTTTTTCCTATATACTTCTCATGTATGTGAATATGAATCTGGCTTCATCTTTCTCCGTAACCAATCTTCTCACTTACGATCAACATCTTCTGGAGCCCTTCTTGAACGAATATATTTCTATGGAAAAATGGAGCATCTTGCAGAAGTCTTTGCCAGGGCTTTTCAAGCTAATTTATGGTTGTTCAAAGATCCTTTCATGCATTATGTTAGGTATCAAGGAAAATCAATTCTTGCTTCAAAAGGGACGTTTCTTTTGATGAATAAATGGAAATATTACTTTGTCAATTTCTGGAAATCTTATTTTTACCTGTGGTCTGAACCAGGAAGGATTTATATAAACCAATTATCCAATCATTCCCTTGACTTTCTGGGTTATCGTTCAAGTGTGCGGCTAAAGCCTTCAATGGTCCGCAGTCAAATGCTAGAAAATGCATTTATAATCGATAATGCTATTAAGAAATTTGATACTATTGTTCCAATTATGCCTCTGATTGGATCCTTGGCTAAATCTAAATTTTGTAACACATTGGGGCATCCTATTGGTAAGGTGATTTGGGCCAATTTATCAGATTCTGATATTATTGATCGCTTTGGG
>S._iodostegia_27
TCTTCTTTGCATTTATTAAGATTCTTTCTCCATGAATGTCATAATTGGGATAGTCTTATTACTTCAAATTCAAAGAAAGCCAGTTCTTCTTTTTCAAAAAGAAATCACAGACTATTCTTTTTCCTATATACTTCTCATGTATGTGAATATGAATCTGGCTTCATCTTTCTCCGTAACCAATCTTCTCACTTACGATCAACATCTTCTGGAGCCCTTCTTGAACGAATATATTTCTATGGAAAAATGGAGCATCTTGCAGAAGTCTTTGCCAGGGCTTTTCAAGCTAATTTATGGTTGTTCAAAGATCCTTTCATGCATTATGTTAGGTATCAAGGAAAATCAATTCTTGCTTCAAAAGGGACGTTTCTTTTGATGAATAAATGGAAATATTACTTTGTCAATTTCTGGAAATCTTATTTTTACCTGTGGTCTGAACCAGGAAGGATTTATATAAACCAATTATCCAATCATTCCCTTGACTTTCTGGGTTATCGTTCAAGTGTGCGGCTAAAGCCTTCAATGGTCCGCAGTCAAATGCTAGAAAATGCATTTATAATCGATAATGCTATTAAGAAATTTGATACTATTGTTCCAATTATGCCTCTGATTGGATCCTTGGCTAAATCTAAATTTTGTAACACATTGGGGCATCCTATTGGTAAGGTGATTTGGGCCAATTTATCAGATTCTGATATTATTGATCGCTTTGGG
>S._iodostegia_28
TCTTCTTTGCATTTATTAAGATTCTTTCTCCATGAATGTCATAATTGGGATAGTCTTATTACTTCAAATTCAAAGAAAGCCAGTTCTTCTTTTTCAAAAAGAAATCACAGACTATTCTTTTTCCTATATACTTCTCATGTATGTGAATATGAATCTGGCTTCATCTTTCTCCGTAACCAATCTTCTCACTTACGATCAACATCTTCTGGAGCCCTTCTTGAACGAATATATTTCTATGGAAAAATGGAGCATCTTGCAGAAGTCTTTGCCAGGGCTTTTCAAGCTAATTTATGGTTGTTCAAAGATCCTTTCATGCATTATGTTAGGTATCAAGGAAAATCAATTCTTGCTTCAAAAGGGACGTTTCTTTTGATGAATAAATGGAAATATTACTTTGTCAATTTCTGGAAATCTTATTTTTACCTGTGGTCTGAACCAGGAAGGATTTATATAAACCAATTATCCAATCATTCCCTTGACTTTCTGGGTTATCGTTCAAGTGTGCGGCTAAAGCCTTCAATGGTCCGCAGTCAAATGCTAGAAAATGCATTTATAATCGATAATGCTATTAAGAAATTTGATACTATTGTTCCAATTATGCCTCTGATTGGATCCTTGGCTAAATCTAAATTTTGTAACACATTGGGGCATCCTATTGGTAAGGTGATTTGGGCCAATTTATCAGATTCTGATATTATTGATCGCTTTGGG
>S._iodostegia_29
TCTTCTTTGCATTTATTAAGATTCTTTCTCCATGAATGTCATAATTGGGATAGTCTTATTACTTCAAATTCAAAGAAAGCCAGTTCTTCTTTTTCAAAAAGAAATCACAGACTATTCTTTTTCCTATATACTTCTCATGTATGTGAATATGAATCTGGCTTCATCTTTCTCCGTAACCAATCTTCTCACTTACGATCAACATCTTCTGGAGCCCTTCTTGAACGAATATATTTCTATGGAAAAATGGAGCATCTTGCAGAAGTCTTTGCCAGGGCTTTTCAAGCTAATTTATGGTTGTTCAAAGATCCTTTCATGCATTATGTTAGGTATCAAGGAAAATCAATTCTTGCTTCAAAAGGGACGTTTCTTTTGATGAATAAATGGAAATATTACTTTGTCAATTTCTGGAAATCTTATTTTTACCTGTGGTCTGAACCAGGAAGGATTTATATAAACCAATTATCCAATCATTCCCTTGACTTTCTGGGTTATCGTTCAAGTGTGCGGCTAAAGCCTTCAATGGTCCGCAGTCAAATGCTAGAAAATGCATTTATAATCGATAATGCTATTAAGAAATTTGATACTATTGTTCCAATTATGCCTCTGATTGGATCCTTGGCTAAATCTAAATTTTGTAACACATTGGGGCATCCTATTGGTAAGGTGATTTGGGCCAATTTATCAGATTCTGATATTATTGATCGCTTTGGG
>S._luae_273
TCTTCTTTGCATTTATTAAGATTCTTTCTCCATGAGTGTCATAATTGGGATAGTCTTATTACTTCAAATTCAAAGAAAGCCAGTTCTTCTTTTTCAAAAAGAAATCACAGACTATTCTTTTTCCTATATACTTCTCATGTATGTGAATATGAATCTGGCTTCATCTTTCTCCGTAACCAATCTTCTCACTTACGATCAACATCTTCTGGAGCCCTTCTTGAACGAATATATTTCTATGGAAAAATGGAGCATCTTGCAGAAGTCTTTGCCAGGGCTTTTCAAGCTAATTTATGGTTGTTCAAAGATCCTTTCATGCATTATGTTAGGTATCAAGGAAAATCAATTCTTGCTTCAAAAGGGACGTTTCTTTTGATGAATAAATGGAAATATTACTTTGTCAATTTCTGGAAATCCTATTTTTACCTGTGGTCTGAACCAGGAAGGATTTATATAAACCAATTATCCAATCATTCCCTTGACTTTCTGGGTTATCGTTCAAGTGTGCGGCGAAAGCGTTCAATGGTCCGCAGTCAAATGCTAGAAAATGCATTTATAATCGATAATGCTATTAAGAAATTTGATACTATTGTTCCAATTATGCCTCTGATTGGATCCTTGGCTAAATCTAAATTTTGTAACACATTGGGGCATCCTATTGGTAAGGTGATTTGGGCCAATTTATCAGATTCTGATATTATTGATCGCTTTGGG
>S._luae_316
TCTTCTTTGCATTTATTAAGATTCTTTCTCCATGAGTGTCATAATTGGGATAGTCTTATTACTTCAAATTCAAAGAAAGCCAGTTCTTCTTTTTCAAAAAGAAATCACAGACTATTCTTTTTCCTATATACTTCTCATGTATGTGAATATGAATCTGGCTTCATCTTTCTCCGTAACCAATCTTCTCACTTACGATCAACATCTTCTGGAGCCCTTCTTGAACGAATATATTTCTATGGAAAAATGGAGCATCTTGCAGAAGTCTTTGCCAGGGCTTTTCAAGCTAATTTATGGTTGTTCAAAGATCCTTTCATGCATTATGTTAGGTATCAAGGAAAATCAATTCTTGCTTCAAAAGGGACGTTTCTTTTGATGAATAAATGGAAATATTACTTTGTCAATTTCTGGAAATCTTATTTTTACCTGTGGTCTGAACCAGGAAGGATTTATATAAACCAATTATCCAATCATTCCCTTGACTTTCTGGGTTATCGTTCAAGTGTGCGGCTAAAGCGTTCAATGGTCCGCAGTCAAATGCTAGAAAATGCATTTATAATCGATAATGCTATTAAGAAATTTGATACTATTGTTCCAATTATGCCTCTGATTGGATCCTTGGCTAAATCTAAATTTAGTAACACATTGGGGCATCCTATTGGTAAGGTGATTTGGGCCAATTTATCAGATTCTGATATTATTGATCGCTTTGGG
>S._nigrescens_314
TCTTCTTTGCATTTATTAAGATTCTTTCTCCATGAGTGTCATAATTGGGATAGTCTTATTACTTCAAATTCAAAGAAAGCCAGTTCTTCTTTTTCAAAAAGAAATCACAGACTATTCTTTTTCCTATATACTTCTCATGTATGTGAATATGAATCTGGCTTCATCTTTCTCCGTAACCAATCTTCTCACTTACGATCAACATCTTCTGGAGCCCTTCTTGAACGAATATATTTCTATGGAAAAATGGAGCATCTTGCGGAAGTCTTTGCCAGGGCTTTTCAAGCTAATTTATGGTTGTTCAAAGATCCTTTCATGCATTATGTTAGGTATCAAGGAAAATCAATTCTTGCTTCAAAAGGGACGTTTCTTTTGATGAATAAATGGAAATATTACTTTGTCAATTTCTGGAAATCTTATTTTTACCTGTGGTCTGAACCAGGAAGGATTTATATAAACCAATTATCCAATCATTCCCTTGACTTTCTGGGTTATCGTTCAAGTGTGCGGCTAAAGCGTTCAATGGTCCGCAGTCAAATGCTAGAAAATGCATTTATAATCGATAATGCTATTAAGAAATTTGATACTATTGTTCCAATTATGCCTCTGATTGGATCCTTGGCTAAATCTAAATTTTGTAACACATTGGGGCATCCTATTGGTAAGGTGATTTGGGCCAATTTATCAGATTCTGATATTATTGATCGCTTTGGG
>S._nigrescens_315
TCTTCTTTGCATTTATTAAGATTCTTTCTCCATGAGTGTCATAATTGGGATAGTCTTATTACTTCAAATTCAAAGAAAGCCAGTTCTTCTTTTTCAAAAAGAAATCACAGACTATTCTTTTTCCTATATACTTCTCATGTATGTGAATATGAATCTGGCTTCATCTTTCTCCGTAACCAATCTTCTCACTTACGATCAACATCTTCTGGAGCCCTTCTTGAACGAATATATTTCTATGGAAAAATGGAGCATCTTGCGGAAGTCTTTGCCAGGGCTTTTCAAGCTAATTTATGGTTGTTCAAAGATCCTTTCATGCATTATGTTAGGTATCAAGGAAAATCAATTCTTGCTTCAAAAGGGACGTTTCTTTTGATGAATAAATGGAAATATTACTTTGTCAATTTCTGGAAATCTTATTTTTACCTGTGGTCTGAACCAGGAAGGATTTATATAAACCAATTATCCAATCATTCCCTTGACTTTCTGGGTTATCGTTCAAGTGTGCGGCTAAAGCGTTCAATGGTCCGCAGTCAAATGCTAGAAAATGCATTTATAATCGATAATGCTATTAAGAAATTTGATACTATTGTTCCAATTATGCCTCTGATTGGATCCTTGGCTAAATCTAAATTTTGTAACACATTGGGGCATCCTATTGGTAAGGTGATTTGGGCCAATTTATCAGATTCTGATATTATTGATCGCTTTGGG
>S._nigrescens_320
TCTTCTTTGCATTTATTAAGATTCTTTCTCCATGAGTGTCATAATTGGGATAGTCTTATTACTTCAAATTCAAAGAAAGCCAGTTCTTCTTTTTCAAAAAGAAATCACAGACTATTCTTTTTCCTATATACTTCTCATGTATGTGAATATGAATCTGGCTTCATCTTTCTCCGTAACCAATCTTCTCACTTACGATCAACATCTTCTGGAGCCCTTCTTGAACGAATATATTTCTATGGAAAAATGGAGCATCTTGCGGAAGTCTTTGCCAGGGCTTTTCAAGCTAATTTATGGTTGTTCAAAGATCCTTTCATGCATTATGTTAGGTATCAAGGAAAATCAATTCTTGCTTCAAAAGGGACGTTTCTTTTGATGAATAAATGGAAATATTACTTTGTCAATTTCTGGAAATCTTATTTTTACCTGTGGTCTGAACCAGGAAGGATTTATATAAACCAATTATCCAATCATTCCCTTGACTTTCTGGGTTATCGTTCAAGTGTGCGGCTAAAGCGTTCAATGGTCCGCAGTCAAATGCTAGAAAATGCATTTATAATCGATAATGCTATTAAGAAATTTGATACTATTGTTCCAATTATGCCTCTGATTGGATCCTTGGCTAAATCTAAATTTTGTAACACATTGGGGCATCCTATTGGTAAGGTGATTTGGGCCAATTTATCAGATTCTGATATTATTGATCGCTTTGGG
>S._nigrescens_347
TCTTCTTTGCATTTATTAAGATTCTTTCTCCATGAGTGTCATAATTGGGATAGTCTTATTACTTCAAATTCAAAGAAAGCCAGTTCTTCTTTTTCAAAAAGAAATCACAGACTATTCTTTTTCCTATATACTTCTCATGTATGTGAATATGAATCTGGCTTCATCTTTCTCCGTAACCAATCTTCTCACTTACGATCAACATCTTCTGGAGCCCTTCTTGAACGAATATATTTCTATGGAAAAATGGAGCATCTTGCGGAAGTCTTTGCCAGGGCTTTTCAAGCTAATTTATGGTTGTTCAAAGATCCTTTCATGCATTATGTTAGGTATCAAGGAAAATCAATTCTTGCTTCAAAAGGGACGTTTCTTTTGATGAATAAATGGAAATATTACTTTGTCAATTTCTGGAAATCTTATTTTTACCTGTGGTCTGAACCAGGAAGGATTTATATAAACCAATTATCCAATCATTCCCTTGACTTTCTGGGTTATCGTTCAAGTGTGCGGCTAAAGCGTTCAATGGTCCGCAGTCAAATGCTAGAAAATGCATTTATAATCGATAATGCTATTAAGAAATTTGATACTATTGTTCCAATTATGCCTCTGATTGGATCCTTGGCTAAATCTAAATTTTGTAACACATTGGGGCATCCTATTGGTAAGGTGATTTGGGCCAATTTATCAGATTCTGATATTATTGATCGCTTTGGG
>S._nigrescens_82
TCTTCTTTGCATTTATTAAGATTCTTTCTCCATGAGTGTCATAATTGGGATAGTCTTATTACTTCAAATTCAAAGAAAGCCAGTTCTTCTTTTTCAAAAAGAAATCACAGACTATTCTTTTTCCTATATACTTCTCATGTATGTGAATATGAATCTGGCTTCATCTTTCTCCGTAACCAATCTTCTCACTTACGATCAACATCTTCTGGAGCCCTTCTTGAACGAATATATTTCTATGGAAAAATGGAGCATCTTGCGGAAGTCTTTGCCAGGGCTTTTCAAGCTAATTTATGGTTGTTCAAAGATCCTTTCATGCATTATGTTAGGTATCAAGGAAAATCAATTCTTGCTTCAAAAGGGACGTTTCTTTTGATGAATAAATGGAAATATTACTTTGTCAATTTCTGGAAATCTTATTTTTACCTGTGGTCTGAACCAGGAAGGATTTATATAAACCAATTATCCAATCATTCCCTTGACTTTCTGGGTTATCGTTCAAGTGTGCGGCTAAAGCGTTCAATGGTCCGCAGTCAAATGCTAGAAAATGCATTTATAATCGATAATGCTATTAAGAAATTTGATACTATTGTTCCAATTATGCCTCTGATTGGATCCTTGGCTAAATCTAAATTTTGTAACACATTGGGGCATCCTATTGGTAAGGTGATTTGGGCCAATTTATCAGATTCTGATATTATTGATCGCTTTGGG
>S._nigrescens_83
TCTTCTTTGCATTTATTAAGATTCTTTCTCCATGAGTGTCATAATTGGGATAGTCTTATTACTTCAAATTCAAAGAAAGCCAGTTCTTCTTTTTCAAAAAGAAATCACAGACTATTCTTTTTCCTATATACTTCTCATGTATGTGAATATGAATCTGGCTTCATCTTTCTCCGTAACCAATCTTCTCACTTACGATCAACATCTTCTGGAGCCCTTCTTGAACGAATATATTTCTATGGAAAAATGGAGCATCTTGCGGAAGTCTTTGCCAGGGCTTTTCAAGCTAATTTATGGTTGTTCAAAGATCCTTTCATGCATTATGTTAGGTATCAAGGAAAATCAATTCTTGCTTCAAAAGGGACGTTTCTTTTGATGAATAAATGGAAATATTACTTTGTCAATTTCTGGAAATCTTATTTTTACCTGTGGTCTGAACCAGGAAGGATTTATATAAACCAATTATCCAATCATTCCCTTGACTTTCTGGGTTATCGTTCAAGTGTGCGGCTAAAGCGTTCAATGGTCCGCAGTCAAATGCTAGAAAATGCATTTATAATCGATAATGCTATTAAGAAATTTGATACTATTGTTCCAATTATGCCTCTGATTGGATCCTTGGCTAAATCTAAATTTTGTAACACATTGGGGCATCCTATTGGTAAGGTGATTTGGGCCAATTTATCAGATTCTGATATTATTGATCGCTTTGGG
>S._nigrescens_84
TCTTCTTTGCATTTATTAAGATTCTTTCTCCATGAGTGTCATAATTGGGATAGTCTTATTACTTCAAATTCAAAGAAAGCCAGTTCTTCTTTTTCAAAAAGAAATCACAGACTATTCTTTTTCCTATATACTTCTCATGTATGTGAATATGAATCTGGCTTCATCTTTCTCCGTAACCAATCTTCTCACTTACGATCAACATCTTCTGGAGCCCTTCTTGAACGAATATATTTCTATGGAAAAATGGAGCATCTTGCGGAAGTCTTTGCCAGGGCTTTTCAAGCTAATTTATGGTTGTTCAAAGATCCTTTCATGCATTATGTTAGGTATCAAGGAAAATCAATTCTTGCTTCAAAAGGGACGTTTCTTTTGATGAATAAATGGAAATATTACTTTGTCAATTTCTGGAAATCTTATTTTTACCTGTGGTCTGAACCAGGAAGGATTTATATAAACCAATTATCCAATCATTCCCTTGACTTTCTGGGTTATCGTTCAAGTGTGCGGCTAAAGCGTTCAATGGTCCGCAGTCAAATGCTAGAAAATGCATTTATAATCGATAATGCTATTAAGAAATTTGATACTATTGTTCCAATTATGCCTCTGATTGGATCCTTGGCTAAATCTAAATTTTGTAACACATTGGGGCATCCTATTGGTAAGGTGATTTGGGCCAATTTATCAGATTCTGATATTATTGATCGCTTTGGG
>S._obvallata_257
TCTTCTTTGCATTTATTAAGATTCTTTCTCCATGAGTGTCATAATTGGGATAGTCTTATTACTTCAAATTCAAAGAAAGCCAGTTCTTCTTTTTCAAAAAGAAATCACAGACTATTCTTTTTCCTATATACTTCTCATGTATGTGAATATGAATCTGGCTTCATCTTTCTCCGTAACCAATCTTCTCACTTACGATCAACATCTTCTGGAGCCCTTCTTGAACGAATATATTTCTATGGAAAAATGGAGCATCTTGCAGAAGTCTTTGCCAGGGCTTTTCAAGCTAATTTATGGTTGTTCAAAGATCCTTTCATGCATTATGTTAGGTATCAAGGAAAATCAATTCTTGCTTCAAAAGGGACGTTTCTTTTGATGAATAAATGGAAATATTACTTTGTCAATTTCTGGAAATCTTATTTTTACCTGTGGTCTGAACCAGGAAGGATTTATATAAACCAATTATCCAATCATTCCCTTGACTTTCTGGGTTATCGTTCAAGTGTGCGGCTAAAGCGTTCAATGGTCCGCAGTCAAATGCTAGAAAATGCATTTATAATCGATAATGCTATTAAGAAATTTGATACTATTGTTCCAATTATGCCTCTGATTGGATCCTTGGCTAAATCTAAATTTAGTAACACATTGGGGCATCCTATTGGTAAGGTGATTTGGGCCAATTTATCAGATTCTGATATTATTGATCGCTTTGGG
>S._obvallata_264
TCTTCTTTGCATTTATTAAGATTCTTTCTCCATGAGTGTCATAATTGGGATAGTCTTATTACTTCAAATTCAAAGAAAGCCAGTTCTTCTTTTTCAAAAAGAAATCACAGACTATTCTTTTTCCTATATACTTCTCATGTATGTGAATATGAATCTGGCTTCATCTTTCTCCGTAACCAATCTTCTCACTTACGATCAACATCTTCTGGAGCCCTTCTTGAACGAATATATTTCTATGGAAAAATGGAGCATCTTGCAGAAGTCTTTGCCAGGGCTTTTCAAGCTAATTTATGGTTGTTCAAAGATCCTTTCATGCATTATGTTAGGTATCAAGGAAAATCAATTCTTGCTTCAAAAGGGACGTTTCTTTTGATGAATAAATGGAAATATTACTTTGTCAATTTCTGGAAATCTTATTTTTACCTGTGGTCTGAACCAGGAAGGATTTATATAAACCAATTATCCAATCATTCCCTTGACTTTCTGGGTTATCGTTCAAGTGTGCGGCTAAAGCGTTCAATGGTCCGCAGTCAAATGCTAGAAAATGCATTTATAATCGATAATGCTATTAAGAAATTTGATACTATTGTTCCAATTATGCCTCTGATTGGATCCTTGGCTAAATCTAAATTTTGTAACACATTGGGGCATCCTATTGGTAAGGTGATTTGGGCCAATTTATCAGATTCTGATATTATTGATCGCTTTGGG
>S._obvallata_379
TCTTCTTTGCATTTATTAAGATTCTTTCTCCATGAGTGTCATAATTGGGATAGTCTTATTACTTCAAATTCAAAGAAAGCCAGTTCTTCTTTTTCAAAAAGAAATCACAGACTATTCTTTTTCCTATATACTTCTCATGTATGTGAATATGAATCTGGCTTCATCTTTCTCCGTAACCAATCTTCTCACTTACGATCAACATCTTCTGGAGCCCTTCTTGAACGAATATATTTCTATGGAAAAATGGAGCATCTTGCAGAAGTCTTTGCCAGGGCTTTTCAAGCTAATTTATGGTTGTTCAAAGATCCTTTCATGCATTATGTTAGGTATCAAGGAAAATCAATTCTTGCTTCAAAAGGGACGTTTCTTTTGATGAATAAATGGAAATATTACTTTGTCAATTTCTGGAAATCTTATTTTTACCTGTGGTCTGAACCAGGAAGGATTTATATAAACCAATTATCCAATCATTCCCTTGACTTTCTGGGTTATCGTTCAAGTGTGCGGCTAAAGCGTTCAATGGTCCGCAGTCAAATGCTAGAAAATGCATTTATAATCGATAATGCTATTAAGAAATTTGATACTATTGTTCCAATTATGCCTCTGATTGGATCCTTGGCTAAATCTAAATTTTGTAACACATTGGGGCATCCTATTGGTAAGGTGATTTGGGCCAATTTATCAGATTCTGATATTATTGATCGCTTTGGG
>S._obvallata_382
TCTTCTTTGCATTTATTAAGATTCTTTCTCCATGAGTGTCATAATTGGGATAGTCTTATTACTTCAAATTCAAAGAAAGCCAGTTCTTCTTTTTCAAAAAGAAATCACAGACTATTCTTTTTCCTATATACTTCTCATGTATGTGAATATGAATCTGGCTTCATCTTTCTCCGTAACCAATCTTCTCACTTACGATCAACATCTTCTGGAGCCCTTCTTGAACGAATATATTTCTATGGAAAAATGGAGCATCTTGCAGAAGTCTTTGCCAGGGCTTTTCAAGCTAATTTATGGTTGTTCAAAGATCCTTTCATGCATTATGTTAGGTATCAAGGAAAATCAATTCTTGCTTCAAAAGGGACGTTTCTTTTGATGAATAAATGGAAATATTACTTTGTCAATTTCTGGAAATCTTATTTTTACCTGTGGTCTGAACCAGGAAGGATTTATATAAACCAATTATCCAATCATTCCCTTGACTTTCTGGGTTATCGTTCAAGTGTGCGGCTAAAGCGTTCAATGGTCCGCAGTCAAATGCTAGAAAATGCATTTATAATCGATAATGCTATTAAGAAATTTGATACTATTGTTCCAATTATGCCTCTGATTGGATCCTTGGCTAAATCTAAATTTAGTAACACATTGGGGCATCCTATTGGTAAGGTGATTTGGGCCAATTTATCAGATTCTGATATTATTGATCGCTTTGGG
>S._obvallata_383
TCTTCTTTGCATTTATTAAGATTCTTTCTCCATGAGTGTCATAATTGGGATAGTCTTATTACTTCAAATTCAAAGAAAGCCAGTTCTTCTTTTTCAAAAAGAAATCACAGACTATTCTTTTTCCTATATACTTCTCATGTATGTGAATATGAATCTGGCTTCATCTTTCTCCGTAACCAATCTTCTCACTTACGATCAACATCTTCTGGAGCCCTTCTTGAACGAATATATTTCTATGGAAAAATGGAGCATCTTGCAGAAGTCTTTGCCAGGGCTTTTCAAGCTAATTTATGGTTGTTCAAAGATCCTTTCATGCATTATGTTAGGTATCAAGGAAAATCAATTCTTGCTTCAAAAGGGACGTTTCTTTTGATGAATAAATGGAAATATTACTTTGTCAATTTCTGGAAATCTTATTTTTACCTGTGGTCTGAACCAGGAAGGATTTATATAAACCAATTATCCAATCATTCCCTTGACTTTCTGGGTTATCGTTCAAGTGTGCGGCTAAAGCGTTCAATGGTCCGCAGTCAAATGCTAGAAAATGCATTTATAATCGATAATGCTATTAAGAAATTTGATACTATTGTTCCAATTATGCCTCTGATTGGATCCTTGGCTAAATCTAAATTTAGTAACACATTGGGGCATCCTATTGGTAAGGTGATTTGGGCCAATTTATCAGATTCTGATATTATTGATCGCTTTGGG
>S._orgaadayi_11
TCTTCTTTGCATTTATTAAGATTCTTTCTCCATGAGTGTCATAATTGGGATAGTCTTATTACTTCAAATTCAAAGAAAGCCAGTTCTTCTTTTTCAAAAAGAAATCACAGACTATTCTTTTTCCTATATACTTCTCATGTATGTGAATATGAATCTGGCTTCATCTTTCTCCGTAACCAATCTTCTCACTTACGATCAACATCTTCTGGAGCCCTTCTTGAACGAATATATTTCTATGGAAAAATGGAGCATCTTGCAGAAGTCTTTGCCAGGGCTTTTCAAGCTAATTTATGGTTGTTCAAAGATCCTTTCATGCATTATGTTAGGTATCAAGGAAAATCAATTCTTGCTTCAAAAGGGACGTTTCTTTTGATGAATAAATGGAAATATTACTTTGTCAATTTCTGGAAATCTTATTTTTACCTGTGGTCTGAACCAGGAAGGATTTATATAAACCAATTATCCAATCATTCCCTTGACTTTCTGGGTTATCGTTCAAGTGTGCGGCTAAAGCGTTCAATGGTCCGCAGTCAAATGCTAGAAAATGCATTTATAATCGATAATGCTATTAAGAAATTTGATACTATTGTTCCAATTATGCCTCTGATTGGATCCTTGGCTAAATCTAAATTTTGTAACACATTGGGGCATCCTATTGGTAAGGTGATTTGGGCCAATTTATCAGATTCTGATATTATTGATCGCTTTGGG
>S._orgaadayi_12
TCTTCTTTGCATTTATTAAGATTCTTTCTCCATGAGTGTCATAATTGGGATAGTCTTATTACTTCAAATTCAAAGAAAGCCAGTTCTTCTTTTTCAAAAAGAAATCACAGACTATTCTTTTTCCTATATACTTCTCATGTATGTGAATATGAATCTGGCTTCATCTTTCTCCGTAACCAATCTTCTCACTTACGATCAACATCTTCTGGAGCCCTTCTTGAACGAATATATTTCTATGGAAAAATGGAGCATCTTGCAGAAGTCTTTGCCAGGGCTTTTCAAGCTAATTTATGGTTGTTCAAAGATCCTTTCATGCATTATGTTAGGTATCAAGGAAAATCAATTCTTGCTTCAAAAGGGACGTTTCTTTTGATGAATAAATGGAAATATTACTTTGTCAATTTCTGGAAATCTTATTTTTACCTGTGGTCTGAACCAGGAAGGATTTATATAAACCAATTATCCAATCATTCCCTTGACTTTCTGGGTTATCGTTCAAGTGTGCGGCTAAAGCGTTCAATGGTCCGCAGTCAAATGCTAGAAAATGCATTTATAATCGATAATGCTATTAAGAAATTTGATACTATTGTTCCAATTATGCCTCTGATTGGATCCTTGGCTAAATCTAAATTTTGTAACACATTGGGGCATCCTATTGGTAAGGTGATTTGGGCCAATTTATCAGATTCTGATATTATTGATCGCTTTGGG
>S._orgaadayi_360
TCTTCTTTGCATTTATTAAGATTCTTTCTCCATGAGTGTCATAATTGGGATAGTCTTATTACTTCAAATTCAAAGAAAGCCAGTTCTTCTTTTTCAAAAAGAAATCACAGACTATTCTTTTTCCTATATACTTCTCATGTATGTGAATATGAATCTGGCTTCATCTTTCTCCGTAACCAATCTTCTCACTTACGATCAACATCTTCTGGAGCCCTTCTTGAACGAATATATTTCTATGGAAAAATGGAGCATCTTGCAGAAGTCTTTGCCAGGGCTTTTCAAGCTAATTTATGGTTGTTCAAAGATCCTTTCATGCATTATGTTAGGTATCAAGGAAAATCAATTCTTGCTTCAAAAGGGACGTTTCTTTTGATGAATAAATGGAAATATTACTTTGTCAATTTCTGGAAATCTTATTTTTACCTGTGGTCTGAACCAGGAAGGATTTATATAAACCAATTATCCAATCATTCCCTTGACTTTCTGGGTTATCGTTCAAGTGTGCGGCTAAAGCGTTCAATGGTCCGCAGTCAAATGCTAGAAAATGCATTTATAATCGATAATGCTATTAAGAAATTTGATACTATTGTTCCAATTATGCCTCTGATTGGATCCTTGGCTAAATCTAAATTTTGTAACACATTGGGGCATCCTATTGGTAAGGTGATTTGGGCCAATTTATCAGATTCTGATATTATTGATCGCTTTGGG
>S._phaeantha_1
TCTTCTTTGCATTTATTAAGATTCTTTCTCCATGAGTGTCATAATTGGGATAGTCTTATTACTTCAAATTCAAAGAAAGCCAGTTCTTCTTTTTCAAAAAGAAATCACAGACTATTCTTTTTCCTATATACTTCTCATGTATGTGAATATGAATCTGGCTTCATCTTTCTCCGTAACCAATCTTCTCACTTACGATCAACATCTTCTGGAGCCCTTCTTGAACGAATATATTTCTATGGAAAAATGGAGCATCTTGCAGAAGTCTTTGCCAGGGCTTTTCAAGCTAATTTATGGTTGTTCAAAGATCCTTTCATGCATTATGTTAGGTATCAAGGAAAATCAATTCTTGCTTCAAAAGGGACGTTTCTTTTGATGAATAAATGGAAATATTACTTTGTCAATTTCTGGAAATCCTATTTTTACCTGTGGTCTGAACCAGGAAGGATTTATATAAACCAATTATCCAATCATTCCCTTGACTTTCTGGGTTATCGTTCAAGTGTGCGGCGAAAGCGTTCAATGGTCCGCAGTCAAATGCTAGAAAATGCATTTATAATCGATAATGCTATTAAGAAATTTGATACTATTGTTCCAATTATGCCTCTGATTGGATCCTTGGCTAAATCTAAATTTTGTAACACATTGGGGCATCCTATTGGTAAGGTGATTTGGGCCAATTTATCAGATTCTGATATTATTGATCGCTTTGGG
>S._phaeantha_195
TCTTCTTTGCATTTATTAAGATTCTTTCTCCATGAGTGTCATAATTGGGATAGTCTTATTACTTCAAATTCAAAGAAAGCCAGTTCTTCTTTTTCAAAAAGAAATCACAGACTATTCTTTTTCCTATATACTTCTCATGTATGTGAATATGAATCTGGCTTCATCTTTCTCCGTAACCAATCTTCTCACTTACGATCAACATCTTCTGGAGCCCTTCTTGAACGAATATATTTCTATGGAAAAATGGAGCATCTTGCAGAAGTCTTTGCCAGGGCTTTTCAAGCTAATTTATGGTTGTTCAAAGATCCTTTCATGCATTATGTTAGGTATCAAGGAAAATCAATTCTTGCTTCAAAAGGGACGTTTCTTTTGATGAATAAATGGAAATATTACTTTGTCAATTTCTGGAAATCCTATTTTTACCTGTGGTCTGAACCAGGAAGGATTTATATAAACCAATTATCCAATCATTCCCTTGACTTTCTGGGTTATCGTTCAAGTGTGCGGCGAAAGCGTTCAATGGTCCGCAGTCAAATGCTAGAAAATGCATTTATAATCGATAATGCTATTAAGAAATTTGATACTATTGTTCCAATTATGCCTCTGATTGGATCCTTGGCTAAATCTAAATTTTGTAACACATTGGGGCATCCTATTGGTAAGGTGATTTGGGCCAATTTATCAGATTCTGATATTATTGATCGCTTTGGG
>S._phaeantha_196
TCTTCTTTGCATTTATTAAGATTCTTTCTCCATGAGTGTCATAATTGGGATAGTCTTATTACTTCAAATTCAAAGAAAGCCAGTTCTTCTTTTTCAAAAAGAAATCACAGACTATTCTTTTTCCTATATACTTCTCATGTATGTGAATATGAATCTGGCTTCATCTTTCTCCGTAACCAATCTTCTCACTTACGATCAACATCTTCTGGAGCCCTTCTTGAACGAATATATTTCTATGGAAAAATGGAGCATCTTGCAGAAGTCTTTGCCAGGGCTTTTCAAGCTAATTTATGGTTGTTCAAAGATCCTTTCATGCATTATGTTAGGTATCAAGGAAAATCAATTCTTGCTTCAAAAGGGACGTTTCTTTTGATGAATAAATGGAAATATTACTTTGTCAATTTCTGGAAATCCTATTTTTACCTGTGGTCTGAACCAGGAAGGATTTATATAAACCAATTATCCAATCATTCCCTTGACTTTCTGGGTTATCGTTCAAGTGTGCGGCGAAAGCGTTCAATGGTCCGCAGTCAAATGCTAGAAAATGCATTTATAATCGATAATGCTATTAAGAAATTTGATACTATTGTTCCAATTATGCCTCTGATTGGATCCTTGGCTAAATCTAAATTTTGTAACACATTGGGGCATCCTATTGGTAAGGTGATTTGGGCCAATTTATCAGATTCTGATATTATTGATCGCTTTGGG
>S._phaeantha_2
TCTTCTTTGCATTTATTAAGATTCTTTCTCCATGAGTGTCATAATTGGGATAGTCTTATTACTTCAAATTCAAAGAAAGCCAGTTCTTCTTTTTCAAAAAGAAATCACAGACTATTCTTTTTCCTATATACTTCTCATGTATGTGAATATGAATCTGGCTTCATCTTTCTCCGTAACCAATCTTCTCACTTACGATCAACATCTTCTGGAGCCCTTCTTGAACGAATATATTTCTATGGAAAAATGGAGCATCTTGCAGAAGTCTTTGCCAGGGCTTTTCAAGCTAATTTATGGTTGTTCAAAGATCCTTTCATGCATTATGTTAGGTATCAAGGAAAATCAATTCTTGCTTCAAAAGGGACGTTTCTTTTGATGAATAAATGGAAATATTACTTTGTCAATTTCTGGAAATCCTATTTTTACCTGTGGTCTGAACCAGGAAGGATTTATATAAACCAATTATCCAATCATTCCCTTGACTTTCTGGGTTATCGTTCAAGTGTGCGGCGAAAGCGTTCAATGGTCCGCAGTCAAATGCTAGAAAATGCATTTATAATCGATAATGCTATTAAGAAATTTGATACTATTGTTCCAATTATGCCTCTGATTGGATCCTTGGCTAAATCTAAATTTTGTAACACATTGGGGCATCCTATTGGTAAGGTGATTTGGGCCAATTTATCAGATTCTGATATTATTGATCGCTTTGGG
>S._phaeantha_317
TCTTCTTTGCATTTATTAAGATTCTTTCTCCATGAGTGTCATAATTGGGATAGTCTTATTACTTCAAATTCAAAGAAAGCCAGTTCTTCTTTTTCAAAAAGAAATCACAGACTATTCTTTTTCCTCTATACTTCTCATGTATGTGAATATGAATCTGGCTTCATCTTTCTCCGTAACCAATCTTCTCACTTACGATCAACATCTTCTGGAGCCCTTCTTGAACGAATATATTTCTATGGAAAAATGGAGCATCTTGCAGAAGTCTTTGCCAGGGCTTTTCAAGCTAATTTATGGTTGTTCAAAGATCCTTTCATGCATTATGTTAGGTATCAAGGAAAATCAATTCTTGCTTCAAAAGGGACGTTTCTTTTGATGAATAAATGGAAATATTACTTTGTCAATTTCTGGAAATCCTATTTTTACCTGTGGTCTGAACCAGGAAGGATTTATATAAACCAATTATCCAATCATTCCCTTGACTTTCTGGGTTATCGTTCAAGTGTGCGGCGAAAGCGTTCAATGGTCCGCAGTCAAATGCTAGAAAATGCATTTATAATCGATAATGCTATTAAGAAATTTGATACTATTGTTCCAATTATGCCTCTGATTGGATCCTTGGCTAAATCTAAATTTTGTAACACATTGGGGCATCCTATTGGTAAGGTGATTTGGGCCAATTTATCAGATTCTGATATTATTGATCGCTTTGGG
>S._phaeantha_349
TCTTCTTTGCATTTATTAAGATTCTTTCTCCATGAGTGTCATAATTGGGATAGTCTTATTACTTCAAATTCAAAGAAAGCCAGTTCTTCTTTTTCAAAAAGAAATCACAGACTATTCTTTTTCCTATATACTTCTCATGTATGTGAATATGAATCTGGCTTCATCTTTCTCCGTAACCAATCTTCTCACTTACGATCAACATCTTCTGGAGCCCTTCTTGAACGAATATATTTCTATGGAAAAATGGAGCATCTTGCAGAAGTCTTTGCCAGGGCTTTTCAAGCTAATTTATGGTTGTTCAAAGATCCTTTCATGCATTATGTTAGGTATCAAGGAAAATCAATTCTTGCTTCAAAAGGGACGTTTCTTTTGATGAATAAATGGAAATATTACTTTGTCAATTTCTGGAAATCCTATTTTTACCTGTGGTCTGAACCAGGAAGGATTTATATAAACCAATTATCCAATCATTCCCTTGACTTTCTGGGTTATCGTTCAAGTGTGCGGCGAAAGCGTTCAATGGTCCGCAGTCAAATGCTAGAAAATGCATTTATAATCGATAATGCTATTAAGAAATTTGATACTATTGTTCCAATTATGCCTCTGATTGGATCCTTGGCTAAATCTAAATTTTGTAACACATTGGGGCATCCTATTGGTAAGGTGATTTGGGCCAATTTATCAGATTCTGATATTATTGATCGCTTTGGG
>S._phaeantha_351
TCTTCTTTGCATTTATTAAGATTCTTTCTCCATGAGTGTCATAATTGGGATAGTCTTATTACTTCAAATTCAAAGAAAGCCAGTTCTTCTTTTTCAAAAAGAAATCACAGACTATTCTTTTTCCTATATACTTCTCATGTATGTGAATATGAATCTGGCTTCATCTTTCTCCGTAACCAATCTTCTCACTTACGATCAACATCTTCTGGAGCCCTTCTTGAACGAATATATTTCTATGGAAAAATGGAGCATCTTGCAGAAGTCTTTGCCAGGGCTTTTCAAGCTAATTTATGGTTGTTCAAAGATCCTTTCATGCATTATGTTAGGTATCAAGGAAAATCAATTCTTGCTTCAAAAGGGACGTTTCTTTTGATGAATAAATGGAAATATTACTTTGTCAATTTCTGGAAATCCTATTTTTACCTGTGGTCTGAACCAGGAAGGATTTATATAAACCAATTATCCAATCATTCCCTTGACTTTCTGGGTTATCGTTCAAGTGTGCGGCGAAAGCGTTCAATGGTCCGCAGTCAAATGCTAGAAAATGCATTTATAATCGATAATGCTATTAAGAAATTTGATACTATTGTTCCAATTATGCCTCTGATTGGATCCTTGGCTAAATCTAAATTTTGTAACACATTGGGGCATCCTATTGGTAAGGTGATTTGGGCCAATTTATCAGATTCTGATATTATTGATCGCTTTGGG
>S._polycolea_229
TCTTCTTTGCATTTATTAAGATTCTTTCTCCATGAGTGTCATAATTGGGATAGTCTTATTACTTCAAATTCAAAGAAAGCCAGTTCTTCTTTTTCAAAAAGAAATCACAGACTATTCTTTTTCCTATATACTTCTCATGTATGTGAATATGAATCTGGCTTCATCTTTCTCCGTAACCAATCTTCTCACTTACGATCAACATCTTCTGGAGTCCTTCTTGAACGAATATATTTCTATGGAAAAATGGAGCATCTTGCAGAAGTCTTTGCCAGGGCTTTTCAAGCTAATTTATGGTTGTTCAAAGATCCTTTCATGCATTATGTTAGGTATCAAGGAAAATCAATTCTTGCTTCAAAAGGGACGTTTCTTTTGATGAATAAATGGAAATATTACTTTGTCAATTTCTGGAAATCCTATTTTTACCTGTGGTCTGAACCAGGAAGGATTTATATAAACCAATTATCCAATCATTCCCTTGACTTTCTGGGTTATCGTTCAAGTGTGCGGCGAAAGCGTTCAATGGTCCGCAGTCAAATGCTAGAAAATGCATTTATAATCGATAATGCTATTAAGAAATTTGATACTATTGTTCCAATTATGCCTCTGATTGGATCCTTGGCTAAATCTAAATTTTGTAACACATTGGGGCATCCTATTGGTAAGGTGATTTGGGCCAATTTATCAGATTCTGATATTATTGATCGCTTTGGG
>S._polycolea_230
TCTTCTTTGCATTTATTAAGATTCTTTCTCCATGAGTGTCATAATTGGGATAGTCTTATTACTTCAAATTCAAAGAAAGCCAGTTCTTCTTTTTCAAAAAGAAATCACAGACTATTCTTTTTCCTATATACTTCTCATGTATGTGAATATGAATCTGGCTTCATCTTTCTCCGTAACCAATCTTCTCACTTACGATCAACATCTTCTGGAGTCCTTCTTGAACGAATATATTTCTATGGAAAAATGGAGCATCTTGCAGAAGTCTTTGCCAGGGCTTTTCAAGCTAATTTATGGTTGTTCAAAGATCCTTTCATGCATTATGTTAGGTATCAAGGAAAATCAATTCTTGCTTCAAAAGGGACGTTTCTTTTGATGAATAAATGGAAATATTACTTTGTCAATTTCTGGAAATCCTATTTTTACCTGTGGTCTGAACCAGGAAGGATTTATATAAACCAATTATCCAATCATTCCCTTGACTTTCTGGGTTATCGTTCAAGTGTGCGGCGAAAGCGTTCAATGGTCCGCAGTCAAATGCTAGAAAATGCATTTATAATCGATAATGCTATTAAGAAATTTGATACTATTGTTCCAATTATGCCTCTGATTGGATCCTTGGCTAAATCTAAATTTTGTAACACATTGGGGCATCCTATTGGTAAGGTGATTTGGGCCAATTTATCAGATTCTGATATTATTGATCGCTTTGGG
>S._polycolea_231
TCTTCTTTGCATTTATTAAGATTCTTTCTCCATGAGTGTCATAATTGGGATAGTCTTATTACTTCAAATTCAAAGAAAGCCAGTTCTTCTTTTTCAAAAAGAAATCACAGACTATTCTTTTTCCTATATACTTCTCATGTATGTGAATATGAATCTGGCTTCATCTTTCTCCGTAACCAATCTTCTCACTTACGATCAACATCTTCTGGAGTCCTTCTTGAACGAATATATTTCTATGGAAAAATGGAGCATCTTGCAGAAGTCTTTGCCAGGGCTTTTCAAGCTAATTTATGGTTGTTCAAAGATCCTTTCATGCATTATGTTAGGTATCAAGGAAAATCAATTCTTGCTTCAAAAGGGACGTTTCTTTTGATGAATAAATGGAAATATTACTTTGTCAATTTCTGGAAATCCTATTTTTACCTGTGGTCTGAACCAGGAAGGATTTATATAAACCAATTATCCAATCATTCCCTTGACTTTCTGGGTTATCGTTCAAGTGTGCGGCGAAAGCGTTCAATGGTCCGCAGTCAAATGCTAGAAAATGCATTTATAATCGATAATGCTATTAAGAAATTTGATACTATTGTTCCAATTATGCCTCTGATTGGATCCTTGGCTAAATCTAAATTTTGTAACACATTGGGGCATCCTATTGGTAAGGTGATTTGGGCCAATTTATCAGATTCTGATATTATTGATCGCTTTGGG
>S._polycolea_269
TCTTCTTTGCATTTATTAAGATTCTTTCTCCATGAGTGTCATAATTGGGATAGTCTTATTACTTCAAATTCAAAGAAAGCCAGTTCTTCTTTTTCAAAAAGAAATCACAGACTATTCTTTTTCCTATATACTTCTCATGTATGTGAATATGAATCTGGCTTCATCTTTCTCCGTAACCAATCTTCTCACTTACGATCAACATCTTCTGGAGTCCTTCTTGAACGAATATATTTCTATGGAAAAATGGAGCATCTTGCAGAAGTCTTTGCCAGGGCTTTTCAAGCTAATTTATGGTTGTTCAAAGATCCTTTCATGCATTATGTTAGGTATCAAGGAAAATCAATTCTTGCTTCAAAAGGGACGTTTCTTTTGATGAATAAATGGAAATATTACTTTGTCAATTTCTGGAAATCCTATTTTTACCTGTGGTCTGAACCAGGAAGGATTTATATAAACCAATTATCCAATCATTCCCTTGACTTTCTGGGTTATCGTTCAAGTGTGCGGCGAAAGCGTTCAATGGTCCGCAGTCAAATGCTAGAAAATGCATTTATAATCGATAATGCTATTAAGAAATTTGATACTATTGTTCCAATTATGCCTCTGATTGGATCCTTGGCTAAATCTAAATTTTGTAACACATTGGGGCATCCTATTGGTAAGGTGATTTGGGCCAATTTATCAGATTCTGATATTATTGATCGCTTTGGG
>S._polycolea_270
TCTTCTTTGCATTTATTAAGATTCTTTCTCCATGAGTGTCATAATTGGGATAGTCTTATTACTTCAAATTCAAAGAAAGCCAGTTCTTCTTTTTCAAAAAGAAATCACAGACTATTCTTTTTCCTATATACTTCTCATGTATGTGAATATGAATCTGGCTTCATCTTTCTCCGTAACCAATCTTCTCACTTACGATCAACATCTTCTGGAGTCCTTCTTGAACGAATATATTTCTATGGAAAAATGGAGCATCTTGCAGAAGTCTTTGCCAGGGCTTTTCAAGCTAATTTATGGTTGTTCAAAGATCCTTTCATGCATTATGTTAGGTATCAAGGAAAATCAATTCTTGCTTCAAAAGGGACGTTTCTTTTGATGAATAAATGGAAATATTACTTTGTCAATTTCTGGAAATCCTATTTTTACCTGTGGTCTGAACCAGGAAGGATTTATATAAACCAATTATCCAATCATTCCCTTGACTTTCTGGGTTATCGTTCAAGTGTGCGGCGAAAGCGTTCAATGGTCCGCAGTCAAATGCTAGAAAATGCATTTATAATCGATAATGCTATTAAGAAATTTGATACTATTGTTCCAATTATGCCTCTGATTGGATCCTTGGCTAAATCTAAATTTTGTAACACATTGGGGCATCCTATTGGTAAGGTGATTTGGGCCAATTTATCAGATTCTGATATTATTGATCGCTTTGGG
>S._polycolea_334
TCTTCTTTGCATTTATTAAGATTCTTTCTCCATGAGTGTCATAATTGGGATAGTCTTATTACTTCAAATTCAAAGAAAGCCAGTTCTTCTTTTTCAAAAAGAAATCACAGACTATTCTTTTTCCTATATACTTCTCATGTATGTGAATATGAATCTGGCTTCATCTTTCTCCGTAACCAATCTTCTCACTTACGATCAACATCTTCTGGAGTCCTTCTTGAACGAATATATTTCTATGGAAAAATGGAGCATCTTGCAGAAGTCTTTGCCAGGGCTTTTCAAGCTAATTTATGGTTGTTCAAAGATCCTTTCATGCATTATGTTAGGTATCAAGGAAAATCAATTCTTGCTTCAAAAGGGACGTTTCTTTTGATGAATAAATGGAAATATTACTTTGTCAATTTCTGGAAATCCTATTTTTACCTGTGGTCTGAACCAGGAAGGATTTATATAAACCAATTATCCAATCATTCCCTTGACTTTCTGGGTTATCGTTCAAGTGTGCGGCGAAAGCGTTCAATGGTCCGCAGTCAAATGCTAGAAAATGCATTTATAATCGATAATGCTATTAAGAAATTTGATACTATTGTTCCAATTATGCCTCTGATTGGATCCTTGGCTAAATCTAAATTTTGTAACACATTGGGGCATCCTATTGGTAAGGTGATTTGGGCCAATTTATCAGATTCTGATATTATTGATCGCTTTGGG
>S._pubifolia_206
TCTTCTTTGCATTTATTAAGATTCTTTCTCCATGAGTGTCATAATTGGGATAGTCTTATTACTTCAAATTCAAAGAAAGCCAGTTCTTCTTTTTCAAAAAGAAATCACAGACTATTCTTTTTCCTATATACTTCTCATGTATGTGAATATGAATCTGGCTTCATCTTTCTCCGTAACCAATCTTCTCACTTACGATCAACATCTTCTGGAGCCCTTCTTGAACGAATATATTTCTATGGAAAAATGGAGCATCTTGCAGAAGTCTTTGCCAGGGCTTTTCAAGCTAATTTATGGTTGTTCAAAGATCCTTTCATGCATTATGTTAGGTATCAAGGAAAATCAATTCTTGCTTCAAAAGGGACGTTTCTTTTGATGAATAAATGGAAATATTACTTTGTCAATTTCTGGAAATCCTATTTTTACCTGTGGTCTGAACCAGGAAGGATTTATATAAACCAATTATCCAATCATTCCCTTGACTTTCTGGGTTATCGTTCAAGTGTGCGGCGAAAGCGTTCAATGGTCCGCAGTCAAATGCTAGAAAATGCATTTATAATCGATAATGCTATTAAGAAATTTGATACTATTGTTCCAATTATGCCTCTGATTGGATCCTTGGCTAAATCTAAATTTTGTAACACATTGGGGCATCCTATTGGTAAGGTGATTTGGGCCAATTTATCAGATTCTGATATTATTGATCGCTTTGGG
>S._pubifolia_207
TCTTCTTTGCATTTATTAAGATTCTTTCTCCATGAGTGTCATAATTGGGATAGTCTTATTACTTCAAATTCAAAGAAAGCCAGTTCTTCTTTTTCAAAAAGAAATCACAGACTATTCTTTTTCCTATATACTTCTCATGTATGTGAATATGAATCTGGCTTCATCTTTCTCCGTAACCAATCTTCTCACTTACGATCAACATCTTCTGGAGCCCTTCTTGAACGAATATATTTCTATGGAAAAATGGAGCATCTTGCAGAAGTCTTTGCCAGGGCTTTTCAAGCTAATTTATGGTTGTTCAAAGATCCTTTCATGCATTATGTTAGGTATCAAGGAAAATCAATTCTTGCTTCAAAAGGGACGTTTCTTTTGATGAATAAATGGAAATATTACTTTGTCAATTTCTGGAAATCCTATTTTTACCTGTGGTCTGAACCAGGAAGGATTTATATAAACCAATTATCCAATCATTCCCTTGACTTTCTGGGTTATCGTTCAAGTGTGCGGCGAAAGCGTTCAATGGTCCGCAGTCAAATGCTAGAAAATGCATTTATAATCGATAATGCTATTAAGAAATTTGATACTATTGTTCCAATTATGCCTCTGATTGGATCCTTGGCTAAATCTAAATTTTGTAACACATTGGGGCATCCTATTGGTAAGGTGATTTGGGCCAATTTATCAGATTCTGATATTATTGATCGCTTTGGG
>S._pubifolia_208
TCTTCTTTGCATTTATTAAGATTCTTTCTCCATGAGTGTCATAATTGGGATAGTCTTATTACTTCAAATTCAAAGAAAGCCAGTTCTTCTTTTTCAAAAAGAAATCACAGACTATTCTTTTTCCTATATACTTCTCATGTATGTGAATATGAATCTGGCTTCATCTTTCTCCGTAACCAATCTTCTCACTTACGATCAACATCTTCTGGAGCCCTTCTTGAACGAATATATTTCTATGGAAAAATGGAGCATCTTGCAGAAGTCTTTGCCAGGGCTTTTCAAGCTAATTTATGGTTGTTCAAAGATCCTTTCATGCATTATGTTAGGTATCAAGGAAAATCAATTCTTGCTTCAAAAGGGACGTTTCTTTTGATGAATAAATGGAAATATTACTTTGTCAATTTCTGGAAATCCTATTTTTACCTGTGGTCTGAACCAGGAAGGATTTATATAAACCAATTATCCAATCATTCCCTTGACTTTCTGGGTTATCGTTCAAGTGTGCGGCGAAAGCGTTCAATGGTCCGCAGTCAAATGCTAGAAAATGCATTTATAATCGATAATGCTATTAAGAAATTTGATACTATTGTTCCAATTATGCCTCTGATTGGATCCTTGGCTAAATCTAAATTTTGTAACACATTGGGGCATCCTATTGGTAAGGTGATTTGGGCCAATTTATCAGATTCTGATATTATTGATCGCTTTGGG
>S._pubifolia_94
TCTTCTTTGCATTTATTAAGATTCTTTCTCCATGAGTGTCATAATTGGGATAGTCTTATTACTTCAAATTCAAAGAAAGCCAGTTCTTCTTTTTCAAAAAGAAATCACAGACTATTCTTTTTCCTATATACTTCTCATGTATGTGAATATGAATCTGGCTTCATCTTTCTCCGTAACCAATCTTCTCACTTACGATCAACATCTTCTGGAGCCCTTCTTGAACGAATATATTTCTATGGAAAAATGGAGCATCTTGCAGAAGTCTTTGCCAGGGCTTTTCAAGCTAATTTATGGTTGTTCAAAGATCCTTTCATGCATTATGTTAGGTATCAAGGAAAATCAATTCTTGCTTCAAAAGGGACGTTTCTTTTGATGAATAAATGGAAATATTACTTTGTCAATTTCTGGAAATCCTATTTTTACCTGTGGTCTGAACCAGGAAGGATTTATATAAACCAATTATCCAATCATTCCCTTGACTTTCTGGGTTATCGTTCAAGTGTGCGGCGAAAGCGTTCAATGGTCCGCAGTCAAATGCTAGAAAATGCATTTATAATCGATAATGCTATTAAGAAATTTGATACTATTGTTCCAATTATGCCTCTGATTGGATCCTTGGCTAAATCTAAATTTTGTAACACATTGGGGCATCCTATTGGTAAGGTGATTTGGGCCAATTTATCAGATTCTGATATTATTGATCGCTTTGGG
>S._sp_156
TCTTCTTTGCATTTATTAAGATTCTTTCTCCATGAGTGTCATAATTGGGATAGTCTTATTACTTCAAATTCAAAGAAAGCCAGTTCTTCTTTTTCAAAAAGAAATCACAGACTATTCTTTTTCCTATATACTTCTCATGTATGTGAATATGAATCTGGCTTCATCTTTCTCCGTAACCAATCTTCTCACTTACGATCAACATCTTCTGGAGCCCTTCTTGAACGAATATATTTCTATGGAAAAATGGAGCATCTTGCAGAAGTCTTTGCCAGGGCTTTTCAAGCTAATTTATGGTTGTTCAAAGATCCTTTCATGCATTATGTTAGGTATCAAGGAAAATCAATTCTTGCTTCAAAAGGGACGTTTCTTTTGATGAATAAATGGAAATATTACTTTGTCAATTTCTGGAAATCTTATTTTTACCTGTGGTCTGAACCAGGAAGGATTTATATAAACCAATTATCCAATCATTCCCTTGACTTTCTGGGTTATCGTTCAAGTGTGCGGCTAAAGCGTTCAATGGTCCGCAGTCAAATGCTAGAAAATGCATTTATAATCGATAATGCTATTAAGAAATTTGATACTATTGTTCCAATTATGCCTCTGATTGGATCCTTGGCTAAATCTAAATTTTGTAACACATTGGGGCATCCTATTGGTAAGGTGATTTGGGCCAATTTATCAGATTCTGATATTATTGATCGCTTTGGG
>S._sp_186
TCTTCTTTGCATTTATTAAGATTCTTTCTCCATGAGTGTCATAATTGGGATAGTCTTATTACTTCAAATTCAAAGAAAGCCAGTTCTTCTTTTTCAAAAAGAAATCACAGACTATTCTTTTTCCTATATACTTCTCATGTATGTGAATATGAATCTGGCTTCATCTTTCTCCGTAACCAATCTTCTCACTTACGATCAACATCTTCTGGAGCCCTTCTTGAACGAATATATTTCTATGGAAAAATGGAGCATCTTGCAGAAGTCTTTGCCAGGGCTTTTCAAGCTAATTTATGGTTGTTCAAAGATCCTTTCATGCATTATGTTAGGTATCAAGGAAAATCAATTCTTGCTTCAAAAGGGACGTTTCTTTTGATGAATAAATGGAAATATTACTTTGTCAATTTCTGGAAATCTTATTTTTACCTGTGGTCTGAACCAGGAAGGATTTATATAAACCAATTATCCAATCATTCCCTTGACTTTCTGGGTTATCGTTCAAGTGTGCGGCTAAAGCGTTCAATGGTCCGCAGTCAAATGCTAGAAAATGCATTTATAATCGATAATGCTATTAAGAAATTTGATACTATTGTTCCAATTATGCCTCTGATTGGATCCTTGGCTAAATCTAAATTTTGTAACACATTGGGGCATCCTATTGGTAAGGTGATTTGGGCCAATTTATCAGATTCTGATATTATTGATCGCTTTGGG
>S._sp_187
TCTTCTTTGCATTTATTAAGATTCTTTCTCCATGAGTGTCATAATTGGGATAGTCTTATTACTTCAAATTCAAAGAAAGCCAGTTCTTCTTTTTCAAAAAGAAATCACAGACTATTCTTTTTCCTATATACTTCTCATGTATGTGAATATGAATCTGGCTTCATCTTTCTCCGTAACCAATCTTCTCACTTACGATCAACATCTTCTGGAGCCCTTCTTGAACGAATATATTTCTATGGAAAAATGGAGCATCTTGCAGAAGTCTTTGCCAGGGCTTTTCAAGCTAATTTATGGTTGTTCAAAGATCCTTTCATGCATTATGTTAGGTATCAAGGAAAATCAATTCTTGCTTCAAAAGGGACGTTTCTTTTGATGAATAAATGGAAATATTACTTTGTCAATTTCTGGAAATCTTATTTTTACCTGTGGTCTGAACCAGGAAGGATTTATATAAACCAATTATCCAATCATTCCCTTGACTTTCTGGGTTATCGTTCAAGTGTGCGGCTAAAGCGTTCAATGGTCCGCAGTCAAATGCTAGAAAATGCATTTATAATCGATAATGCTATTAAGAAATTTGATACTATTGTTCCAATTATGCCTCTGATTGGATCCTTGGCTAAATCTAAATTTTGTAACACATTGGGGCATCCTATTGGTAAGGTGATTTGGGCCAATTTATCAGATTCTGATATTATTGATCGCTTTGGG
>S._sp_385
TCTTCTTTGCATTTATTAAGATTCTTTCTCCATGAGTGTCATAATTGGGATAGTCTTATTACTTCAAATTCAAAGAAAGCCAGTTCTTCTTTTTCAAAAAGAAATCACAGACTATTCTTTTTCCTATATACTTCTCATGTATGTGAATATGAATCTGGCTTCATCTTTCTCCGTAACCAATCTTCTCACTTACGATCAACATCTTCTGGAGCCCTTCTTGAACGAATATATTTCTATGGAAAAATGGAGCATCTTGCAGAAGTCTTTGCCAGGGCTTTTCAAGCTAATTTATGGTTGTTCAAAGATCCTTTCATGCATTATGTTAGGTATCAAGGAAAATCAATTCTTGCTTCAAAAGGGACGTTTCTTTTGATGAATAAATGGAAATATTACTTTGTCAATTTCTGGAAATCTTATTTTTACCTGTGGTCTGAACCAGGAAGGATTTATATAAACCAATTATCCAATCATTCCCTTGACTTTCTGGGTTATCGTTCAAGTGTGCGGCTAAAGCGTTCAATGGTCCGCAGTCAAATGCTAGAAAATGCATTTATAATCGATAATGCTATTAAGAAATTTGATACTATTGTTCCAATTATGCCTCTGATTGGATCCTTGGCTAAATCTAAATTTTGTAACACATTGGGGCATCCTATTGGTAAGGTGATTTGGGCCAATTTATCAGATTCTGATATTATTGATCGCTTTGGG
>S._sp_386
TCTTCTTTGCATTTATTAAGATTCTTTCTCCATGAGTGTCATAATTGGGATAGTCTTATTACTTCAAATTCAAAGAAAGCCAGTTCTTCTTTTTCAAAAAGAAATCACAGACTATTCTTTTTCCTATATACTTCTCATGTATGTGAATATGAATCTGGCTTCATCTTTCTCCGTAACCAATCTTCTCACTTACGATCAACATCTTCTGGAGCCCTTCTTGAACGAATATATTTCTATGGAAAAATGGAGCATCTTGCAGAAGTCTTTGCCAGGGCTTTTCAAGCTAATTTATGGTTGTTCAAAGATCCTTTCATGCATTATGTTAGGTATCAAGGAAAATCAATTCTTGCTTCAAAAGGGACGTTTCTTTTGATGAATAAATGGAAATATTACTTTGTCAATTTCTGGAAATCTTATTTTTACCTGTGGTCTGAACCAGGAAGGATTTATATAAACCAATTATCCAATCATTCCCTTGACTTTCTGGGTTATCGTTCAAGTGTGCGGCTAAAGCGTTCAATGGTCCGCAGTCAAATGCTAGAAAATGCATTTATAATCGATAATGCTATTAAGAAATTTGATACTATTGTTCCAATTATGCCTCTGATTGGATCCTTGGCTAAATCTAAATTTTGTAACACATTGGGGCATCCTATTGGTAAGGTGATTTGGGCCAATTTATCAGATTCTGATATTATTGATCGCTTTGGG
>S._sp_388
TCTTCTTTGCATTTATTAAGATTCTTTCTCCATGAGTGTCATAATTGGGATAGTCTTATTACTTCAAATTCAAAGAAAGCCAGTTCTTCTTTTTCAAAAAGAAATCACAGACTATTCTTTTTCCTATATACTTCTCATGTATGTGAATATGAATCTGGCTTCATCTTTCTCCGTAACCAATCTTCTCACTTACGATCAACATCTTCTGGAGCCCTTCTTGAACGAATATATTTCTATGGAAAAATGGAGCATCTTGCAGAAGTCTTTGCCAGGGCTTTTCAAGCTAATTTATGGTTGTTCAAAGATCCTTTCATGCATTATGTTAGGTATCAAGGAAAATCAATTCTTGCTTCAAAAGGGACGTTTCTTTTGATGAATAAATGGAAATATTACTTTGTCAATTTCTGGAAATCTTATTTTTACCTGTGGTCTGAACCAGGAAGGATTTATATAAACCAATTATCCAATCATTCCCTTGACTTTCTGGGTTATCGTTCAAGTGTGCGGCTAAAGCGTTCAATGGTCCGCAGTCAAATGCTAGAAAATGCATTTATAATCGATAATGCTATTAAGAAATTTGATACTATTGTTCCAATTATGCCTCTGATTGGATCCTTGGCTAAATCTAAATTTTGTAACACATTGGGGCATCCTATTGGTAAGGTGATTTGGGCCAATTTATCAGATTCTGATATTATTGATCGCTTTGGG
>S._sp_389
TCTTCTTTGCATTTATTAAGATTCTTTCTCCATGAGTGTCATAATTGGGATAGTCTTATTACTTCAAATTCAAAGAAAGCCAGTTCTTCTTTTTCAAAAAGAAATCACAGACTATTCTTTTTCCTATATACTTCTCATGTATGTGAATATGAATCTGGCTTCATCTTTCTCCGTAACCAATCTTCTCACTTACGATCAACATCTTCTGGAGCCCTTCTTGAACGAATATATTTCTATGGAAAAATGGAGCATCTTGCAGAAGTCTTTGCCAGGGCTTTTCAAGCTAATTTATGGTTGTTCAAAGATCCTTTCATGCATTATGTTAGGTATCAAGGAAAATCAATTCTTGCTTCAAAAGGGACGTTTCTTTTGATGAATAAATGGAAATATTACTTTGTCAATTTCTGGAAATCTTATTTTTACCTGTGGTCTGAACCAGGAAGGATTTATATAAACCAATTATCCAATCATTCCCTTGACTTTCTGGGTTATCGTTCAAGTGTGCGGCTAAAGCGTTCAATGGTCCGCAGTCAAATGCTAGAAAATGCATTTATAATCGATAATGCTATTAAGAAATTTGATACTATTGTTCCAATTATGCCTCTGATTGGATCCTTGGCTAAATCTAAATTTTGTAACACATTGGGGCATCCTATTGGTAAGGTGATTTGGGCCAATTTATCAGATTCTGATATTATTGATCGCTTTGGG
>S._tangutica_226
TCTTCTTTGCATTTATTAAGATTCTTTCTCCATGAGTGTCATAATTGGGATAGTCTTATTACTTCAAATTCAAAGAAAGCCAGTTCTTCTTTTTCAAAAAGAAATCACAGACTATTCTTTTTCCTATATACTTCTCATGTATGTGAATATGAATCTGGCTTCATCTTTCTCCGTAACCAATCTTCTCACTTACGATCAACATCTTCTGGAGCCCTTCTTGAACGAATATATTTCTATGGAAAAATGGAGCATCTTGCAGAAGTCTTTGCCAGGGCTTTTCAAGCTAATTTATGGTTGTTCAAAGATCCTTTCATGCATTATGTTAGGTATCAAGGAAAATCAATTCTTGCTTCAAAAGGGACGTTTCTTTTGATGAATAAATGGAAATATTACTTTGTCAATTTCTGGAAATCCTATTTTTACCTGTGGTCTGAACCAGGAAGGATTTATATAAACCAATTATCCAATCATTCCCTTGACTTTCTGGGTTATCGTTCAAGTGTGCGGCGAAAGCGTTCAATGGTCCGCAGTCAAATGCTAGAAAATGCATTTATAATCGATAATGCTATTAAGAAATTTGATACTATTGTTCCAATTATGCCTCTGATTGGATCCTTGGCTAAATCTAAATTTTGTAACACATTGGGGCATCCTATTGGTAAGGTGATTTGGGCCAATTTATCAGATTCTGATATTATTGATCGCTTTGGG
>S._tangutica_228
TCTTCTTTGCATTTATTAAGATTCTTTCTCCATGAGTGTCATAATTGGGATAGTCTTATTACTTCAAATTCAAAGAAAGCCAGTTCTTCTTTTTCAAAAAGAAATCACAGACTATTCTTTTTCCTATATACTTCTCATGTATGTGAATATGAATCTGGCTTCATCTTTCTCCGTAACCAATCTTCTCACTTACGATCAACATCTTCTGGAGCCCTTCTTGAACGAATATATTTCTATGGAAAAATGGAGCATCTTGCAGAAGTCTTTGCCAGGGCTTTTCAAGCTAATTTATGGTTGTTCAAAGATCCTTTCATGCATTATGTTAGGTATCAAGGAAAATCAATTCTTGCTTCAAAAGGGACGTTTCTTTTGATGAATAAATGGAAATATTACTTTGTCAATTTCTGGAAATCCTATTTTTACCTGTGGTCTGAACCAGGAAGGATTTATATAAACCAATTATCCAATCATTCCCTTGACTTTCTGGGTTATCGTTCAAGTGTGCGGCGAAAGCGTTCAATGGTCCGCAGTCAAATGCTAGAAAATGCATTTATAATCGATAATGCTATTAAGAAATTTGATACTATTGTTCCAATTATGCCTCTGATTGGATCCTTGGCTAAATCTAAATTTTGTAACACATTGGGGCATCCTATTGGTAAGGTGATTTGGGCCAATTTATCAGATTCTGATATTATTGATCGCTTTGGG
>S._tangutica_328
TCTTCTTTGCATTTATTAAGATTCTTTCTCCATGAGTGTCATAATTGGGATAGTCTTATTACTTCAAATTCAAAGAAAGCCAGTTCTTCTTTTTCAAAAAGAAATCACAGACTCTTCTTTTTCCTATATACTTCTCATGTATGTGAATATGAATCTGGCTTCATCTTTCTCCGTAACCAATCTTCTCACTTACGATCAACATCTTCTGGAGCCCTTCTTGAACGAATATATTTCTATGGAAAAATAGAGCATCTTGCAGAAGTCTTTGCCAGGGCTTTTCAAGCTAATTTATGGTTGTTCAAAGATCCTTTCATGCATTATGTTAGGTATCAAGGAAAATCAATTCTTGCTTCAAAAGGGACGTTTCTTTTGATGAATAAATGGAAATATTACTTTGTCAATTTCTGGAAATCTTATTTTTACCTGTGGTCTGAACCAGGAAGGATTTATATAAACCAATTATCCAATCATTCCCTTGACTTTCTGGGTTATCGTTCAAGTGTGCGGCTAAAGCGTTCAATGGTCCGCAGTCAAATGCTAGAAAATGCATTTATAATCGATAATGCTATTAAGAAATTTGATACTATTGTTCCAATTATGCCTCTGATTGGATCCTTGGCTAAATCTAAATTTTGTAACACATTGGGGCATCCTATTGGTAAGGTGATTTGGGCCAATTTATCAGATTCTGATATTATTGATCGCTTTGGG
>S._tangutica_332
TCTTCTTTGCATTTATTAAGATTCTTTCTCCATGAGTGTCATAATTGGGATAGTCTTATTACTTCAAATTCAAAGAAAGCCAGTTCTTCTTTTTCAAAAAGAAATCACAGACTATTCTTTTTCCTATATACTTCTCATGTATGTGAATATGAATCTGGCTTCATCTTTCTCCGTAACCAATCTTCTCACTTACGATCAACCTCTTCTGGAGCCCTTCTTGAACGAATATATTTCTATGGAAAAATGGAGCATCTTGCAGAAGTCTTTGCCAGGGCTTTTCAAGCTAATTTATGGTTGTTCAAAGATCCTTTCATGCATTATGTTAGGTATCAAGGAAAATCAATTCTTGCTTCAAAAGGGACGTTTCTTTTGATGAATAAATGGAAATATTACTTTGTCAATTTCTGGAAATCTTATTTTTACCTGTGGTCTGAACCAGGAAGGATTTATATAAACCAATTATCCAATCATTCCCTTGACTTTCTGGGTTATCGTTCAAGTGTGCGGCTAAAGCGTTCAATGGTCCGCAGTCAAATGCTAGAAAATGCATTTATAATCGATAATGCTATTAAGAAATTTGATACTATTGTTCCAATTATGCCTCTGATTGGATCCTTGGCTAAATCTAAATTTTGTAACACATTGGGGCATCCTATTGGTAAGGTGATTTGGGCCAATTTATCAGATTCTGATATTATTGATCGCTTTGGG
>S._tangutica_335
TCTTCTTTGCATTTATTAAGATTCTTTCTCCATGAGTGTCATAATTGGGATAGTCTTATTACTTCAAATTCAAAGAAAGCCAGTTCTTCTTTTTCAAAAAGAAATCACAGACTATTCTTTTTCCTATATACTTCTCATGTATGTGAATATGAATCTGGCTTCATCTTTCTCCGTAACCAATCTTCTCACTTACGATCAACCTCTTCTGGAGCCCTTCTTGAACGAATATATTTCTATGGAAAAATGGAGCATCTTGCAGAAGTCTTTGCCAGGGCTTTTCAAGCTAATTTATGGTTGTTCAAAGATCCTTTCATGCATTATGTTAGGTATCAAGGAAAATCAATTCTTGCTTCAAAAGGGACGTTTCTTTTGATGAATAAATGGAAATATTACTTTGTCAATTTCTGGAAATCTTATTTTTACCTGTGGTCTGAACCAGGAAGGATTTATATAAACCAATTATCCAATCATTCCCTTGACTTTCTGGGTTATCGTTCAAGTGTGCGGCTAAAGCGTTCAATGGTCCGCAGTCAAATGCTAGAAAATGCATTTATAATCGATAATGCTATTAAGAAATTTGATACTATTGTTCCAATTATGCCTCTGATTGGATCCTTGGCTAAATCTAAATTTTGTAACACATTGGGGCATCCTATTGGTAAGGTGATTTGGGCCAATTTATCAGATTCTGATATTATTGATCGCTTTGGG
>S._tangutica_340
TCTTCTTTGCATTTATTAAGATTCTTTCTCCATGAGTGTCATAATTGGGATAGTCTTATTACTTCAAATTCAAAGAAAGCCAGTTCTTCTTTTTCAAAAAGAAATCACAGACTCTTCTTTTTCCTATATACTTCTCATGTATGTGAATATGAATCTGGCTTCATCTTTCTCCGTAACCAATCTTCTCACTTACGATCAACATCTTCTGGAGCCCTTCTTGAACGAATATATTTCTATGGAAAAATAGAGCATCTTGCAGAAGTCTTTGCCAGGGCTTTTCAAGCTAATTTATGGTTGTTCAAAGATCCTTTCATGCATTATGTTAGGTATCAAGGAAAATCAATTCTTGCTTCAAAAGGGACGTTTCTTTTGATGAATAAATGGAAATATTACTTTGTCAATTTCTGGAAATCTTATTTTTACCTGTGGTCTGAACCAGGAAGGATTTATATAAACCAATTATCCAATCATTCCCTTGACTTTCTGGGTTATCGTTCAAGTGTGCGGCTAAAGCGTTCAATGGTCCGCAGTCAAATGCTAGAAAATGCATTTATAATCGATAATGCTATTAAGAAATTTGATACTATTGTTCCAATTATGCCTCTGATTGGATCCTTGGCTAAATCTAAATTTTGTAACACATTGGGGCATCCTATTGGTAAGGTGATTTGGGCCAATTTATCAGATTCTGATATTATTGATCGCTTTGGG
>S._uniflora_142
TCTTCTTTGCATTTATTAAGATTCTTTCTCCATGAGTGTCATAATTGGGATAGTCTTATTACTTCAAATTCAAAGAAAGCCAGTTCTTCTTTTTCAAAAAGAAATCACAGACTATTCTTTTTCCTATATACTTCTCATGTATGTGAATATGAATCTGGCTTCATCTTTCTCCGTAACCAATCTTCTCACTTACGATCAACATCTTCTGGAGCCCTTCTTGAACGAATATATTTCTATGGAAAAATGGAGCATCTTGCAGAAGTCTTTGCCAGGGCTTTTCAAGCTAATTTATGGTTGTTCAAAGATCCTTTCATGCATTATGTTAGGTATCAAGGAAAATCAATTCTTGCTTCAAAAGGGACGTTTCTTTTGATGAATAAATGGAAATATTACTTTGTCAATTTCTGGAAATCCTATTTTTACCTGTGGTCTGAACCAGGAAGGATTTATATAAACCAATTATCCAATCATTCCCTTGACTTTCTGGGTTATCGTTCAAGTGTGCGGCTAAAGCGTTCAATGGTCCGCAGTCAAATGCTAGAAAATGCATTTATAATCGATAATGCTATTAAGAAATTTGATACTATTGTTCCAATTATGCCTCTGATTGGATCCTTGGCTAAATCTAATTTTTGTAACACATTGGGGCATCCTATTGGTAAGGCGATTTGGGCCAATTTATCAGATTCTGATATTATTGATCGCTTTGGG
>S._uniflora_143
TCTTCTTTGCATTTATTAAGATTCTTTCTCCATGAGTGTCATAATTGGGATAGTCTTATTACTTCAAATTCAAAGAAAGCCAGTTCTTCTTTTTCAAAAAGAAATCACAGACTATTCTTTTTCCTATATACTTCTCATGTATGTGAATATGAATCTGGCTTCATCTTTCTCCGTAACCAATCTTCTCACTTACGATCAACATCTTCTGGAGCCCTTCTTGAACGAATATATTTCTATGGAAAAATGGAGCATCTTGCAGAAGTCTTTGCCAGGGCTTTTCAAGCTAATTTATGGTTGTTCAAAGATCCTTTCATGCATTATGTTAGGTATCAAGGAAAATCAATTCTTGCTTCAAAAGGGACGTTTCTTTTGATGAATAAATGGAAATATTACTTTGTCAATTTCTGGAAATCCTATTTTTACCTGTGGTCTGAACCAGGAAGGATTTATATAAACCAATTATCCAATCATTCCCTTGACTTTCTGGGTTATCGTTCAAGTGTGCGGCTAAAGCGTTCAATGGTCCGCAGTCAAATGCTAGAAAATGCATTTATAATCGATAATGCTATTAAGAAATTTGATACTATTGTTCCAATTATGCCTCTGATTGGATCCTTGGCTAAATCTAATTTTTGTAACACATTGGGGCATCCTATTGGTAAGGCGATTTGGGCCAATTTATCAGATTCTGATATTATTGATCGCTTTGGG
>S._uniflora_144
TCTTCTTTGCATTTATTAAGATTCTTTCTCCATGAGTGTCATAATTGGGATAGTCTTATTACTTCAAATTCAAAGAAAGCCAGTTCTTCTTTTTCAAAAAGAAATCACAGACTATTCTTTTTCCTATATACTTCTCATGTATGTGAATATGAATCTGGCTTCATCTTTCTCCGTAACCAATCTTCTCACTTACGATCAACATCTTCTGGAGCCCTTCTTGAACGAATATATTTCTATGGAAAAATGGAGCATCTTGCAGAAGTCTTTGCCAGGGCTTTTCAAGCTAATTTATGGTTGTTCAAAGATCCTTTCATGCATTATGTTAGGTATCAAGGAAAATCAATTCTTGCTTCAAAAGGGACGTTTCTTTTGATGAATAAATGGAAATATTACTTTGTCAATTTCTGGAAATCCTATTTTTACCTGTGGTCTGAACCAGGAAGGATTTATATAAACCAATTATCCAATCATTCCCTTGACTTTCTGGGTTATCGTTCAAGTGTGCGGCTAAAGCGTTCAATGGTCCGCAGTCAAATGCTAGAAAATGCATTTATAATCGATAATGCTATTAAGAAATTTGATACTATTGTTCCAATTATGCCTCTGATTGGATCCTTGGCTAAATCTAATTTTTGTAACACATTGGGGCATCCTATTGGTAAGGCGATTTGGGCCAATTTATCAGATTCTGATATTATTGATCGCTTTGGG
>S._uniflora_145
TCTTCTTTGCATTTATTAAGATTCTTTCTCCATGAGTGTCATAATTGGGATAGTCTTATTACTTCAAATTCAAAGAAAGCCAGTTCTTCTTTTTCAAAAAGAAATCACAGACTATTCTTTTTCCTATATACTTCTCATGTATGTGAATATGAATCTGGCTTCATCTTTCTCCGTAACCAATCTTCTCACTTACGATCAACATCTTCTGGAGCCCTTCTTGAACGAATATATTTCTATGGAAAAATGGAGCATCTTGCAGAAGTCTTTGCCAGGGCTTTTCAAGCTAATTTATGGTTGTTCAAAGATCCTTTCATGCATTATGTTAGGTATCAAGGAAAATCAATTCTTGCTTCAAAAGGGACGTTTCTTTTGATGAATAAATGGAAATATTACTTTGTCAATTTCTGGAAATCTTATTTTTACCTGTGGTCTGAACCAGGAAGGATTTATATAAACCAATTATCCAATCATTCCCTTGACTTTCTGGGTTATCGTTCAAGTGTGCGGCTAAAGCGTTCAATGGTCCGCAGTCAAATGCTAGAAAATGCATTTATAATCGATAATGCTATTAAGAAATTTGATACTATTGTTCCAATTATGCCTCTGATTGGATCCTTGGCTAAATCTAAATTTAGTAACACATTGGGGCATCCTATTGGTAAGGTGATTTGGGCCAATTTATCAGATTCTGATATTATTGATCGCTTTGGG
>S._uniflora_146
TCTTCTTTGCATTTATTAAGATTCTTTCTCCATGAGTGTCATAATTGGGATAGTCTTATTACTTCAAATTCAAAGAAAGCCAGTTCTTCTTTTTCAAAAAGAAATCACAGACTATTCTTTTTCCTATATACTTCTCATGTATGTGAATATGAATCTGGCTTCATCTTTCTCCGTAACCAATCTTCTCACTTACGATCAACATCTTCTGGAGCCCTTCTTGAACGAATATATTTCTATGGAAAAATGGAGCATCTTGCAGAAGTCTTTGCCAGGGCTTTTCAAGCTAATTTATGGTTGTTCAAAGATCCTTTCATGCATTATGTTAGGTATCAAGGAAAATCAATTCTTGCTTCAAAAGGGACGTTTCTTTTGATGAATAAATGGAAATATTACTTTGTCAATTTCTGGAAATCTTATTTTTACCTGTGGTCTGAACCAGGAAGGATTTATATAAACCAATTATCCAATCATTCCCTTGACTTTCTGGGTTATCGTTCAAGTGTGCGGCTAAAGCGTTCAATGGTCCGCAGTCAAATGCTAGAAAATGCATTTATAATCGATAATGCTATTAAGAAATTTGATACTATTGTTCCAATTATGCCTCTGATTGGATCCTTGGCTAAATCTAAATTTAGTAACACATTGGGGCATCCTATTGGTAAGGTGATTTGGGCCAATTTATCAGATTCTGATATTATTGATCGCTTTGGG
>S._uniflora_197
TCTTCTTTGCATTTATTAAGATTCTTTCTCCATGAGTGTCATAATTGGGATAGTCTTATTACTTCAAATTCAAAGAAAGCCAGTTCTTCTTTTTCAAAAAGAAATCACAGACTATTCTTTTTCCTATATACTTCTCATGTATGTGAATATGAATCTGGCTTCATCTTTCTCCGTAACCAATCTTCTCACTTACGATCAACATCTTCTGGAGCCCTTCTTGAACGAATATATTTCTATGGAAAAATGGAGCATCTTGCAGAAGTCTTTGCCAGGGCTTTTCAAGCTAATTTATGGTTGTTCAAAGATCCTTTCATGCATTATGTTAGGTATCAAGGAAAATCAATTCTTGCTTCAAAAGGGACGTTTCTTTTGATGAATAAATGGAAATATTACTTTGTCAATTTCTGGAAATCCTATTTTTACCTGTGGTCTGAACCAGGAAGGATTTATATAAACCAATTATCCAATCATTCCCTTGACTTTCTGGGTTATCGTTCAAGTGTGCGGCTAAAGCGTTCAATGGTCCGCAGTCAAATGCTAGAAAATGCATTTATAATCGATAATGCTATTAAGAAATTTGATACTATTGTTCCAATTATGCCTCTGATTGGATCCTTGGCTAAATCTAATTTTTGTAACACATTGGGGCATCCTATTGGTAAGGCGATTTGGGCCAATTTATCAGATTCTGATATTATTGATCGCTTTGGG
>S._veitchiana_302
TCTTCTTTGCATTTATTAAGATTCTTTCTTCATGAATGTCATAATTGGGATAGTCTTATTACTTCAAATTCAAAGAAAGCCAGTTCTTCTTTTTCAAAAAGAAATCACAGACTATTCTTTTTCCTATATACTTCTCATGTATGTGAATATGAATCTGGCTTCATCTTTCTCCGTAACCAATCTTCTCACTTACGATCAACATCTTCTGGAGCCCTTCTTGAACGAATATATTTCTATGGAAAAATGGAGCATCTTGCAGAAGTCTTTGCCAGGGCTTTTCAAGCTAATTTATGGTTGTTCAAAGATCCTTTCATGCATTATGTTAGGTATCAAGGAAAATCAATTCTTGCTTCAAAAGGGACGTTTCTTTTGATGAATAAATGGAAATATTACTTTGTCAATTTCTGGAAATCTTATTTTTACCTGTGGTCTGAACCAGGAAGGATTTATATAAACCAATTATCCAATCATTCCCTTGACTTTCTGGGTTATCGTTCAAGTGTGCGGCTAAAGCCTTCAATGGTCCGCAGTCAAATGCTAGAAAATGCATTTATAATCGATAATGCTATTAAGAAATTTGATACTATTGTTCCAATTATGCCTCTGATTGGATCCTTGGCTAAATCTAAATTTTGTAACACATTGGGGCATCCTATTGGTAAGGTGATTTGGGCCAATTTATCAGATTCTGATATTATTGATCGCTTTGGG
>S._veitchiana_303
TCTTCTTTGCATTTATTAAGATTCTTTCTTCATGAATGTCATAATTGGGATAGTCTTATTACTTCAAATTCAAAGAAAGCCAGTTCTTCTTTTTCAAAAAGAAATCACAGACTATTCTTTTTCCTATATACTTCTCATGTATGTGAATATGAATCTGGCTTCATCTTTCTCCGTAACCAATCTTCTCACTTACGATCAACATCTTCTGGAGCCCTTCTTGAACGAATATATTTCTATGGAAAAATGGAGCATCTTGCAGAAGTCTTTGCCAGGGCTTTTCAAGCTAATTTATGGTTGTTCAAAGATCCTTTCATGCATTATGTTAGGTATCAAGGAAAATCAATTCTTGCTTCAAAAGGGACGTTTCTTTTGATGAATAAATGGAAATATTACTTTGTCAATTTCTGGAAATCTTATTTTTACCTGTGGTCTGAACCAGGAAGGATTTATATAAACCAATTATCCAATCATTCCCTTGACTTTCTGGGTTATCGTTCAAGTGTGCGGCTAAAGCCTTCAATGGTCCGCAGTCAAATGCTAGAAAATGCATTTATAATCGATAATGCTATTAAGAAATTTGATACTATTGTTCCAATTATGCCTCTGATTGGATCCTTGGCTAAATCTAAATTTTGTAACACATTGGGGCATCCTATTGGTAAGGTGATTTGGGCCAATTTATCAGATTCTGATATTATTGATCGCTTTGGG
>S._veitchiana_52
TCTTCTTTGCATTTATTAAGATTCTTTCTTCATGAATGTCATAATTGGGATAGTCTTATTACTTCAAATTCAAAGAAAGCCAGTTCTTCTTTTTCAAAAAGAAATCACAGACTATTCTTTTTCCTATATACTTCTCATGTATGTGAATATGAATCTGGCTTCATCTTTCTCCGTAACCAATCTTCTCACTTACGATCAACATCTTCTGGAGCCCTTCTTGAACGAATATATTTCTATGGAAAAATGGAGCATCTTGCAGAAGTCTTTGCCAGGGCTTTTCAAGCTAATTTATGGTTGTTCAAAGATCCTTTCATGCATTATGTTAGGTATCAAGGAAAATCAATTCTTGCTTCAAAAGGGACGTTTCTTTTGATGAATAAATGGAAATATTACTTTGTCAATTTCTGGAAATCTTATTTTTACCTGTGGTCTGAACCAGGAAGGATTTATATAAACCAATTATCCAATCATTCCCTTGACTTTCTGGGTTATCGTTCAAGTGTGCGGCTAAAGCCTTCAATGGTCCGCAGTCAAATGCTAGAAAATGCATTTATAATCGATAATGCTATTAAGAAATTTGATACTATTGTTCCAATTATGCCTCTGATTGGATCCTTGGCTAAATCTAAATTTTGTAACACATTGGGGCATCCTATTGGTAAGGTGATTTGGGCCAATTTATCAGATTCTGATATTATTGATCGCTTTGGG
>S._veitchiana_53
TCTTCTTTGCATTTATTAAGATTCTTTCTTCATGAATGTCATAATTGGGATAGTCTTATTACTTCAAATTCAAAGAAAGCCAGTTCTTCTTTTTCAAAAAGAAATCACAGACTATTCTTTTTCCTATATACTTCTCATGTATGTGAATATGAATCTGGCTTCATCTTTCTCCGTAACCAATCTTCTCACTTACGATCAACATCTTCTGGAGCCCTTCTTGAACGAATATATTTCTATGGAAAAATGGAGCATCTTGCAGAAGTCTTTGCCAGGGCTTTTCAAGCTAATTTATGGTTGTTCAAAGATCCTTTCATGCATTATGTTAGGTATCAAGGAAAATCAATTCTTGCTTCAAAAGGGACGTTTCTTTTGATGAATAAATGGAAATATTACTTTGTCAATTTCTGGAAATCTTATTTTTACCTGTGGTCTGAACCAGGAAGGATTTATATAAACCAATTATCCAATCATTCCCTTGACTTTCTGGGTTATCGTTCAAGTGTGCGGCTAAAGCCTTCAATGGTCCGCAGTCAAATGCTAGAAAATGCATTTATAATCGATAATGCTATTAAGAAATTTGATACTATTGTTCCAATTATGCCTCTGATTGGATCCTTGGCTAAATCTAAATTTTGTAACACATTGGGGCATCCTATTGGTAAGGTGATTTGGGCCAATTTATCAGATTCTGATATTATTGATCGCTTTGGG
>S._veitchiana_54
TCTTCTTTGCATTTATTAAGATTCTTTCTTCATGAATGTCATAATTGGGATAGTCTTATTACTTCAAATTCAAAGAAAGCCAGTTCTTCTTTTTCAAAAAGAAATCACAGACTATTCTTTTTCCTATATACTTCTCATGTATGTGAATATGAATCTGGCTTCATCTTTCTCCGTAACCAATCTTCTCACTTACGATCAACATCTTCTGGAGCCCTTCTTGAACGAATATATTTCTATGGAAAAATGGAGCATCTTGCAGAAGTCTTTGCCAGGGCTTTTCAAGCTAATTTATGGTTGTTCAAAGATCCTTTCATGCATTATGTTAGGTATCAAGGAAAATCAATTCTTGCTTCAAAAGGGACGTTTCTTTTGATGAATAAATGGAAATATTACTTTGTCAATTTCTGGAAATCTTATTTTTACCTGTGGTCTGAACCAGGAAGGATTTATATAAACCAATTATCCAATCATTCCCTTGACTTTCTGGGTTATCGTTCAAGTGTGCGGCTAAAGCCTTCAATGGTCCGCAGTCAAATGCTAGAAAATGCATTTATAATCGATAATGCTATTAAGAAATTTGATACTATTGTTCCAATTATGCCTCTGATTGGATCCTTGGCTAAATCTAAATTTTGTAACACATTGGGGCATCCTATTGGTAAGGTGATTTGGGCCAATTTATCAGATTCTGATATTATTGATCGCTTTGGG
>S._veitchiana_55
TCTTCTTTGCATTTATTAAGATTCTTTCTTCATGAATGTCATAATTGGGATAGTCTTATTACTTCAAATTCAAAGAAAGCCAGTTCTTCTTTTTCAAAAAGAAATCACAGACTATTCTTTTTCCTATATACTTCTCATGTATGTGAATATGAATCTGGCTTCATCTTTCTCCGTAACCAATCTTCTCACTTACGATCAACATCTTCTGGAGCCCTTCTTGAACGAATATATTTCTATGGAAAAATGGAGCATCTTGCAGAAGTCTTTGCCAGGGCTTTTCAAGCTAATTTATGGTTGTTCAAAGATCCTTTCATGCATTATGTTAGGTATCAAGGAAAATCAATTCTTGCTTCAAAAGGGACGTTTCTTTTGATGAATAAATGGAAATATTACTTTGTCAATTTCTGGAAATCTTATTTTTACCTGTGGTCTGAACCAGGAAGGATTTATATAAACCAATTATCCAATCATTCCCTTGACTTTCTGGGTTATCGTTCAAGTGTGCGGCTAAAGCCTTCAATGGTCCGCAGTCAAATGCTAGAAAATGCATTTATAATCGATAATGCTATTAAGAAATTTGATACTATTGTTCCAATTATGCCTCTGATTGGATCCTTGGCTAAATCTAAATTTTGTAACACATTGGGGCATCCTATTGGTAAGGTGATTTGGGCCAATTTATCAGATTCTGATATTATTGATCGCTTTGGG
>S._veitchiana_57
TCTTCTTTGCATTTATTAAGATTCTTTCTCCATGAGTGTCATAATTGGGATAGTCTTATTACTTCAAATTCAAAGAAAGCCAGTTCTTCTTTTTCAAAAAGAAATCACAGACTATTCTTTTTCCTATATACTTCTCATGTATGTGAATATGAATCTGGCTTCATCTTTCTCCGTAACCAATCTTCTCACTTACGATCAACATCTTCTGGAGCCCTTCTTGAACGAATATATTTCTATGGAAAAATGGAGCATCTTGCGGAAGTCTTTGCCAGGGCTTTTCAAGCTAATTTATGGTTGTTCAAAGATCCTTTCATGCATTATGTTAGGTATCAAGGAAAATCAATTCTTGCTTCAAAAGGGACGTTTCTTTTGATGAATAAATGGAAATATTACTTTGTCAATTTCTGGAAATCTTATTTTTACCTGTGGTCTGAACCAGGAAGGATTTATATAAACCAATTATCCAATCATTCCCTTGACTTTCTGGGTTATCGTTCAAGTGTGCGGCTAAAGCGTTCAATGGTCCGCAGTCAAATGCTAGAAAATGCATTTATAATCGATAATGCTATTAAGAAATTTGATACTATTGTTCCAATTATGCCTCTGATTGGATCCTTGGCTAAATCTAAATTTTGTAACACATTGGGGCATCCTATTGGTAAGGTGATTTGGGCCAATTTATCAGATTCTGATATTATTGATCGCTTTGGG
>S._veitchiana_58
TCTTCTTTGCATTTATTAAGATTCTTTCTCCATGAGTGTCATAATTGGGATAGTCTTATTACTTCAAATTCAAAGAAAGCCAGTTCTTCTTTTTCAAAAAGAAATCACAGACTATTCTTTTTCCTATATACTTCTCATGTATGTGAATATGAATCTGGCTTCATCTTTCTCCGTAACCAATCTTCTCACTTACGATCAACATCTTCTGGAGCCCTTCTTGAACGAATATATTTCTATGGAAAAATGGAGCATCTTGCGGAAGTCTTTGCCAGGGCTTTTCAAGCTAATTTATGGTTGTTCAAAGATCCTTTCATGCATTATGTTAGGTATCAAGGAAAATCAATTCTTGCTTCAAAAGGGACGTTTCTTTTGATGAATAAATGGAAATATTACTTTGTCAATTTCTGGAAATCTTATTTTTACCTGTGGTCTGAACCAGGAAGGATTTATATAAACCAATTATCCAATCATTCCCTTGACTTTCTGGGTTATCGTTCAAGTGTGCGGCTAAAGCGTTCAATGGTCCGCAGTCAAATGCTAGAAAATGCATTTATAATCGATAATGCTATTAAGAAATTTGATACTATTGTTCCAATTATGCCTCTGATTGGATCCTTGGCTAAATCTAAATTTTGTAACACATTGGGGCATCCTATTGGTAAGGTGATTTGGGCCAATTTATCAGATTCTGATATTATTGATCGCTTTGGG
>S._veitchiana_59
TCTTCTTTGCATTTATTAAGATTCTTTCTCCATGAGTGTCATAATTGGGATAGTCTTATTACTTCAAATTCAAAGAAAGCCAGTTCTTCTTTTTCAAAAAGAAATCACAGACTATTCTTTTTCCTATATACTTCTCATGTATGTGAATATGAATCTGGCTTCATCTTTCTCCGTAACCAATCTTCTCACTTACGATCAACATCTTCTGGAGCCCTTCTTGAACGAATATATTTCTATGGAAAAATGGAGCATCTTGCGGAAGTCTTTGCCAGGGCTTTTCAAGCTAATTTATGGTTGTTCAAAGATCCTTTCATGCATTATGTTAGGTATCAAGGAAAATCAATTCTTGCTTCAAAAGGGACGTTTCTTTTGATGAATAAATGGAAATATTACTTTGTCAATTTCTGGAAATCTTATTTTTACCTGTGGTCTGAACCAGGAAGGATTTATATAAACCAATTATCCAATCATTCCCTTGACTTTCTGGGTTATCGTTCAAGTGTGCGGCTAAAGCGTTCAATGGTCCGCAGTCAAATGCTAGAAAATGCATTTATAATCGATAATGCTATTAAGAAATTTGATACTATTGTTCCAATTATGCCTCTGATTGGATCCTTGGCTAAATCTAAATTTTGTAACACATTGGGGCATCCTATTGGTAAGGTGATTTGGGCCAATTTATCAGATTCTGATATTATTGATCGCTTTGGG
>S._veitchiana_64
TCTTCTTTGCATTTATTAAGATTCTTTCTCCATGAGTGTCATAATTGGGATAGTCTTATTACTTCAAATTCAAAGAAAGCCAGTTCTTCTTTTTCAAAAAGAAATCACAGACTATTCTTTTTCCTATATACTTCTCATGTATGTGAATATGAATCTGGCTTCATCTTTCTCCGTAACCAATCTTCTCACTTACGATCAACATCTTCTGGAGCCCTTCTTGAACGAATATATTTCTATGGAAAAATGGAGCATCTTGCGGAAGTCTTTGCCAGGGCTTTTCAAGCTAATTTATGGTTGTTCAAAGATCCTTTCATGCATTATGTTAGGTATCAAGGAAAATCAATTCTTGCTTCAAAAGGGACGTTTCTTTTGATGAATAAATGGAAATATTACTTTGTCAATTTCTGGAAATCTTATTTTTACCTGTGGTCTGAACCAGGAAGGATTTATATAAACCAATTATCCAATCATTCCCTTGACTTTCTGGGTTATCGTTCAAGTGTGCGGCTAAAGCGTTCAATGGTCCGCAGTCAAATGCTAGAAAATGCATTTATAATCGATAATGCTATTAAGAAATTTGATACTATTGTTCCAATTATGCCTCTGATTGGATCCTTGGCTAAATCTAAATTTTGTAACACATTGGGGCATCCTATTGGTAAGGTGATTTGGGCCAATTTATCAGATTCTGATATTATTGATCGCTTTGGG
>S._veitchiana_65
TCTTCTTTGCATTTATTAAGATTCTTTCTCCATGAGTGTCATAATTGGGATAGTCTTATTACTTCAAATTCAAAGAAAGCCAGTTCTTCTTTTTCAAAAAGAAATCACAGACTATTCTTTTTCCTATATACTTCTCATGTATGTGAATATGAATCTGGCTTCATCTTTCTCCGTAACCAATCTTCTCACTTACGATCAACATCTTCTGGAGCCCTTCTTGAACGAATATATTTCTATGGAAAAATGGAGCATCTTGCGGAAGTCTTTGCCAGGGCTTTTCAAGCTAATTTATGGTTGTTCAAAGATCCTTTCATGCATTATGTTAGGTATCAAGGAAAATCAATTCTTGCTTCAAAAGGGACGTTTCTTTTGATGAATAAATGGAAATATTACTTTGTCAATTTCTGGAAATCTTATTTTTACCTGTGGTCTGAACCAGGAAGGATTTATATAAACCAATTATCCAATCATTCCCTTGACTTTCTGGGTTATCGTTCAAGTGTGCGGCTAAAGCGTTCAATGGTCCGCAGTCAAATGCTAGAAAATGCATTTATAATCGATAATGCTATTAAGAAATTTGATACTATTGTTCCAATTATGCCTCTGATTGGATCCTTGGCTAAATCTAAATTTTGTAACACATTGGGGCATCCTATTGGTAAGGTGATTTGGGCCAATTTATCAGATTCTGATATTATTGATCGCTTTGGG
>S._veitchiana_66
TCTTCTTTGCATTTATTAAGATTCTTTCTCCATGAGTGTCATAATTGGGATAGTCTTATTACTTCAAATTCAAAGAAAGCCAGTTCTTCTTTTTCAAAAAGAAATCACAGACTATTCTTTTTCCTATATACTTCTCATGTATGTGAATATGAATCTGGCTTCATCTTTCTCCGTAACCAATCTTCTCACTTACGATCAACATCTTCTGGAGCCCTTCTTGAACGAATATATTTCTATGGAAAAATGGAGCATCTTGCGGAAGTCTTTGCCAGGGCTTTTCAAGCTAATTTATGGTTGTTCAAAGATCCTTTCATGCATTATGTTAGGTATCAAGGAAAATCAATTCTTGCTTCAAAAGGGACGTTTCTTTTGATGAATAAATGGAAATATTACTTTGTCAATTTCTGGAAATCTTATTTTTACCTGTGGTCTGAACCAGGAAGGATTTATATAAACCAATTATCCAATCATTCCCTTGACTTTCTGGGTTATCGTTCAAGTGTGCGGCTAAAGCGTTCAATGGTCCGCAGTCAAATGCTAGAAAATGCATTTATAATCGATAATGCTATTAAGAAATTTGATACTATTGTTCCAATTATGCCTCTGATTGGATCCTTGGCTAAATCTAAATTTTGTAACACATTGGGGCATCCTATTGGTAAGGTGATTTGGGCCAATTTATCAGATTCTGATATTATTGATCGCTTTGGG
>S._veitchiana_67
TCTTCTTTGCATTTATTAAGATTCTTTCTCCATGAGTGTCATAATTGGGATAGTCTTATTACTTCAAATTCAAAGAAAGCCAGTTCTTCTTTTTCAAAAAGAAATCACAGACTATTCTTTTTCCTATATACTTCTCATGTATGTGAATATGAATCTGGCTTCATCTTTCTCCGTAACCAATCTTCTCACTTACGATCAACATCTTCTGGAGCCCTTCTTGAACGAATATATTTCTATGGAAAAATGGAGCATCTTGCGGAAGTCTTTGCCAGGGCTTTTCAAGCTAATTTATGGTTGTTCAAAGATCCTTTCATGCATTATGTTAGGTATCAAGGAAAATCAATTCTTGCTTCAAAAGGGACGTTTCTTTTGATGAATAAATGGAAATATTACTTTGTCAATTTCTGGAAATCTTATTTTTACCTGTGGTCTGAACCAGGAAGGATTTATATAAACCAATTATCCAATCATTCCCTTGACTTTCTGGGTTATCGTTCAAGTGTGCGGCTAAAGCGTTCAATGGTCCGCAGTCAAATGCTAGAAAATGCATTTATAATCGATAATGCTATTAAGAAATTTGATACTATTGTTCCAATTATGCCTCTGATTGGATCCTTGGCTAAATCTAAATTTTGTAACACATTGGGGCATCCTATTGGTAAGGTGATTTGGGCCAATTTATCAGATTCTGATATTATTGATCGCTTTGGG
>S._velutina_339
TCTTCTTTGCATTTATTAAGATTCTTTCTCCATGAGTGTCATAATTGGGATAGTCTTATTACTTCAAATTCAAAGAAAGCCAGTTCTTCTTTTTCAAAAAGAAATCACAGACTATTCTTTTTCCTATATACTTCTCATGTATGTGAATATGAATCTGGCTTCATCTTTCTCCGTAACCAATCTTCTCACTTACGATCAACATCTTCTGGAGCCCTTCTTGAACGAATATATTTCTATGGAAAAATGGAGCATCTTGCGGAAGTCTTTGCCAGGGCTTTTCAAGCTAATTTATGGTTGTTCAAAGATCCTTTCATGCATTATGTTAGGTATCAAGGAAAATCAATTCTTGCTTCAAAAGGGACGTTTCTTTTGATGAATAAATGGAAATATTACTTTGTCAATTTCTGGAAATCTTATTTTTACCTGTGGTCTGAACCAGGAAGGATTTATATAAACCAATTATCCAATCATTCCCTTGACTTTCTGGGTTATCGTTCAAGTGTGCGGCGAAAGCGTTCAATGGTCCGCAGTCAAATGCTAGAAAATGCATTTATAATCGATAATGCTATTAAGAAATTTGATACTATTGTTCCAATTATGCCTCTGATTGGATCCTTGGCTAAATCTAAATTTTGTAACACATTGGGGCATCCTATTGGTAAGGTGATTTGGGCCAATTTATCAGATTCTGATATTATTGATCGCTTTGGG
>S._velutina_342
TCTTCTTTGCATTTATTAAGATTCTTTCTCCATGAGTGTCATAATTGGGATAGTCTTATTACTTCAAATTCAAAGAAAGCCAGTTCTTCTTTTTCAAAAAGAAATCACAGACTATTCTTTTTCCTATATACTTCTCATGTATGTGAATATGAATCTGGCTTCATCTTTCTCCGTAACCAATCTTCTCACTTACGATCAACATCTTCTGGAGCCCTTCTTGAACGAATATATTTCTATGGAAAAATGGAGCATCTTGCAGAAGTCTTTGCCAGGGCTTTTCAAGCTAATTTATGGTTGTTCAAAGATCCTTTCATGCATTATGTTAGGTATCAAGGAAAATCAATTCTTGCTTCAAAAGGGACGTTTCTTTTGATGAATAAATGGAAATATTACTTTGTCAATTTCTGGAAATCCTATTTTTACCTGTGGTCTGAACCAGGAAGGATTTATATAAACCAATTATCCAATCATTCCCTTGACTTTCTGGGTTATCGTTCAAGTGTGCGGCGAAAGCGTTCAATGGTCCGCAGTCAAATGCTAGAAAATGCATTTATAATCGATAATGCTATTAAGAAATTTGATACTATTGTTCCAATTATGCCTCTGATTGGATCCTTGGCTAAATCTAAATTTTGTAACACATTGGGGCATCCTATTGGTAAGGTGATTTGGGCCAATTTATCAGATTCTGATATTATTGATCGCTTTGGG
>S._velutina_76
TCTTCTTTGCATTTATTAAGATTCTTTCTCCATGAGTGTCATAATTGGGATAGTCTTATTACTTCAAATTCAAAGAAAGCCAGTTCTTCTTTTTCAAAAAGAAATCACAGACTATTCTTTTTCCTATATACTTCTCATGTATGTGAATATGAATCTGGCTTCATCTTTCTCCGTAACCAATCTTCTCACTTACGATCAACATCTTCTGGAGCCCTTCTTGAACGAATATATTTCTATGGAAAAATGGAGCATCTTGCGGAAGTCTTTGCCAGGGCTTTTCAAGCTAATTTATGGTTGTTCAAAGATCCTTTCATGCATTATGTTAGGTATCAAGGAAAATCAATTCTTGCTTCAAAAGGGACGTTTCTTTTGATGAATAAATGGAAATATTACTTTGTCAATTTCTGGAAATCTTATTTTTACCTGTGGTCTGAACCAGGAAGGATTTATATAAACCAATTATCCAATCATTCCCTTGACTTTCTGGGTTATCGTTCAAGTGTGCGGCTAAAGCGTTCAATGGTCCGCAGTCAAATGCTAGAAAATGCATTTATAATCGATAATGCTATTAAGAAATTTGATACTATTGTTCCAATTATGCCTCTGATTGGATCCTTGGCTAAATCTAAATTTTGTAACACATTGGGGCATCCTATTGGTAAGGTGATTTGGGCCAATTTATCAGATTCTGATATTATTGATCGCTTTGGG
>S._velutina_77
TCTTCTTTGCATTTATTAAGATTCTTTCTCCATGAGTGTCATAATTGGGATAGTCTTATTACTTCAAATTCAAAGAAAGCCAGTTCTTCTTTTTCAAAAAGAAATCACAGACTATTCTTTTTCCTATATACTTCTCATGTATGTGAATATGAATCTGGCTTCATCTTTCTCCGTAACCAATCTTCTCACTTACGATCAACATCTTCTGGAGCCCTTCTTGAACGAATATATTTCTATGGAAAAATGGAGCATCTTGCAGAAGTCTTTGCCAGGGCTTTTCAAGCTAATTTATGGTTGTTCAAAGATCCTTTCATGCATTATGTTAGGTATCAAGGAAAATCAATTCTTGCTTCAAAAGGGACGTTTCTTTTGATGAATAAATGGAAATATTACTTTGTCAATTTCTGGAAATCCTATTTTTACCTGTGGTCTGAACCAGGAAGGATTTATATAAACCAATTATCCAATCATTCCCTTGACTTTCTGGGTTATCGTTCAAGTGTGCGGCGAAAGCGTTCAATGGTCCGCAGTCAAATGCTAGAAAATGCATTTATAATCGATAATGCTATTAATAAATTTGATACTATTGTTCCAATTATGCCTCTGATTGGATCCTTGGCTAAATCTAAATTTTGTAACACATTGGGGCATCCTATTGGTAAGGTGATTTGGGCCAATTTATCAGATTCTGATATTATTGATCGCTTTGGG
>S._velutina_78
TCTTCTTTGCATTTATTAAGATTCTTTCTCCATGAGTGTCATAATTGGGATAGTCTTATTACTTCAAATTCAAAGAAAGCCAGTTCTTCTTTTTCAAAAAGAAATCACAGACTATTCTTTTTCCTATATACTTCTCATGTATGTGAATATGAATCTGGCTTCATCTTTCTCCGTAACCAATCTTCTCACTTACGATCAACATCTTCTGGAGCCCTTCTTGAACGAATATATTTCTATGGAAAAATGGAGCATCTTGCAGAAGTCTTTGCCAGGGCTTTTCAAGCTAATTTATGGTTGTTCAAAGATCCTTTCATGCATTATGTTAGGTATCAAGGAAAATCAATTCTTGCTTCAAAAGGGACGTTTCTTTTGATGAATAAATGGAAATATTACTTTGTCAATTTCTGGAAATCCTATTTTTACCTGTGGTCTGAACCAGGAAGGATTTATATAAACCAATTATCCAATCATTCCCTTGACTTTCTGGGTTATCGTTCAAGTGTGCGGCGAAAGCGTTCAATGGTCCGCAGTCAAATGCTAGAAAATGCATTTATAATCGATAATGCTATTAAGAAATTTGATACTATTGTTCCAATTATGCCTCTGATTGGATCCTTGGCTAAATCTAAATTTTGTAACACATTGGGGCATCCTATTGGTAAGGTGATTTGGGCCAATTTATCGGATTCTGATATTATTGATCGCTTTGGG
>S._wettsteiniana_176
TCTTCTTTGCATTTATTAAGATTCTTTCTCCATGAGTGTCATAATTGGGATAGTCTTATTACTTCAAATTCAAAGAAAGCCAGTTCTTCTTTTTCAAAAAGAAATCACAGACTATTCTTTTTCCTATATACTTCTCATGTATGTGAATATGAATCTGGCTTCATCTTTCTCCGTAACCAATCTTCTCACTTACGATCAACATCTTCTGGAGCCCTTCTTGAACGAATATATTTCTATGGAAAAATGGAGCATCTTGCAGAAGTCTTTGCCAGGGCTTTTCAAGCTAATTTATGGTTGTTCAAAGATCCTTTCATGCATTATGTTAGGTATCAAGGAAAATCAATTCTTGCTTCAAAAGGGGCGTTTCTTTTGATGAATAAATGGAAATATTACTTTGTCAATTTCTGGAAATCTTATTTTTACCTGTGGTCTGAACCAGGAAGGATTTATATAAACCAATTATCCAATCATTCCCTTGACTTTCTGGGTTATCGTTCAAGTGTGCGGCTAAAGCGTTCAATGGTCCGCAGTCAAATGCTAGAAAATGCATTTATAATCGATAATGCTATTAAGAAATTTGATACTATTGTTCCAATTATGCCTCTGATTGGATCCTTGGCTAAATCTAAATTTTGTAACACATTGGGGCATCCTATTGGTAAGGTGATTTGGGCCAATTTATCAGATTCTGATATTATTGATCGCTTTGGG
>S._wettsteiniana_177
TCTTCTTTGCATTTATTAAGATTCTTTCTCCATGAGTGTCATAATTGGGATAGTCTTATTACTTCAAATTCAAAGAAAGCCAGTTCTTCTTTTTCAAAAAGAAATCACAGACTATTCTTTTTCCTATATACTTCTCATGTATGTGAATATGAATCTGGCTTCATCTTTCTCCGTAACCAATCTTCTCACTTACGATCAACATCTTCTGGAGCCCTTCTTGAACGAATATATTTCTATGGAAAAATGGAGCATCTTGCAGAAGTCTTTGCCAGGGCTTTTCAAGCTAATTTATGGTTGTTCAAAGATCCTTTCATGCATTATGTTAGGTATCAAGGAAAATCAATTCTTGCTTCAAAAGGGGCGTTTCTTTTGATGAATAAATGGAAATATTACTTTGTCAATTTCTGGAAATCTTATTTTTACCTGTGGTCTGAACCAGGAAGGATTTATATAAACCAATTATCCAATCATTCCCTTGACTTTCTGGGTTATCGTTCAAGTGTGCGGCTAAAGCGTTCAATGGTCCGCAGTCAAATGCTAGAAAATGCATTTATAATCGATAATGCTATTAAGAAATTTGATACTATTGTTCCAATTATGCCTCTGATTGGATCCTTGGCTAAATCTAAATTTTGTAACACATTGGGGCATCCTATTGGTAAGGTGATTTGGGCCAATTTATCAGATTCTGATATTATTGATCGCTTTGGG
>S._wettsteiniana_178
TCTTCTTTGCATTTATTAAGATTCTTTCTCCATGAGTGTCATAATTGGGATAGTCTTATTACTTCAAATTCAAAGAAAGCCAGTTCTTCTTTTTCAAAAAGAAATCACAGACTATTCTTTTTCCTATATACTTCTCATGTATGTGAATATGAATCTGGCTTCATCTTTCTCCGTAACCAATCTTCTCACTTACGATCAACATCTTCTGGAGCCCTTCTTGAACGAATATATTTCTATGGAAAAATGGAGCATCTTGCAGAAGTCTTTGCCAGGGCTTTTCAAGCTAATTTATGGTTGTTCAAAGATCCTTTCATGCATTATGTTAGGTATCAAGGAAAATCAATTCTTGCTTCAAAAGGGGCGTTTCTTTTGATGAATAAATGGAAATATTACTTTGTCAATTTCTGGAAATCTTATTTTTACCTGTGGTCTGAACCAGGAAGGATTTATATAAACCAATTATCCAATCATTCCCTTGACTTTCTGGGTTATCGTTCAAGTGTGCGGCTAAAGCGTTCAATGGTCCGCAGTCAAATGCTAGAAAATGCATTTATAATCGATAATGCTATTAAGAAATTTGATACTATTGTTCCAATTATGCCTCTGATTGGATCCTTGGCTAAATCTAAATTTTGTAACACATTGGGGCATCCTATTGGTAAGGTGATTTGGGCCAATTTATCAGATTCTGATATTATTGATCGCTTTGGG
>S._wettsteiniana_284
TCTTCTTTGCATTTATTAAGATTCTTTCTCCATGAGTGTCATAATTGGGATAGTCTTATTACTTCAAATTCAAAGAAAGCCAGTTCTTCTTTTTCAAAAAGAAATCACAGACTATTCTTTTTCCTATATACTTCTCATGTATGTGAATATGAATCTGGCTTCATCTTTCTCCGTAACCAATCTTCTCACTTACGATCAACATCTTCTGGAGCCCTTCTTGAACGAATATATTTCTATGGAAAAATGGAGCATCTTGCAGAAGTCTTTGCCAGGGCTTTTCAAGCTAATTTATGGTTGTTCAAAGATCCTTTCATGCATTATGTTAGGTATCAAGGAAAATCAATTCTTGCTTCAAAAGGGGCGTTTCTTTTGATGAATAAATGGAAATATTACTTTGTCAATTTCTGGAAATCTTATTTTTACCTGTGGTCTGAACCAGGAAGGATTTATATAAACCAATTATCCAATCATTCCCTTGACTTTCTGGGTTATCGTTCAAGTGTGCGGCTAAAGCGTTCAATGGTCCGCAGTCAAATGCTAGAAAATGCATTTATAATCGATAATGCTATTAAGAAATTTGATACTATTGTTCCAATTATGCCTCTGATTGGATCCTTGGCTAAATCTAAATTTTGTAACACATTGGGGCATCCTATTGGTAAGGTGATTTGGGCCAATTTATCAGATTCTGATATTATTGATCGCTTTGGG
