# Supplementary material for: Identification of species and materia medica within Saussurea subg. Amphilaena based on DNA barcodes
Source: PeerJ. 2019 Feb 1;7:e6357. doi: 10.7717/peerj.6357 (PMC6361007; doi:10.7717/peerj.6357)
Supplement: Supplemental Information 5 [file peerj-07-6357-s005.fas]

>Jurinea_multiflora_377
AAGGGTAGGATAGTGATTTCTATATAATTTTGGATATCTTTTCTATACTATG------TTTTTTTATTTCCTTCTTTTCTTGCTCTATTCGTATCTATTTATCATTGCTTTTATAGAATCTTTTTATTATTTGATTGATCCTCACCAAATCGAAAATTATGGCATTACCTGCAATCGGGCGGTTTTCATTCGAACTCTAATACCAAGTAAGAAACAAGGAATCGAAGTTCTTTATTCGACTTATATGGATTCAATACACTATTCATTCCATAAATCCTTTTTCTAATTCTTCTTTATTTATTCTCCATCTAAACTAAAAATTTTAGTATATATGTAGTGCCAATCCAACA----------TTTTACTATTATTTCAATTTAAGTTCTTGTATTTTTTCCATTGTATTCTTTTCTTAACCTTTATATTGACAACATTGTATCGAACAAATATAATTCATCGTGATAAGCAGCTCTATTTATTTCCGTCCCATAGGTTTTATTTTTTACCTTAGTTGATTCAAATGATGGGTTCGTCGGATTAGCTTTGATACCCGAATTTTTGATTGAAAAAGTGGATAACATAGAAATAGGGGATGGGTCTAGCATTTTTTACCTTTCTTTATTTTTTTGGATCGGGAAATTTTTTATTTTTTCAT
>S._bogeda_140
AAGGGTAGGATAGTGATTTCTATATAATTTTGGATATCTTTTCTATACTATGTTTTG-TTTTTTTATTTCCTTCTTTTCTTGCTCTATTCGTATCTATTTATCATTGCTTTTATAGAATCTTTTTATTATTTGATTGATCCTCACAAAATCGAAAATTATGCCATTACCTGCAATCGGGCGGTTTTCATTCGAACTCTAATACCAAGTAAGAAACAAGGAATCTAAGTTCTTTATTCGACTTATATGGATTCAATATACTATTCATTCCATAAATCCTTTTTCTAATTCTTCTTTATTTATTCTCCATCTAAATTAAAAATTTTAGTATATATGTAGTGCCAATCCAACACAAGTCCTTTTTTTACTATTATTTCAATTTAAGTTCTTGTATTTTTTCCATTGTATTCTTTTCTTAACCTTTATATTGACAACATTGTATCGAACAAATATAATTCATCGTGATAAGCAGCTCTATTTATTTCCGTCCCATAGGTTTTATTTTTTACCTTAGTTGATTCAAATGATGGGTTCGTCGGATTAGCTTTGATACCCGAATTTTTGATCGAAAAAGTGGATAACATAGAAATAGGGGAT-GGTCTAGCATTTTTTACATTTCTTTATTTTTTTGGATCGGGAAATTTTTTATTTTTTCAT
>S._bogeda_167
AAGGGTAGGATAGTGATTTCTATATAATTTTGGATATCTTTTCTATACTATGTTTTG-TTTTTTTATTTCCTTCTTTTCTTGCTCTATTCGTATCTATTTATCATTGCTTTTATAGAATCTTTTTATTATTTGATTGATCCTCACAAAATCGAAAATTATGCCATTACCTGCAATCGGGCGGTTTTCATTCGAACTCTAATACCAAGTAAGAAACAAGGAATCTAAGTTCTTTATTCGACTTATATGGATTCAATATACTATTCATTCCATAAATCCTTTTTCTAATTCTTCTTTATTTATTCTCCATCTAAATTAAAAATTTTAGTATATATGTAGTGCCAATCCAACACAAGTCTTTTTTTTACTATTATTTCAATTTAAGTTCTTGTATTTTTTCCATTGTATTCTTTTCTTAACCTTTATATTGACAACATTGTATCGAACAAATATAATTCATCGTGATAAGCAGCTCTATTTATTTCCGTCCCATAGGTTTTATTTTTTACCTTAGTTGATTCAAATGATGGGTTCGTCGGATTAGCTTTGATACCCGAATTTTTGATCGAAAAAGTGGATAACATAGAAATAGGGGAT-GGTCTAGCATTTTTTACATTTCTTTATTTTTTTGGATCGGGAAATTTTTTATTTTTTCAT
>S._bogeda_378
AAGGGTAGGATAGTGATTTCTATATAATTTTGGATATCTTTTCTATACTATGTTTTG-TTTTTTTATTTCCTTCTTTTCTTGCTCTATTCGTATCTATTTATCATTGCTTTTATAGAATCTTTTTATTATTTGATTGATCCTCACAAAATCGAAAATTATGCCATTACCTGCAATCGGGCGGTTTTCATTCGAACTCTAATACCAAGTAAGAAACAAGGAATCTAAGTTCTTTATTCGACTTATATGGATTCAATATACTATTCATTCCATAAATCCTTTTTCTAATTCTTCTTTATTTATTCTCCATCTAAATTAAAAATTTTAGTATATATGTAGTGCCAATCCAACACAAGTCCTTTTTTTACTATTATTTCAATTTAAGTTCTTGTATTTTTTCCATTGTATTCTTTTCTTAACCTTTATATTGACAACATTGTATCGAACAAATATAATTCATCGTGATAAGCAGCTCTATTTATTTCCGTCCCATAGGTTTTATTTTTTACCTTAGTTGATTCAAATGATGGGTTCGTCGGATTAGCTTTGATACCCGAATTTTTGATCGAAAAAGTGGATAACATAGAAATAGGGGAT-GGTCTAGCATTTTTTACATTTCTTTATTTTTTTGGATCGGGAAATTTTTTATTTTTTCAT
>S._bogeda_38
AAGGGTAGGATAGTGATTTCTATATAATTTTGGATATCTTTTCTATACTATGTTTTG-TTTTTTTATTTCCTTCTTTTCTTGCTCTATTCGTATCTATTTATCATTGCTTTTATAGAATCTTTTTATTATTTGATTGATCCTCACAAAATCGAAAATTATGCCATTACCTGCAATCGGGCGGTTTTCATTCGAACTCTAATACCAAGTAAGAAACAAGGAATCTAAGTTCTTTATTCGACTTATATGGATTCAATATACTATTCATTCCATAAATCCTTTTTCTAATTCTTCTTTATTTATTCTCCATCTAAATTAAAAATTTTAGTATATATGTAGTGCCAATCCAACACAAGTCCTTTTTTTACTATTATTTCAATTTAAGTTCTTGTATTTTTTCCATTGTATTCTTTTCTTAACCTTTATATTGACAACATTGTATCGAACAAATATAATTCATCGTGATAAGCAGCTCTATTTATTTCCGTCCCATAGGTTTTATTTTTTACCTTAGTTGATTCAAATGATGGGTTCGTCGGATTAGCTTTGATACCCGAATTTTTGATCGAAAAAGTGGATAACATAGAAATAGGGGAT-GGTCTAGCATTTTTTACATTTCTTTATTTTTTTGGATCGGGAAATTTTTTATTTTTTCAT
>S._bogeda_39
AAGGGTAGGATAGTGATTTCTATATAATTTTGGATATCTTTTCTATACTATGTTTTG-TTTTTTTATTTCCTTCTTTTCTTGCTCTATTCGTATCTATTTATCATTGCTTTTATAGAATCTTTTTATTATTTGATTGATCCTCACAAAATCGAAAATTATGCCATTACCTGCAATCGGGCGGTTTTCATTCGAACTCTAATACCAAGTAAGAAACAAGGAATCTAAGTTCTTTATTCGACTTATATGGATTCAATATACTATTCATTCCATAAATCCTTTTTCTAATTCTTCTTTATTTATTCTCCATCTAAATTAAAAATTTTAGTATATATGTAGTGCCAATCCAACACAAGTCTTTTTTTTACTATTATTTCAATTTAAGTTCTTGTATTTTTTCCATTGTATTCTTTTCTTAACCTTTATATTGACAACATTGTATCGAACAAATATAATTCATCGTGATAAGCAGCTCTATTTATTTCCGTCCCATAGGTTTTATTTTTTACCTTAGTTGATTCAAATGATGGGTTCGTCGGATTAGCTTTGATACCCGAATTTTTGATCGAAAAAGTGGATAACATAGAAATAGGGGAT-GGTCTAGCATTTTTTACATTTCTTTATTTTTTTGGATCGGGAAATTTTTTATTTTTTCAT
>S._bogeda_40
AAGGGTAGGATAGTGATTTCTATATAATTTTGGATATCTTTTCTATACTATGTTTTG-TTTTTTTATTTCCTTCTTTTCTTGCTCTATTCGTATCTATTTATCATTGCTTTTATAGAATCTTTTTATTATTTGATTGATCCTCACAAAATCGAAAATTATGCCATTACCTGCAATCGGGCGGTTTTCATTCGAACTCTAATACCAAGTAAGAAACAAGGAATCTAAGTTCTTTATTCGACTTATATGGATTCAATATACTATTCATTCCATAAATCCTTTTTCTAATTCTTCTTTATTTATTCTCCATCTAAATTAAAAATTTTAGTATATATGTAGTGCCAATCCAACACAAGTCCTTTTTTTACTATTATTTCAATTTAAGTTCTTGTATTTTTTCCATTGTATTCTTTTCTTAACCTTTATATTGACAACATTGTATCGAACAAATATAATTCATCGTGATAAGCAGCTCTATTTATTTCCGTCCCATAGGTTTTATTTTTTACCTTAGTTGATTCAAATGATGGGTTCGTCGGATTAGCTTTGATACCCGAATTTTTGATCGAAAAAGTGGATAACATAGAAATAGGGGAT-GGTCTAGCATTTTTTACATTTCTTTATTTTTTTGGATCGGGAAATTTTTTATTTTTTCAT
>S._bracteata_114
AAGGGTAGGATAGTGATTTCTATATAATTTTGGATATCTTTTCTATACTATGTTTTG-TTTTTTTATTTCCTTCTTTTCTTGCTCTATTCGTATCTATTTATCATTGCTTTTATAGAATCTTTTTATTATTTGATTGATCCTCACAAAATCGAAAATTATGCCATTACCTGCAATCGGGCGGTTTTCATTCGAACTCTAATACCAAGTAAGAAACAAGGAATCGAAGTTCTTTATTCGACTTATATGGATTCAATACACTATTCATTCCATAAATCCTTTTTCTAATTCTTCTTTATTTATTCTCCATCTAAATTAAAAATTTTAGTATATATGTAGTGCCAATCCAACACAAGTCCTTTTTTTACTATTATTTCAATTTAAGTTCTTGTATTTTTTCCATTGTATTCTTTTCTTAACCTTTATATTGACAACATTGTATCGAACAAATATAATTCATCGTGATAAGCAGCTCTATTTATTTCCGTCCCATAGGTTTTATTTTTTACCTTAGTTGATTCAAATGATGGGTTCGTCGGATTAGCTTTGATACCCGAATTTTTGATCGAAAAAGTGGATAACATAGAAATAGGGGAT-GGTCTAGCATTTTTTACATTTCTTTATTTTTTTGGATCGGGAAATTTTTTATTTTTTCAT
>S._bracteata_151
AAGGGTAGGATAGTGATTTCTATATAATTTTGGATATCTTTTCTATACTATGTTTTG-TTTTTTTATTTCCTTCTTTTCTTGCTCTATTCGTATCTATTTATCATTGCTTTTATAGAATCTTTTTATTATTTGATTGATCCTCACAAAATCGAAAATTATGCCATTACCTGCAATCGGGCGGTTTTCATTCGAACTCTAATACCAAGTAAGAAACAAGGAATCGAAGTTCTTTATTCGACTTATATGGATTCAATACACTATTCATTCCATAAATCCTTTTTCTAATTCTTCTTTATTTATTCTCCATCTAAATTAAAAATTTTAGTATATATGTAGTGCCAATCCAACACAAGTCCTTTTTTTACTATTATTTCAATTTAAGTTCTTGTATTTTTTCCATTGTATTCTTTTCTTAACCTTTATATTGACAACATTGTATCGAACAAATATAATTCATCGTGATAAGCAGCTCTATTTATTTCCGTCCCATAGGTTTTATTTTTTACCTTAGTTGATTCAAATGATGGGTTCGTCGGATTAGCTTTGATACCCGAATTTTTGATCGAAAAAGTGGATAACATAGAAATAGGGGAT-GGTCTAGCATTTTTTACATTTCTTTATTTTTTTGGATCGGGAAATTTTTTATTTTTTCAT
>S._bracteata_153
AAGGGTAGGATAGTGATTTCTATATAATTTTGGATATCTTTTCTATACTATGTTTTG-TTTTTTTATTTCCTTCTTTTCTTGCTCTATTCGTATCTATTTATCATTGCTTTTATAGAATCTTTTTATTATTTGATTGATCCTCACAAAATCGAAAATTATGCCATTACCTGCAATCGGGCGGTTTTCATTCGAACTCTAATACCAAGTAAGAAACAAGGAATCGAAGTTCTTTATTCGACTTATATGGATTCAATACACTATTCATTCCATAAATCCTTTTTCTAATTCTTCTTTATTTATTCTCCATCTAAATTAAAAATTTTAGTATATATGTAGTGCCAATCCAACACAAGTCCTTTTTTTACTATTATTTCAATTTAAGTTCTTGTATTTTTTCCATTGTATTCTTTTCTTAACCTTTATATTGACAACATTGTATCGAACAAATATAATTCATCGTGATAAGCAGCTCTATTTATTTCCGTCCCATAGGTTTTATTTTTTACCTTAGTTGATTCAAATGATGGGTTCGTCGGATTAGCTTTGATACCCGAATTTTTGATCGAAAAAGTGGATAACATAGAAATAGGGGAT-GGTCTAGCATTTTTTACATTTCTTTATTTTTTTGGATCGGGAAATTTTTTATTTTTTCAT
>S._bracteata_160
AAGGGTAGGATAGTGATTTCTATATAATTTTGGATATCTTTTCTATACTATGTTTTG-TTTTTTTATTTCCTTCTTTTCTTGCTCTATTCGTATCTATTTATCATTGCTTTTATAGAATCTTTTTATTATTTGATTGATCCTCACAAAATCGAAAATTATGCCATTACCTGCAATCGGGCGGTTTTCATTCGAACTCTAATACCAAGTAAGAAACAAGGAATCGAAGTTCTTTATTCGACTTATATGGATTCAATACACTATTCATTCCATAAATCCTTTTTCTAATTCTTCTTTATTTATTCTCCATCTAAATTAAAAATTTTAGTATATATGTAGTGCCAATCCAACACAAGTCCTTTTTTTACTATTATTTCAATTTAAGTTCTTGTATTTTTTCCATTGTATTCTTTTCTTAACCTTTATATTGACAACATTGTATCGAACAAATATAATTCATCGTGATAAGCAGCTCTATTTATTTCCGTCCCATAGGTTTTATTTTTTACCTTAGTTGATTCAAATGATGGGTTCGTCGGATTAGCTTTGATACCCGAATTTTTGATCGAAAAAGTGGATAACATAGAAATAGGGGAT-GGTCTAGCATTTTTTACATTTCTTTATTTTTTTGGATCGGGAAATTTTTTATTTTTTCAT
>S._bracteata_161
AAGGGTAGGATAGTGATTTCTATATAATTTTGGATATCTTTTCTATACTATGTTTTG-TTTTTTTATTTCCTTCTTTTCTTGCTCTATTCGTATCTATTTATCATTGCTTTTATAGAATCTTTTTATTATTTGATTGATCCTCACAAAATCGAAAATTATGCCATTACCTGCAATCGGGCGGTTTTCATTCGAACTCTAATACCAAGTAAGAAACAAGGAATCGAAGTTCTTTATTCGACTTATATGGATTCAATACACTATTCATTCCATAAATCCTTTTTCTAATTCTTCTTTATTTATTCTCCATCTAAATTAAAAATTTTAGTATATATGTAGTGCCAATCCAACACAAGTCCTTTTTTTACTATTATTTCAATTTAAGTTCTTGTATTTTTTCCATTGTATTCTTTTCTTAACCTTTATATTGACAACATTGTATCGAACAAATATAATTCATCGTGATAAGCAGCTCTATTTATTTCCGTCCCATAGGTTTTATTTTTTACCTTAGTTGATTCAAATGATGGGTTCGTCGGATTAGCTTTGATACCCGAATTTTTGATCGAAAAAGTGGATAACATAGAAATAGGGGAT-GGTCTAGCATTTTTTACATTTCTTTATTTTTTTGGATCGGGAAATTTTTTATTTTTTCAT
>S._bracteata_162
AAGGGTAGGATAGTGATTTCTATATAATTTTGGATATCTTTTCTATACTATGTTTTG-TTTTTTTATTTCCTTCTTTTCTTGCTCTATTCGTATCTATTTATCATTGCTTTTATAGAATCTTTTTATTATTTGATTGATCCTCACAAAATCGAAAATTATGCCATTACCTGCAATCGGGCGGTTTTCATTCGAACTCTAATACCAAGTAAGAAACAAGGAATCGAAGTTCTTTATTCGACTTATATGGATTCAATACACTATTCATTCCATAAATCCTTTTTCTAATTCTTCTTTATTTATTCTCCATCTAAATTAAAAATTTTAGTATATATGTAGTGCCAATCCAACACAAGTCCTTTTTTTACTATTATTTCAATTTAAGTTCTTGTATTTTTTCCATTGTATTCTTTTCTTAACCTTTATATTGACAACATTGTATCGAACAAATATAATTCATCGTGATAAGCAGCTCTATTTATTTCCGTCCCATAGGTTTTATTTTTTACCTTAGTTGATTCAAATGATGGGTTCGTCGGATTAGCTTTGATACCCGAATTTTTGATCGAAAAAGTGGATAACATAGAAATAGGGGAT-GGTCTAGCATTTTTTACATTTCTTTATTTTTTTGGATCGGGAAATTTTTTATTTTTTCAT
>S._bracteata_173
AAGGGTAGGATAGTGATTTCTATATAATTTTGGATATCTTTTCTATACTATGTTTTG-TTTTTTTATTTCCTTCTTTTCTTGCTCTATTCGTATCTATTTATCATTGCTTTTATAGAATCTTTTTATTATTTGATTGATCCTCACAAAATCGAAAATTATGCCATTACCTGCAATCGGGCGGTTTTCATTCGAACTCTAATACCAAGTAAGAAACAAGGAATCGAAGTTCTTTATTCGACTTATATGGATTCAATACACTATTCATTCCATAAATCCTTTTTCTAATTCTTCTTTATTTATTCTCCATCTAAATTAAAAATTTTAGTATATATGTAGTGCCAATCCAACACAAGTCCTTTTTTTACTATTATTTCAATTTAAGTTCTTGTATTTTTTCCATTGTATTCTTTTCTTAACCTTTATATTGACAACATTGTATCGAACAAATATAATTCATCGTGATAAGCAGCTCTATTTATTTCCGTCCCATAGGTTTTATTTTTTACCTTAGTTGATTCAAATGATGGGTTCGTCGGATTAGCTTTGATACCCGAATTTTTGATCGAAAAAGTGGATAACATAGAAATAGGGGAT-GGTCTAGCATTTTTTACATTTCTTTATTTTTTTGGATCGGGAAATTTTTTATTTTTTCAT
>S._bracteata_174
AAGGGTAGGATAGTGATTTCTATATAATTTTGGATATCTTTTCTATACTATGTTTTG-TTTTTTTATTTCCTTCTTTTCTTGCTCTATTCGTATCTATTTATCATTGCTTTTATAGAATCTTTTTATTATTTGATTGATCCTCACAAAATCGAAAATTATGCCATTACCTGCAATCGGGCGGTTTTCATTCGAACTCTAATACCAAGTAAGAAACAAGGAATCGAAGTTCTTTATTCGACTTATATGGATTCAATACACTATTCATTCCATAAATCCTTTTTCTAATTCTTCTTTATTTATTCTCCATCTAAATTAAAAATTTTAGTATATATGTAGTGCCAATCCAACACAAGTCCTTTTTTTACTATTATTTCAATTTAAGTTCTTGTATTTTTTCCATTGTATTCTTTTCTTAACCTTTATATTGACAACATTGTATCGAACAAATATAATTCATCGTGATAAGCAGCTCTATTTATTTCCGTCCCATAGGTTTTATTTTTTACCTTAGTTGATTCAAATGATGGGTTCGTCGGATTAGCTTTGATACCCGAATTTTTGATCGAAAAAGTGGATAACATAGAAATAGGGGAT-GGTCTAGCATTTTTTACATTTCTTTATTTTTTTGGATCGGGAAATTTTTTATTTTTTCAT
>S._bracteata_175
AAGGGTAGGATAGTGATTTCTATATAATTTTGGATATCTTTTCTATACTATGTTTTG-TTTTTTTATTTCCTTCTTTTCTTGCTCTATTCGTATCTATTTATCATTGCTTTTATAGAATCTTTTTATTATTTGATTGATCCTCACAAAATCGAAAATTATGCCATTACCTGCAATCGGGCGGTTTTCATTCGAACTCTAATACCAAGTAAGAAACAAGGAATCGAAGTTCTTTATTCGACTTATATGGATTCAATACACTATTCATTCCATAAATCCTTTTTCTAATTCTTCTTTATTTATTCTCCATCTAAATTAAAAATTTTAGTATATATGTAGTGCCAATCCAACACAAGTCCTTTTTTTACTATTATTTCAATTTAAGTTCTTGTATTTTTTCCATTGTATTCTTTTCTTAACCTTTATATTGACAACATTGTATCGAACAAATATAATTCATCGTGATAAGCAGCTCTATTTATTTCCGTCCCATAGGTTTTATTTTTTACCTTAGTTGATTCAAATGATGGGTTCGTCGGATTAGCTTTGATACCCGAATTTTTGATCGAAAAAGTGGATAACATAGAAATAGGGGAT-GGTCTAGCATTTTTTACATTTCTTTATTTTTTTGGATCGGGAAATTTTTTATTTTTTCAT
>S._bracteata_204
AAGGGTAGGATAGTGATTTCTATATAATTTTGGATATCTTTTCTATACTATGTTTTG-TTTTTTTATTTCCTTCTTTTCTTGCTCTATTCGTATCTATTTATCATTGCTTTTATAGAATCTTTTTATTATTTGATTGATCCTCACAAAATCGAAAATTATGCCATTACCTGCAATCGGGCGGTTTTCATTCGAACTCTAATACCAAGTAAGAAACAAGGAATCGAAGTTCTTTATTCGACTTATATGGATTCAATACACTATTCATTCCATAAATCCTTTTTCTAATTCTTCTTTATTTATTCTCCATCTAAATTAAAAATTTTAGTATATATGTAGTGCCAATCCAACACAAGTCCTTTTTTTACTATTATTTCAATTTAAGTTCTTGTATTTTTTCCATTGTATTCTTTTCTTAACCTTTATATTGACAACATTGTATCGAACAAATATAATTCATCGTGATAAGCAGCTCTATTTATTTCCGTCCCATAGGTTTTATTTTTTACCTTAGTTGATTCAAATGATGGGTTCGTCGGATTAGCTTTGATACCCGAATTTTTGATCGAAAAAGTGGATAACATAGAAATAGGGGAT-GGTCTAGCATTTTTTACATTTCTTTATTTTTTTGGATCGGGAAATTTTTTATTTTTTCAT
>S._bracteata_248
AAGGGTAGGATAGTGATTTCTATATAATTTTGGATATCTTTTCTATACTATGTTTTG-TTTTTTTATTTCCTTCTTTTCTTGCTCTATTCGTATCTATTTATCATTGCTTTTATAGAATCTTTTTATTATTTGATTGATCCTCACAAAATCGAAAATTATGCCATTACCTGCAATCGGGCGGTTTTCATTCGAACTCTAATACCAAGTAAGAAACAAGGAATCGAAGTTCTTTATTCGACTTATATGGATTCAATACACTATTCATTCCATAAATCCTTTTTCTAATTCTTCTTTATTTATTCTCCATCTAAATTAAAAATTTTAGTATATATGTAGTGCCAATCCAACACAAGTCCTTTTTTTACTATTATTTCAATTTAAGTTCTTGTATTTTTTCCATTGTATTCTTTTCTTAACCTTTATATTGACAACATTGTATCGAACAAATATAATTCATCGTGATAAGCAGCTCTATTTATTTCCGTCCCATAGGTTTTATTTTTTACCTTAGTTGATTCAAATGATGGGTTCGTCGGATTAGCTTTGATACCCGAATTTTTGATCGAAAAAGTGGATAACATAGAAATAGGGGAT-GGTCTAGCATTTTTTACATTTCTTTATTTTTTTGGATCGGGAAATTTTTTATTTTTTCAT
>S._bracteata_249
AAGGGTAGGATAGTGATTTCTATATAATTTTGGATATCTTTTCTATACTATGTTTTG-TTTTTTTATTTCCTTCTTTTCTTGCTCTATTCGTATCTATTTATCATTGCTTTTATAGAATCTTTTTATTATTTGATTGATCCTCACAAAATCGAAAATTATGCCATTACCTGCAATCGGGCGGTTTTCATTCGAACTCTAATACCAAGTAAGAAACAAGGAATCGAAGTTCTTTATTCGACTTATATGGATTCAATACACTATTCATTCCATAAATCCTTTTTCTAATTCTTCTTTATTTATTCTCCATCTAAATTAAAAATTTTAGTATATATGTAGTGCCAATCCAACACAAGTCCTTTTTTTACTATTATTTCAATTTAAGTTCTTGTATTTTTTCCATTGTATTCTTTTCTTAACCTTTATATTGACAACATTGTATCGAACAAATATAATTCATCGTGATAAGCAGCTCTATTTATTTCCGTCCCATAGGTTTTATTTTTTACCTTAGTTGATTCAAATGATGGGTTCGTCGGATTAGCTTTGATACCCGAATTTTTGATCGAAAAAGTGGATAACATAGAAATAGGGGAT-GGTCTAGCATTTTTTACATTTCTTTATTTTTTTGGATCGGGAAATTTTTTATTTTTTCAT
>S._erubescens_123
AAGGGTAGGATAGTGATTTCTATATAATTTTGGATATCTTTTCTATACTATGTTTTGTTTTTTTTATTTCCTTCTTTTCTTGCTCTATTCGTATCTATTTATCATTGCTTTTATAGAATCTTTTTATTATTTGATTGATCCTCACAAAATCGAAAATTATGCCATTACCTGCAATCGGGCGGTTTTCATTCGAACTCTAATACCAAGTAAGAAACAAGGAATCGAAGTTCTTTATTCGACTTATATGGATTCAATACACTATTCATTCCATAAATCCTTTTTCTAATTCTTCTTTATTTATTCTCCATCTAAATTAAAAATTTTAGTATATATGTAGTGCCAATCCAACACAAGTCCTTTTTTTACTATTATTTCAATTTAAGTTCTTGTATTTTTTCCATTGTATTCTTTTCTTAACCTTTATATTGACAACATTGTATCGAACAAATATAATTCATCGTGATAAGCAGCTCTATTTATTTCCGTCCCATAGGTTTTATTTTTTACCTTAGTTGATTCAAATGATGGGTTCGTCGGATTAGCTTTGATACCCGAATTTTTGATCGAAAAAGTGGATAACATAGAAATAGGGGAT-GGTCTAGCATTTTTTACATTTCTTTATTTTTTTGGATCGGGAAATTTTTTATTTTTTCAT
>S._erubescens_124
AAGGGTAGGATAGTGATTTCTATATAATTTTGGATATCTTTTCTATACTATGTTTTGTTTTTTTTATTTCCTTCTTTTCTTGCTCTATTCGTATCTATTTATCATTGCTTTTATAGAATCTTTTTATTATTTGATTGATCCTCACAAAATCGAAAATTATGCCATTACCTGCAATCGGGCGGTTTTCATTCGAACTCTAATACCAAGTAAGAAACAAGGAATCGAAGTTCTTTATTCGACTTATATGGATTCAATACACTATTCATTCCATAAATCCTTTTTCTAATTCTTCTTTATTTATTCTCCATCTAAATTAAAAATTTTAGTATATATGTAGTGCCAATCCAACACAAGTCCTTTTTTTACTATTATTTCAATTTAAGTTCTTGTATTTTTTCCATTGTATTCTTTTCTTAACCTTTATATTGACAACATTGTATCGAACAAATATAATTCATCGTGATAAGCAGCTCTATTTATTTCCGTCCCATAGGTTTTATTTTTTACCTTAGTTGATTCAAATGATGGGTTCGTCGGATTAGCTTTGATACCCGAATTTTTGATCGAAAAAGTGGATAACATAGAAATAGGGGAT-GGTCTAGCATTTTTTACATTTCTTTATTTTTTTGGATCGGGAAATTTTTTATTTTTTCAT
>S._erubescens_353
AAGGGTAGGATAGTGATTTCTATATAATTTTGGATATCTTTTCTATACTATGTTTTGTTTTTTTTATTTCCTTCTTTTCTTGCTCTATTCGTATCTATTTATCATTGCTTTTATAGAATCTTTTTATTATTTGATTGATCCTCACAAAATCGAAAATTATGCCATTACCTGCAATCGGGCGGTTTTCATTCGAACTCTAATACCAAGTAAGAAACAAGGAATCGAAGTTCTTTATTCGACTTATATGGATTCAATACACTATTCATTCCATAAATCCTTTTTCTAATTCTTCTTTATTTATTCTCCATCTAAATTAAAAATTTTAGTATATATGTAGTGCCAATCCAACACAAGTCCTTTTTTTACTATTATTTCAATTTAAGTTCTTGTATTTTTTCCATTGTATTCTTTTCTTAACCTTTATATTGACAACATTGTATCGAACAAATATAATTCATCGTGATAAGCAGCTCTATTTATTTCCGTCCCATAGGTTTTATTTTTTACCTTAGTTGATTCAAATGATGGGTTCGTCGGATTAGCTTTGATACCCGAATTTTTGATCGAAAAAGTGGATAACATAGAAATAGGGGAT-GGTCTAGCATTTTTTACATTTCTTTATTTTTTTGGATCGGGAAATTTTTTATTTTTTCAT
>S._erubescens_355
AAGGGTAGGATAGTGATTTCTATATAATTTTGGATATCTTTTCTATACTATGTTTTGTTTTTTTTATTTCCTTCTTTTCTTGCTCTATTCGTATCTATTTATCATTGCTTTTATAGAATCTTTTTATTATTTGATTGATCCTCACAAAATCGAAAATTATGCCATTACCTGCAATCGGGCGGTTTTCATTCGAACTCTAATACCAAGTAAGAAACAAGGAATCGAAGTTCTTTATTCGACTTATATGGATTCAATACACTATTCATTCCATAAATCCTTTTTCTAATTCTTCTTTATTTATTCTCCATCTAAATTAAAAATTTTAGTATATATGTAGTGCCAATCCAACACAAGTCCTTTTTTTACTATTATTTCAATTTAAGTTCTTGTATTTTTTCCATTGTATTCTTTTCTTAACCTTTATATTGACAACATTGTATCGAACAAATATAATTCATCGTGATAAGCAGCTCTATTTATTTCCGTCCCATAGGTTTTATTTTTTACCTTAGTTGATTCAAATGATGGGTTCGTCGGATTAGCTTTGATACCCGAATTTTTGATCGAAAAAGTGGATAACATAGAAATAGGGGAT-GGTCTAGCATTTTTTACATTTCTTTATTTTTTTGGATCGGGAAATTTTTTATTTTTTCAT
>S._erubescens_371
AAGGGTAGGATAGTGATTTCTATATAATTTTGGATATCTTTTCTATACTATGTTTTGTTTTTTTTATTTCCTTCTTTTCTTGCTCTATTCGTATCTATTTATCATTGCTTTTATAGAATCTTTTTATTATTTGATTGATCCTCACAAAATCGAAAATTATGCCATTACCTGCAATCGGGCGGTTTTCATTCGAACTCTAATACCAAGTAAGAAACAAGGAATCGAAGTTCTTTATTCGACTTATATGGATTCAATACACTATTCATTCCATAAATCCTTTTTCTAATTCTTCTTTATTTATTCTCCATCTAAATTAAAAATTTTAGTATATATGTAGTGCCAATCCAACACAAGTCCTTTTTTTACTATTATTTCAATTTAAGTTCTTGTATTTTTTCCATTGTATTCTTTTCTTAACCTTTATATTGACAACATTGTATCGAACAAATATAATTCATCGTGATAAGCAGCTCTATTTATTTCCGTCCCATAGGTTTTATTTTTTACCTTAGTTGATTCAAATGATGGGTTCGTCGGATTAGCTTTGATACCCGAATTTTTGATCGAAAAAGTGGATAACATAGAAATAGGGGAT-GGTCTAGCATTTTTTACATTTCTTTATTTTTTTGGATCGGGAAATTTTTTATTTTTTCAT
>S._globosa_109
AAGGGTAGGATAGTGATTTCTATATAATTTTGGATATCTTTTCTATACTATGTTTTG-TTTTTTTATTTCCTTCTTTTCTTGCTCTATTCGTATCTATTTATCATTGCTTTTATAGAATCTTTTTATTATTTGATTGATCCTCACAAAATCGAAAATTATGCCATTACCTGCAATCGGGCGGTTTTCATTCGAACTCTAATACCAAGTAAGAAACAAGGAATCGAAGTTCTTTATTCGACTTATATGGATTCAATACACTATTCATTCCATAAATCCTTTTTCTAATTCTTCTTTATTTATTCTCCATCTAAATTAAAAATTTTAGTATATATGTAGTGCCAATCCAACACAAGTCCTTTTTTTACTATTATTTCAATTTAAGTTCTTGTATTTTTTCCATTGTATTCTTTTCTTAACCTTTATATTGACAACATTGTATCGAACAAATATAATTCATCGTGATAAGCAGCTCTATTTATTTCCGTCCCATAGGTTTTATTTTTTACCTTAGTTGATTCAAATGATGGGTTCGTCGGATTAGCTTTGATACCCGAATTTTTGATCGAAAAAGTGGATAACATAGAAATAGGGGAT-GGTCTAGCATTTTTTACATTTCTTTATTTTTTTGGATCGGGAAATTTTTTATTTTTTCAT
>S._globosa_168
AAGGGTAGGATAGTGATTTCTATATAATTTTGGATATCTTTTCTATACTATGTTTTG-TTTTTTTATTTCCTTCTTTTCTTGCTCTATTCGTATCTATTTATCATTGCTTTTATAGAATCTTTTTATTATTTGATTGATCCTCACAAAATCGAAAATTATGCCATTACCTGCAATCGGGCGGTTTTCATTCGAACTCTAATACCAAGTAAGAAACAAGGAATCGAAGTTCTTTATTCGACTTATATGGATTCAATACACTATTCATTCCATAAATCCTTTTTCTAATTCTTCTTTATTTATTCTCCATCTAAATTAAAAATTTTAGTATATATGTAGTGCCAATCCAACACAAGTCCTTTTTTTACTATTATTTCAATTTAAGTTCTTGTATTTTTTCCATTGTATTCTTTTCTTAACCTTTATATTGACAACATTGTATCGAACAAATATAATTCATCGTGATAAGCAGCTCTATTTATTTCCGTCCCATAGGTTTTATTTTTTACCTTAGTTGATTCAAATGATGGGTTCGTCGGATTAGCTTTGATACCCGAATTTTTGATCGAAAAAGTGGATAACATAGAAATAGGGGAT-GGTCTAGCATTTTTTACATTTCTTTATTTTTTTGGATCGGGAAATTTTTTATTTTTTCAT
>S._globosa_318
AAGGGTAGGATAGTGATTTCTATATAATTTTGGATATCTTTTCTATACTATGTTTTG-TTTTTTTATTTCCTTCTTTTCTTGCTCTATTCGTATCTATTTATCATTGCTTTTATAGAATCTTTTTATTATTTGATTGATCCTCACAAAATCGAAAATTATGCCATTACCTGCAATCGGGCGGTTTTCATTCGAACTCTAATACCAAGTAAGAAACAAGGAATCGAAGTTCTTTATTCGACTTATATGGATTCAATACACTATTCATTCCATAAATCCTTTTTCTAATTCTTCTTTATTTATTCTCCATCTAAATTAAAAATTTTAGTATATATGTAGTGCCAATCCAACACAAGTCCTTTTTTTACTATTATTTCAATTTAAGTTCTTGTATTTTTTCCATTGTATTCTTTTCTTAACCTTTATATTGACAACATTGTATCGAACAAATATAATTCATCGTGATAAGCAGCTCTATTTATTTCCGTCCCATAGGTTTTATTTTTTACCTTAGTTGATTCAAATGATGGGTTCGTCGGATTAGCTTTGATACCCGAATTTTTGATCGAAAAAGTGGATAACATAGAAATAGGGGAT-GGTCTAGCATTTTTTACATTTCTTTATTTTTTTGGATCGGGAAATTTTTTATTTTTTCAT
>S._globosa_329
AAGGGTAGGATAGTGATTTCTATATAATTTTGGATATCTTTTCTATACTATGTTTTG-TTTTTTTATTTCCTTCTTTTCTTGCTCTATTCGTATCTATTTATCATTGCTTTTATAGAATCTTTTTATTATTTGATTGATCCTCACAAAATCGAAAATTATGCCATTACCTGCAATCGGGCGGTTTTCATTCGAACTCTAATACCAAGTAAGAAACAAGGAATCGAAGTTCTTTATTCGACTTATATGGATTCAATACACTATTCATTCCATAAATCCTTTTTCTAATTCTTCTTTATTTATTCTCCATCTAAATTAAAAATTTTAGTATATATGTAGTGCCAATCCAACACAAGTCCTTTTTTTACTATTATTTCAATTTAAGTTCTTGTATTTTTTCCATTGTATTCTTTTCTTAACCTTTATATTGACAACATTGTATCGAACAAATATAATTCATCGTGATAAGCAGCTCTATTTATTTCCGTCCCATAGGTTTTATTTTTTACCTTAGTTGATTCAAATGATGGGTTCGTCGGATTAGCTTTGATACCCGAATTTTTGATCGAAAAAGTGGATAACATAGAAATAGGGGAT-GGTCTAGCATTTTTTACATTTCTTTATTTTTTTGGATCGGGAAATTTTTTATTTTTTCAT
>S._globosa_331
AAGGGTAGGATAGTGATTTCTATATAATTTTGGATATCTTTTCTATACTATGTTTTG-TTTTTTTATTTCCTTCTTTTCTTGCTCTATTCGTATCTATTTATCATTGCTTTTATAGAATCTTTTTATTATTTGATTGATCCTCACAAAATCGAAAATTATGCCATTACCTGCAATCGGGCGGTTTTCATTCGAACTCTAATACCAAGTAAGAAACAAGGAATCGAAGTTCTTTATTCGACTTATATGGATTCAATACACTATTCATTCCATAAATCCTTTTTCTAATTCTTCTTTATTTATTCTCCATCTAAATTAAAAATTTTAGTATATATGTAGTGCCAATCCAACACAAGTCCTTTTTTTACTATTATTTCAATTTAAGTTCTTGTATTTTTTCCATTGTATTCTTTTCTTAACCTTTATATTGACAACATTGTATCGAACAAATATAATTCATCGTGATAAGCAGCTCTATTTATTTCCGTCCCATAGGTTTTATTTTTTACCTTAGTTGATTCAAATGATGGGTTCGTCGGATTAGCTTTGATACCCGAATTTTTGATCGAAAAAGTGGATAACATAGAAATAGGGGAT-GGTCTAGCATTTTTTACATTTCTTTATTTTTTTGGATCGGGAAATTTTTTATTTTTTCAT
>S._globosa_80
AAGGGTAGGATAGTGATTTCTATATAATTTTGGATATCTTTTCTATACTATATTTTG-TTTTTTTATTTCCTTCTTTTCTTGCTCTATTCGTATCTATTTATCATTGCTTTTATAGAATCTTTTTATTATTTGATTGATCCTCACAAAATCGAAAATTATGCCATTACCTGCAATCGGGCGGTTTTCATTCGAACTCTAATACCAAGTAAGAAACAAGGAATCGAAGTTCTTTATTCGACTTATATGGATTCAATACACTATTCATTCCATAAATCCTTTTTCTAATTCTTCTTTATTTATTCTCCATCTAAATTAAAAATTTTAGTATATATGTAGTGCCAATCCAACACAAGTCCTTTTTTTACTATTATTTCAATTTAAGTTCTTGTATTTTTTCCATTGTATTCTTTTCTTAACCTTTATATTGACAACATTGTATCGAACAAATATAATTCATCGTGATAAGCAGCTCTATTTATTTCCGTCCCATAGGTTTTATTTTTTACCTTAGTTGATTCAAATGATGGGTTCGTCGGATTAGCTTTGATACCCGAATTTTTGATCGAAAAAGTGGATAACATAGAAATAGGGGAT-GGTCTAGCATTTTTTACATTTCTTTATTTTTTTGGATCGGGAAATTTTTTATTTTTTCAT
>S._globosa_81
AAGGGTAGGATAGTGATTTCTATATAATTTTGGATATCTTTTCTATACTATATTTTG-TTTTTTTATTTCCTTCTTTTCTTGCTCTATTCGTATCTATTTATCATTGCTTTTATAGAATCTTTTTATTATTTGATTGATCCTCACAAAATCGAAAATTATGCCATTACCTGCAATCGGGCGGTTTTCATTCGAACTCTAATACCAAGTAAGAAACAAGGAATCGAAGTTCTTTATTCGACTTATATGGATTCAATACACTATTCATTCCATAAATCCTTTTTCTAATTCTTCTTTATTTATTCTCCATCTAAATTAAAAATTTTAGTATATATGTAGTGCCAATCCAACACAAGTCCTTTTTTTACTATTATTTCAATTTAAGTTCTTGTATTTTTTCCATTGTATTCTTTTCTTAACCTTTATATTGACAACATTGTATCGAACAAATATAATTCATCGTGATAAGCAGCTCTATTTATTTCCGTCCCATAGGTTTTATTTTTTACCTTAGTTGATTCAAATGATGGGTTCGTCGGATTAGCTTTGATACCCGAATTTTTGATCGAAAAAGTGGATAACATAGAAATAGGGGAT-GGTCTAGCATTTTTTACATTTCTTTATTTTTTTGGATCGGGAAATTTTTTATTTTTTCAT
>S._involucrata_163
AAGGGTAGGATAGTGATTTCTATATAATTTTGGATATCTTTTCTATACTATGTTTTG-TTTTTTTATTTCCTTCTTTTCTTGCTCTATTCGTATCTATTTATCATTGCTTTTATAGAATCTTTTTATTATTTGATTGATCCTCACAAAATCGAAAATTATGCCATTACCTGCAATCGGGCGGTTTTCATTCGAACTCTAATACCAAGTAAGAAACAAGGAATCGAAGTTCTTTATTCGACTTATATGGATTCAATACACTATTCATTCCATAAATCCTTTTTCTAATTCTTCTTTATTTATTCTCCATCTAAATTAAAAATTTTAGTATATATGTAGTGCCAATCCAACACAAGTCCTTTTTTTACTATTATTTCAATTTAAGTTCTTGTATTTTTTCCATTGTATTCTTTTCTTAACCTTTATATTGACAACATTGTATCGAACAAATATAATTCATCGTGATAAGCAGCTCTATTTATTTCCGTCCCATAGGTTTTATTTTTTACCTTAGTTGATTCAAATGATGGGTTCGTCGGATTAGCTTTGATACCCGAATTTTTGATCGAAAAAGTGGATAACATAGAAATAGGGGAT-GGTCTAGCATTTTTTACATTTCTTTATTTTTTTGGATCGGGAAATTTTTTATTTTTGCAT
>S._involucrata_165
AAGGGTAGGATAGTGATTTCTATATAATTTTGGATATCTTTTCTATACTATGTTTTG-TTTTTTTATTTCCTTCTTTTCTTGCTCTATTCGTATCTATTTATCATTGCTTTTATAGAATCTTTTTATTATTTGATTGATCCTCACAAAATCGAAAATTATGCCATTACCTGCAATCGGGCGGTTTTCATTCGAACTCTAATACCAAGTAAGAAACAAGGAATCGAAGTTCTTTATTCGACTTATATGGATTCAATACACTATTCATTCCATAAATCCTTTTTCTAATTCTTCTTTATTTATTCTCCATCTAAATTAAAAATTTTAGTATATATGTAGTGCCAATCCAACACAAGTCCTTTTTTTACTATTATTTCAATTTAAGTTCTTGTATTTTTTCCATTGTATTCTTTTCTTAACCTTTATATTGACAACATTGTATCGAACAAATATAATTCATCGTGATAAGCAGCTCTATTTATTTCCGTCCCATAGGTTTTATTTTTTACCTTAGTTGATTCAAATGATGGGTTCGTCGGATTAGCTTTGATACCCGAATTTTTGATCGAAAAAGTGGATAACATAGAAATAGGGGAT-GGTCTAGCATTTTTTACATTTCTTTATTTTTTTGGATCGGGAAATTTTTTATTTTTTCAT
>S._involucrata_24
AAGGGTAGGATAGTGATTTCTATATAATTTTGGATATCTTTTCTATACTATGTTTTG-TTTTTTTATTTCCTTCTTTTCTTGCTCTATTCGTATCTATTTATCATTGCTTTTATAGAATCTTTTTATTATTTGATTGATCCTCACAAAATCGAAAATTATGCCATTACCTGCAATCGGGCGGTTTTCATTCGAACTCTAATACCAAGTAAGAAACAAGGAATCGAAGTTCTTTATTCGACTTATATGGATTCAATACACTATTCATTCCATAAATCCTTTTTCTAATTCTTCTTTATTTATTCTCCATCTAAATTAAAAATTTTAGTATATATGTAGTGCCAATCCAACACAAGTCCTTTTTTTACTATTATTTCAATTTAAGTTCTTGTATTTTTTCCATTGTATTCTTTTCTTAACCTTTATATTGACAACATTGTATCGAACAAATATAATTCATCGTGATAAGCAGCTCTATTTATTTCCGTCCCATAGGTTTTATTTTTTACCTTAGTTGATTCAAATGATGGGTTCGTCGGATTAGCTTTGATACCCGAATTTTTGATCGAAAAAGTGGATAACATAGAAATAGGGGAT-GGTCTAGCATTTTTTACATTTCTTTATTTTTTTGGATCGGGAAATTTTTTATTTTTTCAT
>S._involucrata_26
AAGGGTAGGATAGTGATTTCTATATAATTTTGGATATCTTTTCTATACTATGTTTTG-TTTTTTTATTTCCTTCTTTTCTTGCTCTATTCGTATCTATTTATCATTGCTTTTATAGAATCTTTTTATTATTTGATTGATCCTCACAAAATCGAAAATTATGCCATTACCTGCAATCGGGCGGTTTTCATTCGAACTCTAATACCAAGTAAGAAACAAGGAATCGAAGTTCTTTATTCGACTTATATGGATTCAATACACTATTCATTCCATAAATCCTTTTTCTAATTCTTCTTTATTTATTCTCCATCTAAATTAAAAATTTTAGTATATATGTAGTGCCAATCCAACACAAGTCCTTTTTTTACTATTATTTCAATTTAAGTTCTTGTATTTTTTCCATTGTATTCTTTTCTTAACCTTTATATTGACAACATTGTATCGAACAAATATAATTCATCGTGATAAGCAGCTCTATTTATTTCCGTCCCATAGGTTTTATTTTTTACCTTAGTTGATTCAAATGATGGGTTCGTCGGATTAGCTTTGATACCCGAATTTTTGATCGAAAAAGTGGATAACATAGAAATAGGGGAT-GGTCTAGCATTTTTTACATTTCTTTATTTTTTTGGATCGGGAAATTTTTTATTTTTTCAT
>S._involucrata_372
AAGGGTAGGATAGTGATTTCTATATAATTTTGGATATCTTTTCTATACTATGTTTTG-TTTTTTTATTTCCTTCTTTTCTTGCTCTATTCGTATCTATTTATCATTGCTTTTATAGAATCTTTTTATTATTTGATTGATCCTCACAAAATCGAAAATTATGCCATTACCTGCAATCGGGCGGTTTTCATTCGAACTCTAATACCAAGTAAGAAACAAGGAATCGAAGTTCTTTATTCGACTTATATGGATTCAATACACTATTCATTCCATAAATCCTTTTTCTAATTCTTCTTTATTTATTCTCCATCTAAATTAAAAATTTTAGTATATATGTAGTGCCAATCCAACACAAGTCCTTTTTTTACTATTATTTCAATTTAAGTTCTTGTATTTTTTCCATTGTATTCTTTTCTTAACCTTTATATTGACAACATTGTATCGAACAAATATAATTCATCGTGATAAGCAGCTCTATTTATTTCCGTCCCATAGGTTTTATTTTTTACCTTAGTTGATTCAAATGATGGGTTCGTCGGATTAGCTTTGATACCCGAATTTTTGATCGAAAAAGTGGATAACATAGAAATAGGGGAT-GGTCTAGCATTTTTTACATTTCTTTATTTTTTTGGATCGGGAAATTTTTTATTTTTGCAT
>S._involucrata_374
AAGGGTAGGATAGTGATTTCTATATAATTTTGGATATCTTTTCTATACTATGTTTTG-TTTTTTTATTTCCTTCTTTTCTTGCTCTATTCGTATCTATTTATCATTGCTTTTATAGAATCTTTTTATTATTTGATTGATCCTCACAAAATCGAAAATTATGCCATTACCTGCAATCGGGCGGTTTTCATTCGAACTCTAATACCAAGTAAGAAACAAGGAATCGAAGTTCTTTATTCGACTTATATGGATTCAATACACTATTCATTCCATAAATCCTTTTTCTAATTCTTCTTTATTTATTCTCCATCTAAATTAAAAATTTTAGTATATATGTAGTGCCAATCCAACACAAGTCCTTTTTTTACTATTATTTCAATTTAAGTTCTTGTATTTTTTCCATTGTATTCTTTTCTTAACCTTTATATTGACAACATTGTATCGAACAAATATAATTCATCGTGATAAGCAGCTCTATTTATTTCCGTCCCATAGGTTTTATTTTTTACCTTAGTTGATTCAAATGATGGGTTCGTCGGATTAGCTTTGATACCCGAATTTTTGATCGAAAAAGTGGATAACATAGAAATAGGGGAT-GGTCTAGCATTTTTTACATTTCTTTATTTTTTTGGATCGGGAAATTTTTTATTTTTGCAT
>S._involucrata_390
AAGGGTAGGATAGTGATTTCTATATAATTTTGGATATCTTTTCTATACTATGTTTTG-TTTTTTTATTTCCTTCTTTTCTTGCTCTATTCGTATCTATTTATCATTGCTTTTATAGAATCTTTTTATTATTTGATTGATCCTCACAAAATCGAAAATTATGCCATTACCTGCAATCGGGCGGTTTTCATTCGAACTCTAATACCAAGTAAGAAACAAGGAATCGAAGTTCTTTATTCGACTTATATGGATTCAATACACTATTCATTCCATAAATCCTTTTTCTAATTCTTCTTTATTTATTCTCCATCTAAATTAAAAATTTTAGTATATATGTAGTGCCAATCCAACACAAGTCCTTTTTTTACTATTATTTCAATTTAAGTTCTTGTATTTTTTCCATTGTATTCTTTTCTTAACCTTTATATTGACAACATTGTATCGAACAAATATAATTCATCGTGATAAGCAGCTCTATTTATTTCCGTCCCATAGGTTTTATTTTTTACCTTAGTTGATTCAAATGATGGGTTCGTCGGATTAGCTTTGATACCCGAATTTTTGATCGAAAAAGTGGATAACATAGAAATAGGGGAT-GGTCTAGCATTTTTTACATTTCTTTATTTTTTTGGATCGGGAAATTTTTTATTTTTTCAT
>S._involucrata_41
AAGGGTAGGATAGTGATTTCTATATAATTTTGGATATCTTTTCTATACTATGTTTTG-TTTTTTTATTTCCTTCTTTTCTTGCTCTATTCGTATCTATTTATCATTGCTTTTATAGAATCTTTTTATTATTTGATTGATCCTCACAAAATCGAAAATTATGCCATTACCTGCAATCGGGCGGTTTTCATTCGAACTCTAATACCAAGTAAGAAACAAGGAATCGAAGTTCTTTATTCGACTTATATGGATTCAATACACTATTCATTCCATAAATCCTTTTTCTAATTCTTCTTTATTTATTCTCCATCTAAATTAAAAATTTTAGTATATATGTAGTGCCAATCCAACACAAGTCCTTTTTTTACTATTATTTCAATTTAAGTTCTTGTATTTTTTCCATTGTATTCTTTTCTTAACCTTTATATTGACAACATTGTATCGAACAAATATAATTCATCGTGATAAGCAGCTCTATTTATTTCCGTCCCATAGGTTTTATTTTTTACCTTAGTTGATTCAAATGATGGGTTCGTCGGATTAGCTTTGATACCCGAATTTTTGATCGAAAAAGTGGATAACATAGAAATAGGGGAT-GGTCTAGCATTTTTTACATTTCTTTATTTTTTTGGATCGGGAAATTTTTTATTTTTGCAT
>S._involucrata_47
AAGGGTAGGATAGTGATTTCTATATAATTTTGGATATCTTTTCTATACTATGTTTTG-TTTTTTTATTTCCTTCTTTTCTTGCTCTATTCGTATCTATTTATCATTGCTTTTATAGAATCTTTTTATTATTTGATTGATCCTCACAAAATCGAAAATTATGCCATTACCTGCAATCGGGCGGTTTTCATTCGAACTCTAATACCAAGTAAGAAACAAGGAATCGAAGTTCTTTATTCGACTTATATGGATTCAATACACTATTCATTCCATAAATCCTTTTTCTAATTCTTCTTTATTTATTCTCCATCTAAATTAAAAATTTTAGTATATATGTAGTGCCAATCCAACACAAGTCCTTTTTTTACTATTATTTCAATTTAAGTTCTTGTATTTTTTCCATTGTATTCTTTTCTTAACCTTTATATTGACAACATTGTATCGAACAAATATAATTCATCGTGATAAGCAGCTCTATTTATTTCCGTCCCATAGGTTTTATTTTTTACCTTAGTTGATTCAAATGATGGGTTCGTCGGATTAGCTTTGATACCCGAATTTTTGATCGAAAAAGTGGATAACATAGAAATAGGGGAT-GGTCTAGCATTTTTTACATTTCTTTATTTTTTTGGATCGGGAAATTTTTTATTTTTTCAT
>S._involucrata_48
AAGGGTAGGATAGTGATTTCTATATAATTTTGGATATCTTTTCTATACTATGTTTTG-TTTTTTTATTTCCTTCTTTTCTTGCTCTATTCGTATCTATTTATCATTGCTTTTATAGAATCTTTTTATTATTTGATTGATCCTCACAAAATCGAAAATTATGCCATTACCTGCAATCGGGCGGTTTTCATTCGAACTCTAATACCAAGTAAGAAACAAGGAATCGAAGTTCTTTATTCGACTTATATGGATTCAATACACTATTCATTCCATAAATCCTTTTTCTAATTCTTCTTTATTTATTCTCCATCTAAATTAAAAATTTTAGTATATATGTAGTGCCAATCCAACACAAGTCCTTTTTTTACTATTATTTCAATTTAAGTTCTTGTATTTTTTCCATTGTATTCTTTTCTTAACCTTTATATTGACAACATTGTATCGAACAAATATAATTCATCGTGATAAGCAGCTCTATTTATTTCCGTCCCATAGGTTTTATTTTTTACCTTAGTTGATTCAAATGATGGGTTCGTCGGATTAGCTTTGATACCCGAATTTTTGATCGAAAAAGTGGATAACATAGAAATAGGGGAT-GGTCTAGCATTTTTTACATTTCTTTATTTTTTTGGATCGGGAAATTTTTTATTTTTTCAT
>S._involucrata_61
AAGGGTAGGATAGTGATTTCTATATAATTTTGGATATCTTTTCTATACTATGTTTTG-TTTTTTTATTTCCTTCTTTTCTTGCTCTATTCGTATCTATTTATCATTGCTTTTATAGAATCTTTTTATTATTTGATTGATCCTCACAAAATCGAAAATTATGCCATTACCTGCAATCGGGCGGTTTTCATTCGAACTCTAATACCAAGTAAGAAACAAGGAATCGAAGTTCTTTATTCGACTTATATGGATTCAATACACTATTCATTCCATAAATCCTTTTTCTAATTCTTCTTTATTTATTCTCCATCTAAATTAAAAATTTTAGTATATATGTAGTGCCAATCCAACACAAGTCCTTTTTTTACTATTATTTCAATTTAAGTTCTTGTATTTTTTCCATTGTATTCTTTTCTTAACCTTTATATTGACAACATTGTATCGAACAAATATAATTCATCGTGATAAGCAGCTCTATTTATTTCCGTCCCATAGGTTTTATTTTTTACCTTAGTTGATTCAAATGATGGGTTCGTCGGATTAGCTTTGATACCCGAATTTTTGATCGAAAAAGTGGATAACATAGAAATAGGGGAT-GGTCTAGCATTTTTTACATTTCTTTATTTTTTTGGATCGGGAAATTTTTTATTTTTTCAT
>S._involucrata_63
AAGGGTAGGATAGTGATTTCTATATAATTTTGGATATCTTTTCTATACTATGTTTTG-TTTTTTTATTTCCTTCTTTTCTTGCTCTATTCGTATCTATTTATCATTGCTTTTATAGAATCTTTTTATTATTTGATTGATCCTCACAAAATCGAAAATTATGCCATTACCTGCAATCGGGCGGTTTTCATTCGAACTCTAATACCAAGTAAGAAACAAGGAATCGAAGTTCTTTATTCGACTTATATGGATTCAATACACTATTCATTCCATAAATCCTTTTTCTAATTCTTCTTTATTTATTCTCCATCTAAATTAAAAATTTTAGTATATATGTAGTGCCAATCCAACACAAGTCCTTTTTTTACTATTATTTCAATTTAAGTTCTTGTATTTTTTCCATTGTATTCTTTTCTTAACCTTTATATTGACAACATTGTATCGAACAAATATAATTCATCGTGATAAGCAGCTCTATTTATTTCCGTCCCATAGGTTTTATTTTTTACCTTAGTTGATTCAAATGATGGGTTCGTCGGATTAGCTTTGATACCCGAATTTTTGATCGAAAAAGTGGATAACATAGAAATAGGGGAT-GGTCTAGCATTTTTTACATTTCTTTATTTTTTTGGATCGGGAAATTTTTTATTTTTTCAT
>S._iodostegia_107
AAGGGTAGGATAGTGATTTCTATATAATTTTGGATATCTTTTCTATACTATGTTTTG-TTTTTTTATTTCCTTCTTTTCTTGCTCTATTCGTATCTATTTATCATTGCTTTTATAGAATCTTTTTATTATTTGATTGATCCTCACAAAATCGAAAATTATGGCATTACCTGCAATTGGGCGGTTTTCATTCGAACTCTAATACCAAGTAAGAAACAAGGAATCGAAGTTCTTTATTCGACTTATATGGATTCAATACACTATTCATTCCATAAATCCTTTTTCTAATTCTTCTTTATTTATTCTCCATCTAAATTAAAAATTTTAGTATATATGTAGTGCCAATCCAACACAAGTCCTTTTTTTACTATTATTTCAATTTAAGTTCTTGTATTTTTTCCATTGTATTCTTTTCTTAACCTTTATATTGACAACATTGTATCGAACAAATATAATTCATCGTGATAAGCAGCTCTATTTATTTCCGTCCCATAGGTTTTATTTTTTACCTTAGTTGATTCAAATGATGGGTTCGTCGGATTAGCTTTGATACCCGAATTTTTGATCGAAAAAGTGGATAACATAGAAATAGGGGAT-GGTCTAGCATTTTTTACATTTCTTTATTTTTTTGGATCGGTAAATTTTTTATTTTTTCAT
>S._iodostegia_108
AAGGGTAGGATAGTGATTTCTATATAATTTTGGATATCTTTTCTATACTATGTTTTG-TTTTTTTATTTCCTTCTTTTCTTGCTCTATTCGTATCTATTTATCATTGCTTTTATAGAATCTTTTTATTATTTGATTGATCCTCACAAAATCGAAAATTATGGCATTACCTGCAATTGGGCGGTTTTCATTCGAACTCTAATACCAAGTAAGAAACAAGGAATCGAAGTTCTTTATTCGACTTATATGGATTCAATACACTATTCATTCCATAAATCCTTTTTCTAATTCTTCTTTATTTATTCTCCATCTAAATTAAAAATTTTAGTATATATGTAGTGCCAATCCAACACAAGTCCTTTTTTTACTATTATTTCAATTTAAGTTCTTGTATTTTTTCCATTGTATTCTTTTCTTAACCTTTATATTGACAACATTGTATCGAACAAATATAATTCATCGTGATAAGCAGCTCTATTTATTTCCGTCCCATAGGTTTTATTTTTTACCTTAGTTGATTCAAATGATGGGTTCGTCGGATTAGCTTTGATACCCGAATTTTTGATCGAAAAAGTGGATAACATAGAAATAGGGGAT-GGTCTAGCATTTTTTACATTTCTTTATTTTTTTGGATCGGTAAATTTTTTATTTTTTCAT
>S._iodostegia_20
AAGGGTAGGATAGTGATTTCTATATAATTTTGGATATCTTTTCTATACTATGTTTTG-TTTTTTTATTTCCTTCTTTTCTTGCTCTATTCGTATCTATTTATCATTGCTTTTATAGAATCTTTTTATTATTTGATTGATCCTCACAAAATCGAAAATTATGGCATTACCTGCAATTGGGCGGTTTTCATTCGAACTCTAATACCAAGTAAGAAACAAGGAATCGAAGTTCTTTATTCGACTTATATGGATTCAATACACTATTCATTCCATAAATCCTTTTTCTAATTCTTCTTTATTTATTCTCCATCTAAATTAAAAATTTTAGTATATATGTAGTGCCAATCCAACACAAGTCCTTTTTTTACTATTATTTCAATTTAAGTTCTTGTATTTTTTCCATTGTATTCTTTTCTTAACCTTTATATTGACAACATTGTATCGAACAAATATAATTCATCGTGATAAGCAGCTCTATTTATTTCCGTCCCATAGGTTTTATTTTTTACCTTAGTTGATTCAAATGATGGGTTCGTCGGATTAGCTTTGATACCCGAATTTTTGATCGAAAAAGTGGATAACATAGAAATAGGGGAT-GGTCTAGCATTTTTTACATTTCTTTATTTTTTTGGATCGGTAAATTTTTTATTTTTTCAT
>S._iodostegia_21
AAGGGTAGGATAGTGATTTCTATATAATTTTGGATATCTTTTCTATACTATGTTTTG-TTTTTTTATTTCCTTCTTTTCTTGCTCTATTCGTATCTATTTATCATTGCTTTTATAGAATCTTTTTATTATTTGATTGATCCTCACAAAATCGAAAATTATGGCATTACCTGCAATTGGGCGGTTTTCATTCGAACTCTAATACCAAGTAAGAAACAAGGAATCGAAGTTCTTTATTCGACTTATATGGATTCAATACACTATTCATTCCATAAATCCTTTTTCTAATTCTTCTTTATTTATTCTCCATCTAAATTAAAAATTTTAGTATATATGTAGTGCCAATCCAACACAAGTCCTTTTTTTACTATTATTTCAATTTAAGTTCTTGTATTTTTTCCATTGTATTCTTTTCTTAACCTTTATATTGACAACATTGTATCGAACAAATATAATTCATCGTGATAAGCAGCTCTATTTATTTCCGTCCCATAGGTTTTATTTTTTACCTTAGTTGATTCAAATGATGGGTTCGTCGGATTAGCTTTGATACCCGAATTTTTGATCGAAAAAGTGGATAACATAGAAATAGGGGAT-GGTCTAGCATTTTTTACATTTCTTTATTTTTTTGGATCGGTAAATTTTTTATTTTTTCAT
>S._iodostegia_22
AAGGGTAGGATAGTGATTTCTATATAATTTTGGATATCTTTTCTATACTATGTTTTG-TTTTTTTATTTCCTTCTTTTCTTGCTCTATTCGTATCTATTTATCATTGCTTTTATAGAATCTTTTTATTATTTGATTGATCCTCACAAAATCGAAAATTATGGCATTACCTGCAATTGGGCGGTTTTCATTCGAACTCTAATACCAAGTAAGAAACAAGGAATCGAAGTTCTTTATTCGACTTATATGGATTCAATACACTATTCATTCCATAAATCCTTTTTCTAATTCTTCTTTATTTATTCTCCATCTAAATTAAAAATTTTAGTATATATGTAGTGCCAATCCAACACAAGTCCTTTTTTTACTATTATTTCAATTTAAGTTCTTGTATTTTTTCCATTGTATTCTTTTCTTAACCTTTATATTGACAACATTGTATCGAACAAATATAATTCATCGTGATAAGCAGCTCTATTTATTTCCGTCCCATAGGTTTTATTTTTTACCTTAGTTGATTCAAATGATGGGTTCGTCGGATTAGCTTTGATACCCGAATTTTTGATCGAAAAAGTGGATAACATAGAAATAGGGGAT-GGTCTAGCATTTTTTACATTTCTTTATTTTTTTGGATCGGTAAATTTTTTATTTTTTCAT
>S._iodostegia_27
AAGGGTAGGATAGTGATTTCTATATAATTTTGGATATCTTTTCTATACTAGGTTTTG-TTTTTTTATTTCCTTCTTTTCTTGCTCTATTCGTATCTATTTATCATTGCTTTTATAGAATCTTTTTATTATTTGATTGATCCTCACAAAATCGAAAATTATGGCATTACCTGCAATTGGGCGGTTTTCATTCGAACTCTAATACCAAGTAAGAAACAAGGAATCGAAGTTCTTTATTCGACTTATATGGATTCAATACACTATTCATTCCATAAATCCTTTTTCTAATTCTTCTTTATTTATTCTCCATCTAAATTAAAAATTTTAGTATATATGTAGTGCCAATCCAACACAAGTCCTTTTTTTACTATTATTTCAATTTAAGTTCTTGTATTTTTTCCATTGTATTCTTTTCTTAACCTTTATATTGACAACATTGTATCGAACAAATATAATTCATCGTGATAAGCAGCTCTATTTATTTCCGTCCCATAGGTTTTATTTTTTACCTTAGTTGATTCAAATGATGGGTTCGTCGGATTAGCTTTGATACCCGAATTTTTGATCGAAAAAGTGGATAACATAGAAATAGGGGAT-GGTCTAGCATTTTTTACATTTCTTTATTTTTTTGGATCGGTAAATTTTTTATTTTTTCAT
>S._iodostegia_28
AAGGGTAGGATAGTGATTTCTATATAATTTTGGATATCTTTTCTATACTATGTTTTG-TTTTTTTATTTCCTTCTTTTCTTGCTCTATTCGTATCTATTTATCATTGCTTTTATAGAATCTTTTTATTATTTGATTGATCCTCACAAAATCGAAAATTATGGCATTACCTGCAATTGGGCGGTTTTCATTCGAACTCTAATACCAAGTAAGAAACAAGGAATCGAAGTTCTTTATTCGACTTATATGGATTCAATACACTATTCATTCCATAAATCCTTTTTCTAATTCTTCTTTATTTATTCTCCATCTAAATTAAAAATTTTAGTATATATGTAGTGCCAATCCAACACAAGTCCTTTTTTTACTATTATTTCAATTTAAGTTCTTGTATTTTTTCCATTGTATTCTTTTCTTAACCTTTATATTGACAACATTGTATCGAACAAATATAATTCATCGTGATAAGCAGCTCTATTTATTTCCGTCCCATAGGTTTTATTTTTTACCTTAGTTGATTCAAATGATGGGTTCGTCGGATTAGCTTTGATACCCGAATTTTTGATCGAAAAAGTGGATAACATAGAAATAGGGGAT-GGTCTAGCATTTTTTACATTTCTTTATTTTTTTGGATCGGTAAATTTTTTATTTTTTCAT
>S._iodostegia_29
AAGGGTAGGATAGTGATTTCTATATAATTTTGGATATCTTTTCTATACTATGTTTTG-TTTTTTTATTTCCTTCTTTTCTTGCTCTATTCGTATCTATTTATCATTGCTTTTATAGAATCTTTTTATTATTTGATTGATCCTCACAAAATCGAAAATTATGGCATTACCTGCAATTGGGCGGTTTTCATTCGAACTCTAATACCAAGTAAGAAACAAGGAATCGAAGTTCTTTATTCGACTTATATGGATTCAATACACTATTCATTCCATAAATCCTTTTTCTAATTCTTCTTTATTTATTCTCCATCTAAATTAAAAATTTTAGTATATATGTAGTGCCAATCCAACACAAGTCCTTTTTTTACTATTATTTCAATTTAAGTTCTTGTATTTTTTCCATTGTATTCTTTTCTTAACCTTTATATTGACAACATTGTATCGAACAAATATAATTCATCGTGATAAGCAGCTCTATTTATTTCCGTCCCATAGGTTTTATTTTTTACCTTAGTTGATTCAAATGATGGGTTCGTCGGATTAGCTTTGATACCCGAATTTTTGATCGAAAAAGTGGATAACATAGAAATAGGGGAT-GGTCTAGCATTTTTTACATTTCTTTATTTTTTTGGATCGGTAAATTTTTTATTTTTTCAT
>S._luae_273
AAGGGTAGGATAGTGATTTCTATATAATTTTGGATATCTTTTCTATACTATGTTTTG-TTTTTTTATTTCCTTCTTTTCTTGCTCTATTCGTATCTATTTATCATTGCTTTTATAGAATCTTTTTATTATTTGATTGATCCTCACAAAATCGAAAATTATGCCATTACCTGCAATCGGGCGGTTTTCATTCGAACTCTAATACCAAGTAAGAAACAAGGAATCGAAGTTCTTTATTCGACTTATATGGATTCAATACACTATTCATTCCATAAATCCTTTTTCTAATTCTTCTTTATTTATTCTCCATCTAAATTAAAAATTTTAGTATATATGTAGTGCCAATCCAACACAAGTCCTTTTTTTACTATTATTTCAATTTAAGTTCTTGTATTTTTTCCATTGTATTCTTTTCTTAACCTTTATATTGACAACATTGTATCGAACAAATATAATTCATCGTGATAAGCAGCTCTATTTATTTCCGTCCCATATGTTTTATTTTTTACCTTAGTGGATTCAAATGATGGGTTCGTCGGATTAGCTTTGATACCCGAATTTTTGATCGAAAAAGTGGATAACATAGAAATAGGGGAT-GGTCTAGCATTTTTTACATTTCTTTATTTTTTTGGATCGGGAAATTTTTTATTTTTTCAT
>S._luae_316
AAGGGTAGGATAGTGATTTCTATATAATTTTGGATATCTTTTCTATACTATGTTTTG-TTTTTTTATTTCCTTCTTTTCTTGCTCTATTCGTATCTATTTATCGTTGCTTTTATAGAATCTTTTTATTATTTGATTGATCCTCACAAAATCGAAAATTATGCCATTACCCGCAATCGGGCGGTTTTCATTCGAACTCTAATACCAAGTAAGAAACAAGGAATCGAAGTTCTTTATTCGACTTATATGGATTCAATACACTATTCATTCCATAAATCCTTTTTCTAATTCTTCTTTATTTATTCTCCATCTAAATTAAAAATTTTAGTATATATGTAGTGCCAATCCAACACAAGTCCTTTTTTTACTATTATTTCAATTTAAGTTCTTGTATTTTTTCCATTGTATTCTTTTCTTAACCTTTATATTGACAACATTGTATCGAACAAATATAATTCATCGTGATAAGCAGCTCTATTTATTTCCGTCCCATAGGTTTTATTTTTTACCTTAGTTGATTCAAATGATGGGTTCGTCGGATTAGCTTTGATACCCGAATTTTTGATCGAAAAAGTGGATAACATAGAAATAGGGGAT-GGTCTAGCATTTTTTACATTTCTTTATTTTTTTGGATCGGGAAATTTTTTATTTTTTCAT
>S._nigrescens_314
AAGGGTAGGATAGTGATTTCTATATAATTTTGGATATCTTTTCTATACTATGTTTTG-TTTTTTTATTTCCTTCTTTTCTTGCTCTATTCGTATCTATTTCTCATTGCTTTTATAGAATCTTTTTATTATTTGATTGATCCTCACAAAATCGAAAATTATGGCATTACCTGCAATCGGGCGGTTTTCATTCGAACTCTAATACCAAGTAAGAAACAAGGAATCGAAGTTCTTTATTCGACTTATATGGATTCAATACACTATTCATTCCATAAATCCTTTTTCTAATTCTTCTTTATTTATTCTCCATCTAAATTAAAAATTTTAGTATATATGTAGTGCCAATCCAACACAAGTCCTTTTTTTACTATTATTTCAATTTAAGTTCTTGTATTTTTTCCATTGTATTCTTTTCTTAACCTTTATATTGACAACATTGTATCGAACAAATATAATTCATCGTGATAAGCAGCTCTATTTATTTCCGTCCCATAGGTTTTATTTTTTACCTTAGTTGATTCAAATGATGGGTTCGTCGGATTAGCTTTGATACCCGAATTTTTGATCG-AAAAGTGGATAACATAGAAATAGGGGAT-GGTCTAGCATTTTTTACATTTCTTTATTTTTTTGGATCGGGAAATTTTTTATTTTTTCAT
>S._nigrescens_315
AAGGGTAGGATAGTGATTTCTATATAATTTTGGATATCTTTTCTATACTATGTTTTG-TTTTTTTATTTCCTTCTTTTCTTGCTCTATTCGTATCTATTTCTCATTGCTTTTATAGAATCTTTTTATTATTTGATTGATCCTCACAAAATCGAAAATTATGGCATTACCTGCAATCGGGCGGTTTTCATTCGAACTCTAATACCAAGTAAGAAACAAGGAATCGAAGTTCTTTATTCGACTTATATGGATTCAATACACTATTCATTCCATAAATCCTTTTTCTAATTCTTCTTTATTTATTCTCCATCTAAATTAAAAATTTTAGTATATATGTAGTGCCAATCCAACACAAGTCCTTTTTTTACTATTATTTCAATTTAAGTTCTTGTATTTTTTCCATTGTATTCTTTTCTTAACCTTTATATTGACAACATTGTATCGAACAAATATAATTCATCGTGATAAGCAGCTCTATTTATTTCCGTCCCATAGGTTTTATTTTTTACCTTAGTTGATTCAAATGATGGGTTCGTCGGATTAGCTTTGATACCCGAATTTTTGATCG-AAAAGTGGATAACATAGAAATAGGGGAT-GGTCTAGCATTTTTTACATTTCTTTATTTTTTTGGATCGGGAAATTTTTTATTTTTTCAT
>S._nigrescens_320
AAGGGTAGGATAGTGATTTCTATATAATTTTGGATATCTTTTCTATACTATGTTTTG-TTTTTTTATTTCCTTCTTTTCTTGCTCTATTCGTATCTATTTCTCATTGCTTTTATAGAATCTTTTTATTATTTGATTGATCCTCACAAAATCGAAAATTATGGCATTACCTGCAATCGGGCGGTTTTCATTCGAACTCTAATACCAAGTAAGAAACAAGGAATCGAAGTTCTTTATTCGACTTATATGGATTCAATACACTATTCATTCCATAAATCCTTTTTCTAATTCTTCTTTATTTATTCTCCATCTAAATTAAAAATTTTAGTATATATGTAGTGCCAATCCAACACAAGTCCTTTTTTTACTATTATTTCAATTTAAGTTCTTGTATTTTTTCCATTGTATTCTTTTCTTAACCTTTATATTGACAACATTGTATCGAACAAATATAATTCATCGTGATAAGCAGCTCTATTTATTTCCGTCCCATAGGTTTTATTTTTTACCTTAGTTGATTCAAATGATGGGTTCGTCGGATTAGCTTTGATACCCGAATTTTTGATCG-AAAAGTGGATAACATAGAAATAGGGGAT-GGTCTAGCATTTTTTACATTTCTTTATTTTTTTGGATCGGGAAATTTTTTATTTTTTCAT
>S._nigrescens_347
AAGGGTAGGATAGTGATTTCTATATAATTTTGGATATCTTTTCTATACTATGTTTTG-TTTTTTTATTTCCTTCTTTTCTTGCTCTATTCGTATCTATTTCTCATTGCTTTTATAGAATCTTTTTATTATTTGATTGATCCTCACAAAATCGAAAATTATGGCATTACCTGCAATCGGGCGGTTTTCATTCGAACTCTAATACCAAGTAAGAAACAAGGAATCGAAGTTCTTTATTCGACTTATATGGATTCAATACACTATTCATTCCATAAATCCTTTTTCTAATTCTTCTTTATTTATTCTCCATCTAAATTAAAAATTTTAGTATATATGTAGTGCCAATCCAACACAAGTCCTTTTTTTACTATTATTTCAATTTAAGTTCTTGTATTTTTTCCATTGTATTCTTTTCTTAACCTTTATATTGACAACATTGTATCGAACAAATATAATTCATCGTGATAAGCAGCTCTATTTATTTCCGTCCCATAGGTTTTATTTTTTACCTTAGTTGATTCAAATGATGGGTTCGTCGGATTAGCTTTGATACCCGAATTTTTGATCG-AAAAGTGGATAACATAGAAATAGGGGAT-GGTCTAGCATTTTTTACATTTCTTTATTTTTTTGGATCGGGAAATTTTTTATTTTTTCAT
>S._nigrescens_82
AAGGGTAGGATAGTGATTTCTATATAATTTTGGATATCTTTTCTATACTATGTTTTG-TTTTTTTATTTCCTTCTTTTCTTGCTCTATTCGTATCTATTTCTCATTGCTTTTATAGAATCTTTTTATTATTTGATTGATCCTCACAAAATCGAAAATTATGGCATTACCTGCAATCGGGCGGTTTTCATTCGAACTCTAATACCAAGTAAGAAACAAGGAATCGAAGTTCTTTATTCGACTTATATGGATTCAATACACTATTCATTCCATAAATCCTTTTTCTAATTCTTCTTTATTTATTCTCCATCTAAATTAAAAATTTTAGTATATATGTAGTGCCAATCCAACACAAGTCCTTTTTTTACTATTATTTCAATTTAAGTTCTTGTATTTTTTCCATTGTATTCTTTTCTTAACCTTTATATTGACAACATTGTATCGAACAAATATAATTCATCGTGATAAGCAGCTCTATTTATTTCCGTCCCATAGGTTTTATTTTTTACCTTAGTTGATTCAAATGATGGGTTCGTCGGATTAGCTTTGATACCCGAATTTTTGATCG-AAAAGTGGATAACATAGAAATAGGGGAT-GGTCTAGCATTTTTTACATTTCTTTATTTTTTTGGATCGGGAAATTTTTTATTTTTTCAT
>S._nigrescens_83
AAGGGTAGGATAGTGATTTCTATATAATTTTGGATATCTTTTCTATACTATGTTTTG-TTTTTTTATTTCCTTCTTTTCTTGCTCTATTCGTATCTATTTCTCATTGCTTTTATAGAATCTTTTTATTATTTGATTGATCCTCACAAAATCGAAAATTATGGCATTACCTGCAATCGGGCGGTTTTCATTCGAACTCTAATACCAAGTAAGAAACAAGGAATCGAAGTTCTTTATTCGACTTATATGGATTCAATACACTATTCATTCCATAAATCCTTTTTCTAATTCTTCTTTATTTATTCTCCATCTAAATTAAAAATTTTAGTATATATGTAGTGCCAATCCAACACAAGTCCTTTTTTTACTATTATTTCAATTTAAGTTCTTGTATTTTTTCCATTGTATTCTTTTCTTAACCTTTATATTGACAACATTGTATCGAACAAATATAATTCATCGTGATAAGCAGCTCTATTTATTTCCGTCCCATAGGTTTTATTTTTTACCTTAGTTGATTCAAATGATGGGTTCGTCGGATTAGCTTTGATACCCGAATTTTTGATCG-AAAAGTGGATAACATAGAAATAGGGGAT-GGTCTAGCATTTTTTACATTTCTTTATTTTTTTGGATCGGGAAATTTTTTATTTTTTCAT
>S._nigrescens_84
AAGGGTAGGATAGTGATTTCTATATAATTTTGGATATCTTTTCTATACTATGTTTTG-TTTTTTTATTTCCTTCTTTTCTTGCTCTATTCGTATCTATTTCTCATTGCTTTTATAGAATCTTTTTATTATTTGATTGATCCTCACAAAATCGAAAATTATGGCATTACCTGCAATCGGGCGGTTTTCATTCGAACTCTAATACCAAGTAAGAAACAAGGAATCGAAGTTCTTTATTCGACTTATATGGATTCAATACACTATTCATTCCATAAATCCTTTTTCTAATTCTTCTTTATTTATTCTCCATCTAAATTAAAAATTTTAGTATATATGTAGTGCCAATCCAACACAAGTCCTTTTTTTACTATTATTTCAATTTAAGTTCTTGTATTTTTTCCATTGTATTCTTTTCTTAACCTTTATATTGACAACATTGTATCGAACAAATATAATTCATCGTGATAAGCAGCTCTATTTATTTCCGTCCCATAGGTTTTATTTTTTACCTTAGTTGATTCAAATGATGGGTTCGTCGGATTAGCTTTGATACCCGAATTTTTGATCG-AAAAGTGGATAACATAGAAATAGGGGAT-GGTCTAGCATTTTTTACATTTCTTTATTTTTTTGGATCGGGAAATTTTTTATTTTTTCAT
>S._obvallata_257
AAGGGTAGGATAGTGATTTCTATATAATTTTGGATATCTTTTCTATACTATGTTTTG-TTTTTTTATTTCCTTCTTTTCTTGCTCTATTCGTATCTATTTATCATTGCTTTTATAGAATCTTTTTATTATTTGATTGATCCTCACAAAATCGAAAATTATGCCATTACCCGCAATCGGGCGGTTTTCATTCGAACTCTAATACCAAGTAAGAAACAAGGAATCGAAGTTCTTTATTCGACTTATATGGATTCAATACACTATTCATTCCATAAATCCTTTTTCTAATTCTTCTTTATTTATTCTCCATCTAAATTAAAAATTTTAGTATATATGTAGTGCCAATCCAACACAAGTCCTTTTTTTACTATTATTTCAATTTAAGTTCTTGTATTTTTTCCATTGTATTCTTTTCTTAACCTTTATATTGACAACATTGTATCGAACAAATATAATTCATCGTGATAAGCAGCTCTATTTATTTCCGTCCCATAGGTTTTATTTTTTACCTTAGTTGATTCAAATGATGGGTTCGTCGGATTAGCTTTGATACCCGAATTTTTGATCGAAAAAGTGGATAACATAGAAATAGGGGAT-GGTCTAGCATTTTTTACATTTCTTTATTTTTTTGGATCGGGAAATTTTTTATTTTTTCAT
>S._obvallata_264
AAGGGTAGGATAGTGATTTCTATATAATTTTGGATATCTTTTCTATACTATGTTTTG-TTTTTTTATTTCCTTCTTTTCTTGCTCTATTCGTATCTATTTATCATTGCTTTTATAGAATCTTTTTATTATTTGATTGATCCTCACAAAATCGAAAATTATGCCATTACCCGCAATCGGGCGGTTTTCCTTCGAACTCTAATACCAAGTAAGAAACAAGGAATCGAAGTTCTTTATTCGACTTATATGGATTCAATACACTATTCATTCCATAAATCCTTTTTCTAATTCTTCTTTATTTATTCTCCATCTAAATTAAAAATTTTAGTATATATGTAGTGCCAATCCAACACAAGTCCTTTTTTTACTATTATTTCAATTTAAGTTCTTGTATTTTTTCCATTGTATTCTTTTCTTAACCTTTATATTGACAACATTGTATCGAACAAATATAATTCATCGTGATAAGCAGCTCTATTTATTTCCGTCCCATAGGTTTTATTTTTTACCTTAGTTGATTCAAATGATGGGTTCGTCGGATTAGCTTTGATACCCGAATTTTTGATCGAAAAAGTGGATAACATAGAAATAGGGGAT-GGTCTAGCATTTTTTACATTTCTTTATTTTTTTGGATCGGGAAATTTTTTATTTTTTCAT
>S._obvallata_379
AAGGGTAGGATAGTGATTTCTATATAATTTTGGATATCTTTTCTATACTATGTTTTG-TTTTTTTATTTCCTTCTTTTCTTGCTCTATTCGTATCTATTTATCATTGCTTTTATAGAATCTTTTTATTATTTGATTGATCCTCACAAAATCGAAAATTATGCCATTACCCGCAATCGGGCGGTTTTCCTTCGAACTCTAATACCAAGTAAGAAACAAGGAATCGAAGTTCTTTATTCGACTTATATGGATTCAATACACTATTCATTCCATAAATCCTTTTTCTAATTCTTCTTTATTTATTCTCCATCTAAATTAAAAATTTTAGTATATATGTAGTGCCAATCCAACACAAGTCCTTTTTTTACTATTATTTCAATTTAAGTTCTTGTATTTTTTCCATTGTATTCTTTTCTTAACCTTTATATTGACAACATTGTATCGAACAAATATAATTCATCGTGATAAGCAGCTCTATTTATTTCCGTCCCATAGGTTTTATTTTTTACCTTAGTTGATTCAAATGATGGGTTCGTCGGATTAGCTTTGATACCCGAATTTTTGATCGAAAAAGTGGATAACATAGAAATAGGGGAT-GGTCTAGCATTTTTTACATTTCTTTATTTTTTTGGATCGGGAAATTTTTTATTTTTTCAT
>S._obvallata_382
AAGGGTAGGATAGTGATTTCTATATAATTTTGGATATCTTTTCTATACTATGTTTTG-TTTTTTTATTTCCTTCTTTTCTTGCTCTATTCGTATCTATTTATCATTGCTTTTATAGAATCTTTTTATTATTTGATTGATCCTCACAAAATCGAAAATTATGCCATTACCCGCAATCGGGCGGTTTTCATTCGAACTCTAATACCAAGTAAGAAACAAGGAATCGAAGTTCTTTATTCGACTTATATGGATTCAATACACTATTCATTCCATAAATCCTTTTTCTAATTCTTCTTTATTTATTCTCCATCTAAATTAAAAATTTTAGTATATATGTAGTGCCAATCCAACACAAGTCCTTTTTTTACTATTATTTCAATTTAAGTTCTTGTATTTTTTCCATTGTATTCTTTTCTTAACCTTTATATTGACAACATTGTATCGAACAAATATAATTCATCGTGATAAGCAGCTCTATTTATTTCCGTCCCATAGGTTTTATTTTTTACCTTAGTTGATTCAAATGATGGGTTCGTCGGATTAGCTTTGATACCCGAATTTTTGATCGAAAAAGTGGATAACATAGAAATAGGGGAT-GGTCTAGCATTTTTTACATTTCTTTATTTTTTTGGATCGGGAAATTTTTTATTTTTTCAT
>S._obvallata_383
AAGGGTAGGATAGTGATTTCTATATAATTTTGGATATCTTTTCTATACTATGTTTTG-TTTTTTTATTTCCTTCTTTTCTTGCTCTATTCGTATCTATTTATCATTGCTTTTATAGAATCTTTTTATTATTTGATTGATCCTCACAAAATCGAAAATTATGCCATTACCCGCAATCGGGCGGTTTTCATTCGAACTCTAATACCAAGTAAGAAACAAGGAATCGAAGTTCTTTATTCGACTTATATGGATTCAATACACTATTCATTCCATAAATCCTTTTTCTAATTCTTCTTTATTTATTCTCCATCTAAATTAAAAATTTTAGTATATATGTAGTGCCAATCCAACACAAGTCCTTTTTTTACTATTATTTCAATTTAAGTTCTTGTATTTTTTCCATTGTATTCTTTTCTTAACCTTTATATTGACAACATTGTATCGAACAAATATAATTCATCGTGATAAGCAGCTCTATTTATTTCCGTCCCATAGGTTTTATTTTTTACCTTAGTTGATTCAAATGATGGGTTCGTCGGATTAGCTTTGATACCCGAATTTTTGATCGAAAAAGTGGATAACATAGAAATAGGGGAT-GGTCTAGCATTTTTTACATTTCTTTATTTTTTTGGATCGGGAAATTTTTTATTTTTTCAT
>S._orgaadayi_11
AAGGGTAGGATAGTGATTTCTATATAATTTTGGATATCTTTTCTATACTATGTTTTG-TTTTTTTATTTCCTTCTTTTCTTGCTCTATTCGTATCTATTTATCATTGCTTTTATAGAATCTTTTTATTATTTGATTGATCCTCACAAAATCGACAATTATGCCATTACCTGCAATCGGGCGGTTTTCATTCGAACTCTAATACCAAGTAAGAAACAAGGAATCGAAGTTCTTTATTCGACTTATATGGATTCAATACACTATTCATTCCATAAATCCTTTTTCTAATTCTTCTTTATTTATTCTCCATCTAAATTAAAAATTTTAGTATATATGTAGTGCCAATCCAACACAAGTCCTTTTTTTACTATTATTTCAATTTAAGTTCTTGTATTTTTTCCATTGTATTCTTTTCTTAACCTTTATATTGACAACATTGTATCGAACAAATATAATTCATCGTGATAAGCAGCTCTATTTATTTCCGTCCCATAGGTTTTATTTTTTACCTTAGTTGATTCAAATGATGGGTTCGTCGGATTAGCTTTGATACCCGAATTTTTGATCGAAAAAGTGGATAACATAGAAATAGGGGAT-GGTCTAGCATTTTTTACATTTCTTTA-TTTTTTGGATCGGGAAATTTTTTATTTTTTCAT
>S._orgaadayi_12
AAGGGTAGGATAGTGATTTCTATATAATTTTGGATATCTTTTCTATACTATGTTTTG-TTTTTTTATTTCCTTCTTTTCTTGCTCTATTCGTATCTATTTATCATTGCTTTTATAGAATCTTTTTATTATTTGATTGATCCTCACAAAATCGACAATTATGCCATTACCTGCAATCGGGCGGTTTTCATTCGAACTCTAATACCAAGTAAGAAACAAGGAATCGAAGTTCTTTATTCGACTTATATGGATTCAATACACTATTCATTCCATAAATCCTTTTTCTAATTCTTCTTTATTTATTCTCCATCTAAATTAAAAATTTTAGTATATATGTAGTGCCAATCCAACACAAGTCCTTTTTTTACTATTATTTCAATTTAAGTTCTTGTATTTTTTCCATTGTATTCTTTTCTTAACCTTTATATTGACAACATTGTATCGAACAAATATAATTCATCGTGATAAGCAGCTCTATTTATTTCCGTCCCATAGGTTTTATTTTTTACCTTAGTTGATTCAAATGATGGGTTCGTCGGATTAGCTTTGATACCCGAATTTTTGATCGAAAAAGTGGATAACATAGAAATAGGGGAT-GGTCTAGCATTTTTTACATTTCTTTA-TTTTTTGGATCGGGAAATTTTTTATTTTTTCAT
>S._orgaadayi_360
AAGGGTAGGATAGTGATTTCTATATAATTTTGGATATCTTTTCTATACTATGTTTTG-TTTTTTTATTTCCTTCTTTTCTTGCTCTATTCGTATCTATTTATCATTGCTTTTATAGAATCTTTTTATTATTTGATTGATCCTCACAAAATCGACAATTATGCCATTACCTGCAATCGGGCGGTTTTCATTCGAACTCTAATACCAAGTAAGAAACAAGGAATCGAAGTTCTTTATTCGACTTATATGGATTCAATACACTATTCATTCCATAAATCCTTTTTCTAATTCTTCTTTATTTATTCTCCATCTAAATTAAAAATTTTAGTATATATGTAGTGCCAATCCAACACAAGTCCTTTTTTTACTATTATTTCAATTTAAGTTCTTGTATTTTTTCCATTGTATTCTTTTCTTAACCTTTATATTGACAACATTGTATCGAACAAATATAATTCATCGTGATAAGCAGCTCTATTTATTTCCGTCCCATAGGTTTTATTTTTTACCTTAGTTGATTCAAATGATGGGTTCGTCGGATTAGCTTTGATACCCGAATTTTTGATCGAAAAAGTGGATAACATAGAAATAGGGGAT-GGTCTAGCATTTTTTACATTTCTTTA-TTTTTTGGATCGGGAAATTTTTTATTTTTTCAT
>S._phaeantha_1
AAGGGTAGGATAGTGATTTCTATATAATTTTGGATATCTTTTCTATACTATGTTTTG-TTTTTTTATTTCCTTCTTTTCTTGCTCTATTCGTATCTATTTATCATTGCTTTTATAGAATCTTTTTATTATTTGATTGATCCTCACAAAATCGAAAATTATGCCATTACCTGCAATCGGGCGGTTTTCATTCGAACTCTAATACCAAGTAAGAAACAAGGAATCGAAGTTCTTTATTCGACTTATATGGATTCAATACACTATTCATTCCATAAATCCTTTTTCTAATTCTTCTTTATTTATTCTCCATCTAAATTAAAAATTTTAGTATATATGTAGTGCCAATCCAACACAAGTCCTTTTTTTACTATTATTTCAATTTAAGTTCTTGTATTTTTTCCATTGTATTCTTTTCTTAACCTTTATATTGACAACATTGTATCGAACAAATATAATTCATCGTGATAAGTAGCTCTATTTATTTCCGTCCCATAGGTTTTATTTTTTACCTTAGTTGATTCAAATGATGGGTTCGTCGGATTAGCTTTGATACCCGAATTTTTGATCGAAAAAGTGGATAACATAGAAATAGGGGAT-GGTCTAGCATTTTTTACATTTCTTTATTTTTTTGGATCGGGAAATTTTTTATTTTTTCAT
>S._phaeantha_195
AAGGGTAGGATAGTGATTTCTATATAATTTTGGATATCTTTTCTATACTATGTTTTG-TTTTTTTATTTCCTTCTTTTCTTGCTCTATTCGTATCTATTTATCATTGCTTTTATAGAATCTTTTTATTATTTGATTGATCCTCACAAAATCGAAAATTATGCCATTACCTGCAATCGGGCGGTTTTCATTCGAACTCTAATACCAAGTAAGAAACAAGGAATCGAAGTTCTTTATTCGACTTATATGGATTCAATACACTATTCATTCCATAAATCCTTTTTCTAATTCTTCTTTATTTATTCTCCATCTAAATTAAAAATTTTAGTATATATGTAGTGCCAATCCAACACAAGTCCTTTTTTTACTATTATTTCAATTTAAGTTCTTGTATTTTTTCCATTGTATTCTTTTCTTAACCTTTATATTGACAACATTGTATCGAACAAATATAATTCATCGTGATAAGCAGCTCTATTTATTTCCGTCCCATAGGTTTTATTTTTTACCTTAGTTGATTCAAATGATGGGTTCGTCGGATTAGCTTTGATACCCGAATTTTTGATCGAAAAAGTGGATAACATAGAAATAGGGGAT-GGTCTAGCATTTTTTACATTTCTTTATTTTTTTGGATCGGGAAATTTTTTATTTTTTCAT
>S._phaeantha_196
AAGGGTAGGATAGTGATTTCTATATAATTTTGGATATCTTTTCTATACTATGTTTTG-TTTTTTTATTTCCTTCTTTTCTTGCTCTATTCGTATCTATTTATCATTGCTTTTATAGAATCTTTTTATTATTTGATTGATCCTCACAAAATCGAAAATTATGCCATTACCTGCAATCGGGCGGTTTTCATTCGAACTCTAATACCAAGTAAGAAACAAGGAATCGAAGTTCTTTATTCGACTTATATGGATTCAATACACTATTCATTCCATAAATCCTTTTTCTAATTCTTCTTTATTTATTCTCCATCTAAATTAAAAATTTTAGTATATATGTAGTGCCAATCCAACACAAGTCCTTTTTTTACTATTATTTCAATTTAAGTTCTTGTATTTTTTCCATTGTATTCTTTTCTTAACCTTTATATTGACAACATTGTATCGAACAAATATAATTCATCGTGATAAGCAGCTCTATTTATTTCCGTCCCATAGGTTTTATTTTTTACCTTAGTTGATTCAAATGATGGGTTCGTCGGATTAGCTTTGATACCCGAATTTTTGATCGAAAAAGTGGATAACATAGAAATAGGGGAT-GGTCTAGCATTTTTTACATTTCTTTATTTTTTTGGATCGGGAAATTTTTTATTTTTTCAT
>S._phaeantha_2
AAGGGTAGGATAGTGATTTCTATATAATTTTGGATATCTTTTCTATACTATGTTTTG-TTTTTTTATTTCCTTCTTTTCTTGCTCTATTCGTATCTATTTATCATTGCTTTTATAGAATCTTTTTATTATTTGATTGATCCTCACAAAATCGAAAATTATGCCATTACCTGCAATCGGGCGGTTTTCATTCGAACTCTAATACCAAGTAAGAAACAAGGAATCGAAGTTCTTTATTCGACTTATATGGATTCAATACACTATTCATTCCATAAATCCTTTTTCTAATTCTTCTTTATTTATTCTCCATCTAAATTAAAAATTTTAGTATATATGTAGTGCCAATCCAACACAAGTCCTTTTTTTACTATTATTTCAATTTAAGTTCTTGTATTTTTTCCATTGTATTCTTTTCTTAACCTTTATATTGACAACATTGTATCGAACAAATATAATTCATCGTGATAAGTAGCTCTATTTATTTCCGTCCCATAGGTTTTATTTTTTACCTTAGTTGATTCAAATGATGGGTTCGTCGGATTAGCTTTGATACCCGAATTTTTGATCGAAAAAGTGGATAACATAGAAATAGGGGAT-GGTCTAGCATTTTTTACATTTCTTTATTTTTTTGGATCGGGAAATTTTTTATTTTTTCAT
>S._phaeantha_317
AAGGGTAGGATAGTGATTTCTATATAATTTTGGATATCTTTTCTATACTATGTTTTG-TTTTTTTATTTCCTTCTTTTCTTGCTCTATTCGTATCTATTTATCATTGCTTTTATAGAATCTTTTTATTATTTGATTGATCCTCACAAAATCGAAAATTATGCCATTACCTGCAATCGGGCGGTTTTCATTCGAACTCTAATACCAAGTAAGAAACAAGGAATCGAAGTTCTTTATTCGACTTATATGGATTCAATACACTATTCATTCCATAAATCCTTTTTCTAATTCTTCTTTATTTATTCTCCATCTAAATTAAAAATTTTAGTATATATGTAGTGCCAATCCAACACAAGTCCTTTTTTTACTATTATTTCAATTTAAGTTCTTGTATTTTTTCCATTGTATTCTTTTCTTAACCTTTATATTGACAACATTGTATCGAACAAATATAATTCATCGTGATAAGCAGCTCTATTTATTTCCGTCCCATAGGTTTTATTTTTTACCTTAGTTGATTCAAATGATGGGTTCGTCGGATTAGCTTTGATACCCGAATTTTTGATCGAAAAAGTGGATAACATAGAAATAGGGGAT-GGTCTAGCATTTTTTACATTTCTTTATTTTTTTGGATCGGGAAATCTTTTATTTTTTCAT
>S._phaeantha_349
AAGGGTAGGATAGTGATTTCTATATAATTTTGGATATCTTTTCTATACTATGTTTTG-TTTTTTTATTTCCTTCTTTTCTTGCTCTATTCGTATCTATTTATCATTGCTTTTATAGAATCTTTTTATTATTTGATTGATCCTCACAAAATCGAAAATTATGCCATTACCTGCAATCGGGCGGTTTTCATTCGAACTCTAATACCAAGTAAGAAACAAGGAATCGAAGTTCTTTATTCGACTTATATGGATTCAATACACTATTCATTCCATAAATCCTTTTTCTAATTCTTCTTTATTTATTCTCCATCTAAATTAAAAATTTTAGTATATATGTAGTGCCAATCCAACACAAGTCCTTTTTTTACTATTATTTCAATTTAAGTTCTTGTATTTTTTCCATTGTATTCTTTTCTTAACCTTTATATTGACAACATTGTATCGAACAAATATAATTCATCGTGATAAGCAGCTCTATTTATTTCCGTCCCATAGGTTTTATTTTTTACCTTAGTTGATTCAAATGATGGGTTCGTCGGATTAGCTTTGATACCCGAATTTTTGATCGAAAAAGTGGATAACATAGAAATAGGGGAT-GGTCTAGCATTTTTTACATTTCTTTATTTTTTTGGATCGGGAAATTTTTTATTTTTTCAT
>S._phaeantha_351
AAGGGTAGGATAGTGATTTCTATATAATTTTGGATATCTTTTCTATACTATGTTTTG-TTTTTTTATTTCCTTCTTTTCTTGCTCTATTCGTATCTATTTATCATTGCTTTTATAGAATCTTTTTATTATTTGATTGATCCTCACAAAATCGAAAATTATGCCATTACCTGCAATCGGGCGGTTTTCATTCGAACTCTAATACCAAGTAAGAAACAAGGAATCGAAGTTCTTTATTCGACTTATATGGATTCAATACACTATTCATTCCATAAATCCTTTTTCTAATTCTTCTTTATTTATTCTCCATCTAAATTAAAAATTTTAGTATATATGTAGTGCCAATCCAACACAAGTCCTTTTTTTACTATTATTTCAATTTAAGTTCTTGTATTTTTTCCATTGTATTCTTTTCTTAACCTTTATATTGACAACATTGTATCGAACAAATATAATTCATCGTGATAAGCAGCTCTATTTATTTCCGTCCCATAGGTTTTATTTTTTACCTTAGTTGATTCAAATGATGGGTTCGTCGGATTAGCTTTGATACCCGAATTTTTGATCGAAAAAGTGGATAACATAGAAATAGGGGAT-GGTCTAGCATTTTTTACATTTCTTTATTTTTTTGGATCGGGAAATTTTTTATTTTTTCAT
>S._polycolea_229
AAGGGTAGGATAGTGATTTCTATATAATTTTGGATATCTTTTCTATACTATGTTTTG-TTTTTTTATTTCCTTCTTTTCTTGCTCTATTCGTATCTATTTATCATTGCTTTTATAGAATCTTTTTATTATTTGATTGATCCTCACAAAATCGAAAATTATGCCATTACCCGCAATCGGGCGGTTTTCATTCGAACTCTAATACCAAGTAAGAAACAAGGAATCGAAGTTCTTTATTCGACTTATATGGATTCAATACACTATTCATTCCATAAATCCTTTTTCTAATTCTTCTTTATTTATTCTCCATCTAAATTAAAAATTTTAGTATATATGTAGTGCCAATCCAACACAAGTCCTTTTTTTACTATTATTTCAATTTAAGTTCTTGTATTTTTTCCATTGTATTCTTTTCTTAACCTTTATATTGACAACATTGTATCGAACAAATATAATTCATCGTGATAAGCAGCTCTATTTATTTCCGTCCCATAGGTTTTATTTTTTACCTTAGTTGATTCAAATGATGGGTTCGTCGGATTAGCTTTGATACCCGAATTTTTGATCGAAAAAGTGGATAACATAGAAATAGGGGAT-GGTCTAGCATTTTTTACATTTCTTTATTTTTTTGGATCGGGAAATCTTTTATTTTTTCAT
>S._polycolea_230
AAGGGTAGGATAGTGATTTCTATATAATTTTGGATATCTTTTCTATACTATGTTTTG-TTTTTTTATTTCCTTCTTTTCTTGCTCTATTCGTATCTATTTATCATTGCTTTTATAGAATCTTTTTATTATTTGATTGATCCTCACAAAATCGAAAATTATGCCATTACCTGCAATCGGGCGGTTTTCATTCGAACTCTAATACCAAGTAAGAAACAAGGAATCGAAGTTCTTTATTCGACTTATATGGATTCAATACACTATTCATTCCATAAATCCTTTTTCTAATTCTTCTTTATTTATTCTCCATCTAAATTAAAAATTTTAGTATATATGTAGTGCCAATCCAACACAAGTCCTTTTTTTACTATTATTTCAATTTAAGTTCTTGTATTTTTTCCATTGTATTCTTTTCTTAACCTTTATATTGACAACATTGTATCGAACAAATATAATTCATCGTGATAAGCAGCTCTATTTATTTCCGTCCCATAGGTTTTATTTTTTACCTTAGTTGATTCAAATGATGGGTTCGTCGGATTAGCTTTGATACCCGAATTTTTGATCGAAAAAGTGGATAACATAGAAATAGGGGAT-GGTCTAGCATTTTTTACATTTCTTTATTTTTTTGGATCGGGAAATTTTTTATTTTTTCAT
>S._polycolea_231
AAGGGTAGGATAGTGATTTCTATATAATTTTGGATATCTTTTCTATACTATGTTTTG-TTTTTTTATTTCCTTCTTTTCTTGCTCTATTCGTATCTATTTATCATTGCTTTTATAGAATCTTTTTATTATTTGATTGATCCTCACAAAATCGAAAATTATGCCATTACCTGCAATCGGGCGGTTTTCATTCGAACTCTAATACCAAGTAAGAAACAAGGAATCGAAGTTCTTTATTCGACTTATATGGATTCAATACACTATTCATTCCATAAATCCTTTTTCTAATTCTTCTTTATTTATTCTCCATCTAAATTAAAAATTTTAGTATATATGTAGTGCCAATCCAACACAAGTCCTTTTTTTACTATTATTTCAATTTAAGTTCTTGTATTTTTTCCATTGTATTCTTTTCTTAACCTTTATATTGACAACATTGTATCGAACAAATATAATTCATCGTGATAAGCAGCTCTATTTATTTCCGTCCCATAGGTTTTATTTTTTACCTTAGTTGATTCAAATGATGGGTTCGTCGGATTAGCTTTGATACCCGAATTTTTGATCGAAAAAGTGGATAACATAGAAATAGGGGAT-GGTCTAGCATTTTTTACATTTCTTTATTTTTTTGGATCGGGAAATTTTTTATTTTTTCAT
>S._polycolea_269
AAGGGTAGGATAGTGATTTCTATATAATTTTGGATATCTTTTCTATACTATGTTTTG-TTTTTTTATTTCCTTCTTTTCTTGCTCTATTCGTATCTATTTATCATTGCTTTTATAGAATCTTTTTATTATTTGATTGATCCTCACAAAATCGAAAATTATGCCATTACCTGCAATCGGGCGGTTTTCATTCGAACTCTAATACCAAGTAAGAAACAAGGAATCGAAGTTCTTTATTCGACTTATATGGATTCAATACACTATTCATTCCATAAATCCTTTTTCTAATTCTTCTTTATTTATTCTCCATCTAAATTAAAAATTTTAGTATATATGTAGTGCCAATCCAACACAAGTCCTTTTTTTACTATTATTTCAATTTAAGTTCTTGTATTTTTTCCATTGTATTCTTTTCTTAACCTTTATATTGACAACATTGTATCGAACAAATATAATTCATCGTGATAAGCAGCTCTATTTATTTCCGTCCCATAGGTTTTATTTTTTACCTTAGTTGATTCAAATGATGGGTTCGTCGGATTAGCTTTGATACCCGAATTTTTGATCGAAAAAGTGGATAACATAGAAATAGGGGAT-GGTCTAGCATTTTTTACATTTCTTTATTTTTTTGGATCGGGAAATTTTTTATTTTTTCAT
>S._polycolea_270
AAGGGTAGGATAGTGATTTCTATATAATTTTGGATATCTTTTCTATACTATGTTTTG-TTTTTTTATTTCCTTCTTTTCTTGCTCTATTCGTATCTATTTATCATTGCTTTTATAGAATCTTTTTATTATTTGATTGATCCTCACAAAATCGAAAATTATGCCATTACCTGCAATCGGGCGGTTTTCATTCGAACTCTAATACCAAGTAAGAAACAAGGAATCGAAGTTCTTTATTCGACTTATATGGATTCAATACACTATTCATTCCATAAATCCTTTTTCTAATTCTTCTTTATTTATTCTCCATCTAAATTAAAAATTTTAGTATATATGTAGTGCCAATCCAACACAAGTCCTTTTTTTACTATTATTTCAATTTAAGTTCTTGTATTTTTTCCATTGTATTCTTTTCTTAACCTTTATATTGACAACATTGTATCGAACAAATATAATTCATCGTGATAAGCAGCTCTATTTATTTCCGTCCCATAGGTTTTATTTTTTACCTTAGTTGATTCAAATGATGGGTTCGTCGGATTAGCTTTGATACCCGAATTTTTGATCGAAAAAGTGGATAACATAGAAATAGGGGAT-GGTCTAGCATTTTTTACATTTCTTTATTTTTTTGGATCGGGAAATTTTTTATTTTTTCAT
>S._polycolea_334
AAGGGTAGGATAGTGATTTCTATATAATTTTGGATATCTTTTCTATACTATGTTTTG-TTTTTTTATTTCCTTCTTTTCTTGCTCTATTCGTATCTATTTATCATTGCTTTTATAGAATCTTTTTATTATTTGATTGATCCTCACAAAATCGAAAATTATGCCATTACCTGCAATCGGGCGGTTTTCATTCGAACTCTAATACCAAGTAAGAAACAAGGAATCGAAGTTCTTTATTCGACTTATATGGATTCAATACACTATTCATTCCATAAATCCTTTTTCTAATTCTTCTTTATTTATTCTCCATCTAAATTAAAAATTTTAGTATATATGTAGTGCCAATCCAACACAAGTCCTTTTTTTACTATTATTTCAATTTAAGTTCTTGTATTTTTTCCATTGTATTCTTTTCTTAACCTTTATATTGACAACATTGTATCGAACAAATATAATTCATCGTGATAAGCAGCTCTATTTATTTCCGTCCCATAGGTTTTATTTTTTACCTTAGTTGATTCAAATGATGGGTTCGTCGGATTAGCTTTGATACCCGAATTTTTGATCGAAAAAGTGGATAACATAGAAATAGGGGAT-GGTCTAGCATTTTTTACATTTCTTTATTTTTTTGGATCGGGAAATTTTTTATTTTTTCAT
>S._pubifolia_206
AAGGGTAGGATAGTGATTTCTATATAATTTTGGATATCTTTTCTATACTATGTTTTG-TTTTTTTATTTCCTTCTTTTCTTGCTCTATTCGTATCTATTTATCATTGCTTTTATAGAATCTTTTTATTATTTGATTGATCCTCACAAAATCGAAAATTATGCCATTACCTGCAATCGGGCGGTTTTCATTCGAACTCTAATACCAAGTAAGAAACAAGGAATCGAAGTTCTTTATTCGACTTATATGGATTCAATACACTATTCATTCCATAAATCCTTTTTCTAATTCTTCTTTATTTATTCTCCATCTAAATTAAAAATTTTAGTATATATGTAGTGCCAATCCAACACAAGTCCTTTTTTTACTATTATTTCAATTTAAGTTCTTGTATTTTTTCCATTGTATTCTTTTCTTAACCTTTATATTGACAACATTGTATCGAACAAATATAATTCATCGTGATAAGCAGCTCTATTTATTTCCGTCCCATAGGTTTTATTTTTTACCTTAGTTGATTCAAATGATGGGTTCGTCGGATTAGCTTTGATACCCGAATTTTTGATCGAAAAAGTGGATAACATAGAAATAGGGGAT-GGTCTAGCATTTTTTACATTTCTTTATTTTTTTGGATCGGGAAATTTTTTATTTTTTCAT
>S._pubifolia_207
AAGGGTAGGATAGTGATTTCTATATAATTTTGGATATCTTTTCTATACTATGTTTTG-TTTTTTTATTTCCTTCTTTTCTTGCTCTATTCGTATCTATTTATCATTGCTTTTATAGAATCTTTTTATTATTTGATTGATCCTCACAAAATCGAAAATTATGCCATTACCTGCAATCGGGCGGTTTTCATTCGAACTCTAATACCAAGTAAGAAACAAGGAATCGAAGTTCTTTATTCGACTTATATGGATTCAATACACTATTCATTCCATAAATCCTTTTTCTAATTCTTCTTTATTTATTCTCCATCTAAATTAAAAATTTTAGTATATATGTAGTGCCAATCCAACACAAGTCCTTTTTTTACTATTATTTCAATTTAAGTTCTTGTATTTTTTCCATTGTATTCTTTTCTTAACCTTTATATTGACAACATTGTATCGAACAAATATAATTCATCGTGATAAGCAGCTCTATTTATTTCCGTCCCATAGGTTTTATTTTTTACCTTAGTTGATTCAAATGATGGGTTCGTCGGATTAGCTTTGATACCCGAATTTTTGATCGAAAAAGTGGATAACATAGAAATAGGGGAT-GGTCTAGCATTTTTTACATTTCTTTATTTTTTTGGATCGGGAAATTTTTTATTTTTTCAT
>S._pubifolia_208
AAGGGTAGGATAGTGATTTCTATATAATTTTGGATATCTTTTCTATACTATGTTTTG-TTTTTTTATTTCCTTCTTTTCTTGCTCTATTCGTATCTATTTATCATTGCTTTTATAGAATCTTTTTATTATTTGATTGATCCTCACAAAATCGAAAATTATGCCATTACCTGCAATCGGGCGGTTTTCATTCGAACTCTAATACCAAGTAAGAAACAAGGAATCGAAGTTCTTTATTCGACTTATATGGATTCAATACACTATTCATTCCATAAATCCTTTTTCTAATTCTTCTTTATTTATTCTCCATCTAAATTAAAAATTTTAGTATATATGTAGTGCCAATCCAACACAAGTCCTTTTTTTACTATTATTTCAATTTAAGTTCTTGTATTTTTTCCATTGTATTCTTTTCTTAACCTTTATATTGACAACATTGTATCGAACAAATATAATTCATCGTGATAAGCAGCTCTATTTATTTCCGTCCCATAGGTTTTATTTTTTACCTTAGTTGATTCAAATGATGGGTTCGTCGGATTAGCTTTGATACCCGAATTTTTGATCGAAAAAGTGGATAACATAGAAATAGGGGAT-GGTCTAGCATTTTTTACATTTCTTTATTTTTTTGGATCGGGAAATTTTTTATTTTTTCAT
>S._pubifolia_94
AAGGGTAGGATAGTGATTTCTATATAATTTTGGATATCTTTTCTATACTATGTTTTG-TTTTTTTATTTCCTTCTTTTCTTGCTCTATTCGTATCTATTTATCATTGCTTTTATAGAATCTTTTTATTATTTGATTGATCCTCACAAAATCGAAAATTATGCCATTACCTGCAATCGGGCGGTTTTCATTCGAACTCTAATACCAAGTAAGAAACAAGGAATCGAAGTTCTTTATTCGACTTATATGGATTCAATACACTATTCATTCCATAAATCCTTTTTCTAATTCTTCTTTATTTATTCTCCATCTAAATTAAAAATTTTAGTATATATGTAGTGCCAATCCAACACAAGTCCTTTTTTTACTATTATTTCAATTTAAGTTCTTGTATTTTTTCCATTGTATTCTTTTCTTAACCTTTATATTGACAACATTGTATCGAACAAATATAATTCATCGTGATAAGCAGCTCTATTTATTTCCGTCCCATAGGTTTTATTTTTTACCTTAGTTGATTCAAATGATGGGTTCGTCGGATTAGCTTTGATACCCGAATTTTTGATCGAAAAAGTGGATAACATAGAAATAGGGGAT-GGTCTAGCATTTTTTACATTTCTTTATTTTTTTGGATCGGGAAATTTTTTATTTTTTCAT
>S._sp_156
AAGGGTAGGATAGTGATTTCTATATAATTTTGGATATCTTTTCTATACTATGTTTTG-TTTTTTTATTTCCTTCTTTTCTTGCTCTATTCGTATCTATTTATCATTGCTTTTATAGAATCTTTTTATTATTTGATTGATCCTCACAAAATCGAAAATTTTGGCATTACCTGCAATCGGGCGGTTTTCATTCGAACTCTAATACCAAGTAAGAAACAAGGAATCGAAGTTCTTTATTCGACTTATATGGATTCAATACACTATTCATTCCATAAATCCTTTTTCTAATTCTTCTTTATTTATTCTCCATCTAAATTAAAAATTTTAGTATATATGTAGTGCCAATCCAACACAAGTCCTTTTTTTACTATTATTTCAATTTAAGTTCTTGTATTTTTTCCATTGTATTCTTTTCTTAACCTTTATATTGACAACATTGTATCGAACAAATATAATTCATCGTGATAAGCAGCTCTATTTATTTCCGTCCCATAGGTTTTATTTTTTACCTTAGTTGATTCAAATGATGGGTTCGTCGGATTAGCTTTGATACCCGAATTTTTGATCGAAAAAGTGGATAACATAGAAATAGGGGAT-GGTCTAGCATTTTTTACATTTCTTTCTTTTTTTGGATCGGGAAATTTTTTATTTTTTCAT
>S._sp_186
AAGGGTAGGATAGTGATTTCTATATAATTTTGGATATCTTTTCTATACTATGTTTTG-TTTTTTTATTTCCTTCTTTTCTTGCTCTATTCGTATCTATTTATCATTGCTTTTATAGAATCTTTTTATTATTTGATTGATCCTCACAAAATCGAAAATTTTGGCATTACCTGCAATCGGGCGGTTTTCATTCGAACTCTAATACCAAGTAAGAAACAAGGAATCGAAGTTCTTTATTCGACTTATATGGATTCAATACACTATTCATTCCATAAATCCTTTTTCTAATTCTTCTTTATTTATTCTCCATCTAAATTAAAAATTTTAGTATATATGTAGTGCCAATCCAACACAAGTCCTTTTTTTACTATTATTTCAATTTAAGTTCTTGTATTTTTTCCATTGTATTCTTTTCTTAACCTTTATATTGACAACATTGTATCGAACAAATATAATTCATCGTGATAAGCAGCTCTATTTATTTCCGTCCCATAGGTTTTATTTTTTACCTTAGTTGATTCAAATGATGGGTTCGTCGGATTAGCTTTGATACCCGAATTTTTGATCGAAAAAGTGGATAACATAGAAATAGGGGAT-GGTCTAGCATTTTTTACATTTCTTTCTTTTTTTGGATCGGGAAATTTTTTATTTTTTCAT
>S._sp_187
AAGGGTAGGATAGTGATTTCTATATAATTTTGGATATCTTTTCTATACTATGTTTTG-TTTTTTTATTTCCTTCTTTTCTTGCTCTATTCGTATCTATTTATCATTGCTTTTATAGAATCTTTTTATTATTTGATTGATCCTCACAAAATCGAAAATTTTGGCATTACCTGCAATCGGGCGGTTTTCATTCGAACTCTAATACCAAGTAAGAAACAAGGAATCGAAGTTCTTTATTCGACTTATATGGATTCAATACACTATTCATTCCATAAATCCTTTTTCTAATTCTTCTTTATTTATTCTCCATCTAAATTAAAAATTTTAGTATATATGTAGTGCCAATCCAACACAAGTCCTTTTTTTACTATTATTTCAATTTAAGTTCTTGTATTTTTTCCATTGTATTCTTTTCTTAACCTTTATATTGACAACATTGTATCGAACAAATATAATTCATCGTGATAAGCAGCTCTATTTATTTCCGTCCCATAGGTTTTATTTTTTACCTTAGTTGATTCAAATGATGGGTTCGTCGGATTAGCTTTGATACCCGAATTTTTGATCGAAAAAGTGGATAACATAGAAATAGGGGAT-GGTCTAGCATTTTTTACATTTCTTTCTTTTTTTGGATCGGGAAATTTTTTATTTTTTCAT
>S._sp_385
AAGGGTAGGATAGTGATTTCTATATAATTTTGGATATCTTTTCTATACTATGTTTTG-TTTTTTTATTTCCTTCTTTTCTTGCTCTATTCGTATCTATTTATCATTGCTTTTATAGAATCTTTTTATTATTTGATTGATCCTCACAAAATCGAAAATTTTGGCATTACCTGCAATCGGGCGGTTTTCATTCGAACTCTAATACCAAGTAAGAAACAAGGAATCGAAGTTCTTTATTCGACTTATATGGATTCAATACACTATTCATTCCATAAATCCTTTTTCTAATTCTTCTTTATTTATTCTCCATCTAAATTAAAAATTTTAGTATATATGTAGTGCCAATCCAACACAAGTCCTTTTTTTACTATTATTTCAATTTAAGTTCTTGTATTTTTTCCATTGTATTCTTTTCTTAACCTTTATATTGACAACATTGTATCGAACAAATATAATTCATCGTGATAAGCAGCTCTATTTATTTCCGTCCCATAGGTTTTATTTTTTACCTTAGTTGATTCAAATGATGGGTTCGTCGGATTAGCTTTGATACCCGAATTTTTGATCGAAAAAGTGGATAACATAGAAATAGGGGAT-GGTCTAGCATTTTTTACATTTCTTTCTTTTTTTGGATCGGGAAATTTTTTATTTTTTCAT
>S._sp_386
AAGGGTAGGATAGTGATTTCTATATAATTTTGGATATCTTTTCTATACTATGTTTTG-TTTTTTTATTTCCTTCTTTTCTTGCTCTATTCGTATCTATTTATCATTGCTTTTATAGAATCTTTTTATTATTTGATTGATCCTCACAAAATCGAAAATTTTGGCATTACCTGCAATCGGGCGGTTTTCATTCGAACTCTAATACCAAGTAAGAAACAAGGAATCGAAGTTCTTTATTCGACTTATATGGATTCAATACACTATTCATTCCATAAATCCTTTTTCTAATTCTTCTTTATTTATTCTCCATCTAAATTAAAAATTTTAGTATATATGTAGTGCCAATCCAACACAAGTCCTTTTTTTACTATTATTTCAATTTAAGTTCTTGTATTTTTTCCATTGTATTCTTTTCTTAACCTTTATATTGACAACATTGTATCGAACAAATATAATTCATCGTGATAAGCAGCTCTATTTATTTCCGTCCCATAGGTTTTATTTTTTACCTTAGTTGATTCAAATGATGGGTTCGTCGGATTAGCTTTGATACCCGAATTTTTGATCGAAAAAGTGGATAACATAGAAATAGGGGAT-GGTCTAGCATTTTTTACATTTCTTTCTTTTTTTGGATCGGGAAATTTTTTATTTTTTCAT
>S._sp_388
AAGGGTAGGATAGTGATTTCTATATAATTTTGGATATCTTTTCTATACTATGTTTTG-TTTTTTTATTTCCTTCTTTTCTTGCTCTATTCGTATCTATTTATCATTGCTTTTATAGAATCTTTTTATTATTTGATTGATCCTCACAAAATCGAAAATTTTGGCATTACCTGCAATCGGGCGGTTTTCATTCGAACTCTAATACCAAGTAAGAAACAAGGAATCGAAGTTCTTTATTCGACTTATATGGATTCAATACACTATTCATTCCATAAATCCTTTTTCTAATTCTTCTTTATTTATTCTCCATCTAAATTAAAAATTTTAGTATATATGTAGTGCCAATCCAACACAAGTCCTTTTTTTACTATTATTTCAATTTAAGTTCTTGTATTTTTTCCATTGTATTCTTTTCTTAACCTTTATATTGACAACATTGTATCGAACAAATATAATTCATCGTGATAAGCAGCTCTATTTATTTCCGTCCCATAGGTTTTATTTTTTACCTTAGTTGATTCAAATGATGGGTTCGTCGGATTAGCTTTGATACCCGAATTTTTGATCGAAAAAGTGGATAACATAGAAATAGGGGAT-GGTCTAGCATTTTTTACATTTCTTTCTTTTTTTGGATCGGGAAATTTTTTATTTTTTCAT
>S._sp_389
AAGGGTAGGATAGTGATTTCTATATAATTTTGGATATCTTTTCTATACTATGTTTTG-TTTTTTTATTTCCTTCTTTTCTTGCTCTATTCGTATCTATTTATCATTGCTTTTATAGAATCTTTTTATTATTTGATTGATCCTCACAAAATCGAAAATTTTGGCATTACCTGCAATCGGGCGGTTTTCATTCGAACTCTAATACCAAGTAAGAAACAAGGAATCGAAGTTCTTTATTCGACTTATATGGATTCAATACACTATTCATTCCATAAATCCTTTTTCTAATTCTTCTTTATTTATTCTCCATCTAAATTAAAAATTTTAGTATATATGTAGTGCCAATCCAACACAAGTCCTTTTTTTACTATTATTTCAATTTAAGTTCTTGTATTTTTTCCATTGTATTCTTTTCTTAACCTTTATATTGACAACATTGTATCGAACAAATATAATTCATCGTGATAAGCAGCTCTATTTATTTCCGTCCCATAGGTTTTATTTTTTACCTTAGTTGATTCAAATGATGGGTTCGTCGGATTAGCTTTGATACCCGAATTTTTGATCGAAAAAGTGGATAACATAGAAATAGGGGAT-GGTCTAGCATTTTTTACATTTCTTTCTTTTTTTGGATCGGGAAATTTTTTATTTTTTCAT
>S._tangutica_226
AAGGGTAGGATAGTGATTTCTATATAATTTTGGATATCTTTTCTATACTATGTTTTG-TTTTTTTATTTCCTTCTTTTCTTGCTCTATTCGTATCTATTTATCATTGCTTTTATAGAATCTTTTTATTATTTGATTGATCCTCACAAAATCGAAAATTATGCCATTACCTGCAATCGGGCGGTTTTCATTCGAACTCTAATACCAAGTAAGAAACAAGGAATCGAAGTTCTTTATTCGACTTATATGGATTCAATACACTATTCATTCCATAAATCCTTTTTCTAATTCTTCTTGATTTATTCTCCATCTAAATTAAAAATTTTAGTATATATGTAGTGCCAATCCAACACAAGTCCTTTTTTTACTATTATTTCAATTTAAGTTCTTGTATTTTTTCCATTGTATTCTTTTCTTAACCTTTATATTGACAACATTGTATCGAACAAATATAATTCATCGTGATAAGCAGCTCTATTTATTTCCGTCCCATAGGTTTTATTTTTTACCTTAGTTGATTCAAATGATGGGTTCGTCGGATTAGCTTTGATACCCGAATTTTTGATCGAAAAAGTGGATAACATAGAAATAGGGGAT-GGTCTAGCATTTTTTACATTTCTTTATTTTTTTGGATCGGGAAATTTTTTATTTTTTCAT
>S._tangutica_228
AAGGGTAGGATAGTGATTTCTATATAATTTTGGATATCTTTTCTATACTATGTTTTG-TTTTTTTATTTCCTTCTTTTCTTGCTCTATTCGTATCTATTTATCATTGCTTTTATAGAATCTTTTTATTATTTGATTGATCCTCACAAAATCGAAAATTATGCCATTACCTGCAATCGGGCGGTTTTCATTCGAACTCTAATACCAAGTAAGAAACAAGGAATCGAAGTTCTTTATTCGACTTATATGGATTCAATACACTATTCATTCCATAAATCCTTTTTCTAATTCTTCTTGATTTATTCTCCATCTAAATTAAAAATTTTAGTATATATGTAGTGCCAATCCAACACAAGTCCTTTTTTTACTATTATTTCAATTTAAGTTCTTGTATTTTTTCCATTGTATTCTTTTCTTAACCTTTATATTGACAACATTGTATCGAACAAATATAATTCATCGTGATAAGCAGCTCTATTTATTTCCGTCCCATAGGTTTTATTTTTTACCTTAGTTGATTCAAATGATGGGTTCGTCGGATTAGCTTTGATACCCGAATTTTTGATCGAAAAAGTGGATAACATAGAAATAGGGGAT-GGTCTAGCATTTTTTACATTTCTTTATTTTTTTGGATCGGGAAATTTTTTATTTTTTCAT
>S._tangutica_328
AAGGGTAGGATAGTGATTTCTATATAATTTTGGATATCTTTTCTATACTATGTTTTG-TTTTTTTATTCCCTTCTTTTCTTGCTCTATTCGTATCTATTTATCATTGCTTTTATAGAATCTTTTTATTATTTGATTGATCCTCACAAAATCTAAAATTATGCCATTACCTGCAATCGGGCGGTTTTCATTCGAACTCTAATACCAAGTAAGAAACAAGGAATCGAAGTTCTTTATTCGACTTATATGGATTCAATACACTATTCATTCCATAAATCCTTTTTCTAATTCTTCTTTATTTATTCTCCATCTAAATTAAAAATTTTAGTATATATGTAGTGTCAATCCAACACAAGTCCTTTTTTTACTATTATTTCAATTTAAGTTCTTGTATTTTTTCCATTGTATTCTTTTCTTAACCTTTATATTGACAACATTGTATCGAACAAATATAATTCATCGTGATAAGCAGCTCTATTTATTTCCGTCCCATAGGTTTTATTTTTTACCTTAGTTGATTCAAATGATGGGTTCGTCGGATTAGCTTTGATACCCGAATTTTTGATCGAAAAAGTGGATAACATATAAATAGGGGAT-GGTCTAGCATTTTTTACATTTCTTTATTTTTTTGGATCGGTAAATTTTTTATTTTTTCAT
>S._tangutica_332
AAGGGTAGGATAGTGATTTCTATATAATTTTGGATATCTTTTCTATACTATGTTTTG-TTTTTTTATTTCCTTCTTTTCTTGCTCTATTCGTATCTATTTATCATTGCTTTTATAGAATCTTTTTATTATTTGATTGATCCTCACAAAATCGAAAATTATGCCATTACCCGCAATCGGGCGGTTTTCATTCGAACTCTAATACCAAGTAAGAAACAAGGAATCGAAGTTCTTTATTCGACTTATATGGATTCAATACACTATTCATTCCATAAATCCTTTTTCTAATTCTTCTTTATTTATTCTCCATCTAAATTAAAAATTTTAGTATATATGTAGTGCCAATCCAACACAAGTCCTTTTTTTACTATTATTTCAATTTAAGTTCTTGTATTTTTTCCATTGTATTCTTTTCTTAACCTTTATATTGACAACATTGTATCGAACAAATATAATTCATCGTGATAAGCAGCTCTATTTATTTCCGTCCCATAGGTTTTATTTTTTACCTTAGTTGATTCAAATGATGGGTTCGTCGGATTAGCTTTGATACCCGAATTTTTGATCGAAAAAGTGGATAACATAGAAATAGGGGAT-GGTCTAGCATTTTTTACATTTCTTTATTTTTTTGGATCGGGAAATTTTTTATTTTTTCAT
>S._tangutica_335
AAGGGTAGGATAGTGATTTCTATATAATTTTGGATATCTTTTCTATACTATGTTTTG-TTTTTTTATTTCCTTCTTTTCTTGCTCTATTCGTATCTATTTATCATTGCTTTTATAGAATCTTTTTATTATTTGATTGATCCTCACAAAATCGAAAATTATGCCATTACCCGCAATCGGGCGGTTTTCATTCGAACTCTAATACCAAGTAAGAAACAAGGAATCGAAGTTCTTTATTCGACTTATATGGATTCAATACACTATTCATTCCATAAATCCTTTTTCTAATTCTTCTTTATTTATTCTCCATCTAAATTAAAAATTTTAGTATATATGTAGTGCCAATCCAACACAAGTCCTTTTTTTACTATTATTTCAATTTAAGTTCTTGTATTTTTTCCATTGTATTCTTTTCTTAACCTTTATATTGACAACATTGTATCGAACAAATATAATTCATCGTGATAAGCAGCTCTATTTATTTCCGTCCCATAGGTTTTATTTTTTACCTTAGTTGATTCAAATGATGGGTTCGTCGGATTAGCTTTGATACCCGAATTTTTGATCGAAAAAGTGGATAACATAGAAATAGGGGAT-GGTCTAGCATTTTTTACATTTCTTTATTTTTTTGGATCGGGAAATTTTTTATTTTTTCAT
>S._tangutica_340
AAGGGTAGGATAGTGATTTCTATATAATTTTGGATATCTTTTCTATACTATGTTTTG-TTTTTTTATTTCCTTCTTTTCTTGCTCTATTCGTATCTATTTATCATTGCTTTTATAGAATCTTTTTATTATTTGATTGATCCTCACAAAATCGAAAATTATGCCATTACCTGCAATCGGGCGGTTTTCATTCGAACTCTAATACCAAGTAAGAAACAAGGAATCGAAGTTCTTTATTCGACTTATATGGATTCAATACACTATTCATTCCATAAATCCTTTTTCTAATTCTTCTTTATTTATTCTCCATCTAAATTAAAAATTTTAGTATATATGTAGTGCCAATCCAACACAAGTCCTTTTTTTACTATTATTTCAATTTAAGTTCTTGTATTTTTTCCATTGTATTCTTTTCTTAACCTTTATATTGACAACATTGTATCGAACAAATATAATTCATCGTGATAAGCAGCTCTATTTATTTCCGTCCCATAGGTTTTATTTTTTACCTTAGTTGATTCAAATGATGGGTTCGTCGGATTAGCTTTGATACCCGAATTTTTGATCGAAAAAGTGGATAACATAGAAATAGGGGAT-GGTCTAGCATTTTTTACATTTCTTTATTTTTTTGGATCGGGAAATTTTTTATTTTTTCAT
>S._uniflora_142
AAGGGTAGGATAGTGATTTCTATATAATTTTGGATATCTTTTCTATACTATGTTTTG-TTTTTTTATTTCCTTCTTTTCTTGCTCTATTCGTATCTATTTCTCATTGCTTTTATAGAATCTTTTTATTATTTGATTGATCCTCACAAAATCGAAAATTATGGCATTACCTGCAATCGGGCGGTTTTCATTCGAACTCTAATACCAAGTAAGAAACAAGGAATCGAAGTTCTTTATTCGACTTATATGGATTCAATACACTATTCATTCCATAAATCCTTTTTCTAATTCTTCTTTATTTATTCTCCATCTAAATTAAAAATTTTAGTATATATGTAGTGCCAATCCAACACAAGTCCTTTTTTTACTATTATTTCAATTTAAGTTCTTGTATTTTTTCCATTGTATTCTTTTCTTAACCTTTATATTGACAACATTGTATCGAACAAATATAATTCATCGTGATAAGCAGCTCTATTTATTTCCGTCCCATAGGTTTTATTTTTTACCTTAGTTGATTCAAATGATGGGTTCGTCGGATTAGCTTTGATACCCGAATTTTTGATCGAAAAAGTGGATAACATAGAAATAGGGGAT-GGTCTAGCATTTTTTACATTTCTTTATTTTTTTGGATCGGGAAATTTTTTATTTTTTCAT
>S._uniflora_143
AAGGGTAGGATAGTGATTTCTATATAATTTTGGATATCTTTTCTATACTATGTTTTG-TTTTTTTATTTCCTTCTTTTCTTGCTCTATTCGTATCTATTTCTCATTGCTTTTATAGAATCTTTTTATTATTTGATTGATCCTCACAAAATCGAAAATTATGGCATTACCTGCAATCGGGCGGTTTTCATTCGAACTCTAATACCAAGTAAGAAACAAGGAATCGAAGTTCTTTATTCGACTTATATGGATTCAATACACTATTCATTCCATAAATCCTTTTTCTAATTCTTCTTTATTTATTCTCCATCTAAATTAAAAATTTTAGTATATATGTAGTGCCAATCCAACACAAGTCCTTTTTTTACTATTATTTCAATTTAAGTTCTTGTATTTTTTCCATTGTATTCTTTTCTTAACCTTTATATTGACAACATTGTATCGAACAAATATAATTCATCGTGATAAGCAGCTCTATTTATTTCCGTCCCATAGGTTTTATTTTTTACCTTAGTTGATTCAAATGATGGGTTCGTCGGATTAGCTTTGATACCCGAATTTTTGATCGAAAAAGTGGATAACATAGAAATAGGGGAT-GGTCTAGCATTTTTTACATTTCTTTATTTTTTTGGATCGGGAAATTTTTTATTTTTTCAT
>S._uniflora_144
AAGGGTAGGATAGTGATTTCTATATAATTTTGGATATCTTTTCTATACTATGTTTTG-TTTTTTTATTTCCTTCTTTTCTTGCTCTATTCGTATCTATTTCTCATTGCTTTTATAGAATCTTTTTATTATTTGATTGATCCTCACAAAATCGAAAATTATGGCATTACCTGCAATCGGGCGGTTTTCATTCGAACTCTAATACCAAGTAAGAAACAAGGAATCGAAGTTCTTTATTCGACTTATATGGATTCAATACACTATTCATTCCATAAATCCTTTTTCTAATTCTTCTTTATTTATTCTCCATCTAAATTAAAAATTTTAGTATATATGTAGTGCCAATCCAACACAAGTCCTTTTTTTACTATTATTTCAATTTAAGTTCTTGTATTTTTTCCATTGTATTCTTTTCTTAACCTTTATATTGACAACATTGTATCGAACAAATATAATTCATCGTGATAAGCAGCTCTATTTATTTCCGTCCCATAGGTTTTATTTTTTACCTTAGTTGATTCAAATGATGGGTTCGTCGGATTAGCTTTGATACCCGAATTTTTGATCGAAAAAGTGGATAACATAGAAATAGGGGAT-GGTCTAGCATTTTTTACATTTCTTTATTTTTTTGGATCGGGAAATTTTTTATTTTTTCAT
>S._uniflora_145
AAGGGTAGGATAGTGATTTCTATATAATTTTGGATATCTTTTCTATACTATGTTTTG-TTTTTTTATTTCCTTCTTTTCTTGCTCTATTCGTATCTATTTATCATTGCTTTTATAGAATCTTTTTATTATTTGATTGATCCTCACAAAATCGAAAATTATGCCATTACCCGCAATCGGGCGGTTTTCATTCGAACTCTAATACCAAGTAAGAAACAAGGAATCGAAGTTCTTTATTCGACTTATATGGATTCAATACACTATTCATTCCATAAATCCTTTTTCTAATTCTTCTTTATTTATTCTCCATCTAAATTAAAAATTTTAGTATATATGTAGTGCCAATCCAACACAAGTCCTTTTTTTACTATTATTTCAATTTAAGTTCTTGTATTTTTTCCATTGTATTCTTTTCTTAACCTTTATATTGACAACATTGTATCGAACAAATATAATTCATCGTGATAAGCAGCTCTATTTATTTCCGTCCCATAGGTTTTATTTTTTACCTTAGTTGATTCAAATGATGGGTTCGTCGGATTAGCTTTGATACCCGAATTTTTGATCGAAAAAGTGGATAACATAGAAATAGGGGAT-GGTCTAGCATTTTTTACATTTCTTTATTTTTTTGGATCGGGAAATTTTTTATTTTTTCAT
>S._uniflora_146
AAGGGTAGGATAGTGATTTCTATATAATTTTGGATATCTTTTCTATACTATGTTTTG-TTTTTTTATTTCCTTCTTTTCTTGCTCTATTCGTATCTATTTATCATTGCTTTTATAGAATCTTTTTATTATTTGATTGATCCTCACAAAATCGAAAATTATGCCATTACCCGCAATCGGGCGGTTTTCATTCGAACTCTAATACCAAGTAAGAAACAAGGAATCGAAGTTCTTTATTCGACTTATATGGATTCAATACACTATTCATTCCATAAATCCTTTTTCTAATTCTTCTTTATTTATTCTCCATCTAAATTAAAAATTTTAGTATATATGTAGTGCCAATCCAACACAAGTCCTTTTTTTACTATTATTTCAATTTAAGTTCTTGTATTTTTTCCATTGTATTCTTTTCTTAACCTTTATATTGACAACATTGTATCGAACAAATATAATTCATCGTGATAAGCAGCTCTATTTATTTCCGTCCCATAGGTTTTATTTTTTACCTTAGTTGATTCAAATGATGGGTTCGTCGGATTAGCTTTGATACCCGAATTTTTGATCGAAAAAGTGGATAACATAGAAATAGGGGAT-GGTCTAGCATTTTTTACATTTCTTTATTTTTTTGGATCGGGAAATTTTTTATTTTTTCAT
>S._uniflora_197
AAGGGTAGGATAGTGATTTCTATATAATTTTGGATATCTTTTCTATACTATGTTTTG-TTTTTTTATTTCCTTCTTTTCTTGCTCTATTCGTATCTATTTCTCATTGCTTTTATAGAATCTTTTTATTATTTGATTGATCCTCACAAAATCGAAAATTATGGCATTACCTGCAATCGGGCGGTTTTCATTCGAACTCTAATACCAAGTAAGAAACAAGGAATCGAAGTTCTTTATTCGACTTATATGGATTCAATACACTATTCATTCCATAAATCCTTTTTCTAATTCTTCTTTATTTATTCTCCATCTAAATTAAAAATTTTAGTATATATGTAGTGCCAATCCAACACAAGTCCTTTTTTTACTATTATTTCAATTTAAGTTCTTGTATTTTTTCCATTGTATTCTTTTCTTAACCTTTATATTGACAACATTGTATCGAACAAATATAATTCATCGTGATAAGCAGCTCTATTTATTTCCGTCCCATAGGTTTTATTTTTTACCTTAGTTGATTCAAATGATGGGTTCGTCGGATTAGCTTTGATACCCGAATTTTTGATCGAAAAAGTGGATAACATAGAAATAGGGGAT-GGTCTAGCATTTTTTACATTTCTTTATTTTTTTGGATCGGGAAATTTTTTATTTTTTCAT
>S._veitchiana_302
AAGGGTAGGATAGTGATTTCTATATAATTTTGGATATCTTTTCTATACTATGTTTTG-TTTTTTTATTTCCTTCTTTTCTTGCTCTATTCGTATCTATTTATCATTGCTTTTATAGAATCTTTTTATTATTTGATTGATCCTCACAAAATCGAAAATTATGGCATTACCTGCAATTGGGCGGTTTTCATTCGAACTCTAATACCAAGTAAGAAACAAGGAATCGAAGTTCTTTATTCGACTTATATGGATTCAATACACTATTCATTCCATAAATCCTTTTTCTAATTCTTCTTTATTTATTCTCCATCTAAATTAAAAATTTTAGTATATATGTAGTGCCAATCCAACACAAGTCCTTTTTTTACTATTATTTCAATTTAAGTTCTTGTATTTTTTCCATTGTATTCTTTTCTTAACCTTTATATTGACAACATTGTATCGAACAAATATAATTCATCGTGATAAGCAGCTCTATTTATTTCCGTCCCATAGGTTTTATTTTTTACCTTAGTTGATTCAAATGATGGGTTCGTCGGATTAGCTTTGATACCCGAATTTTTGATCGAAAAAGTGGATAACATAGAAATAGGGGAT-GGTCTAGCATTTTTTACATTTCTTTATTTTTTTGGATCGGTAAATTTTTTATTTTTTCAT
>S._veitchiana_303
AAGGGTAGGATAGTGATTTCTATATAATTTTGGATATCTTTTCTATACTATGTTTTG-TTTTTTTATTTCCTTCTTTTCTTGCTCTATTCGTATCTATTTATCATTGCTTTTATAGAATCTTTTTATTATTTGATTGATCCTCACAAAATCGAAAATTATGGCATTACCTGCAATTGGGCGGTTTTCATTCGAACTCTAATACCAAGTAAGAAACAAGGAATCGAAGTTCTTTATTCGACTTATATGGATTCAATACACTATTCATTCCATAAATCCTTTTTCTAATTCTTCTTTATTTATTCTCCATCTAAATTAAAAATTTTAGTATATATGTAGTGCCAATCCAACACAAGTCCTTTTTTTACTATTATTTCAATTTAAGTTCTTGTATTTTTTCCATTGTATTCTTTTCTTAACCTTTATATTGACAACATTGTATCGAACAAATATAATTCATCGTGATAAGCAGCTCTATTTATTTCCGTCCCATAGGTTTTATTTTTTACCTTAGTTGATTCAAATGATGGGTTCGTCGGATTAGCTTTGATACCCGAATTTTTGATCGAAAAAGTGGATAACATAGAAATAGGGGAT-GGTCTAGCATTTTTTACATTTCTTTATTTTTTTGGATCGGTAAATTTTTTATTTTTTCAT
>S._veitchiana_52
AAGGGTAGGATAGTGATTTCTATATAATTTTGGATATCTTTTCTATACTATGTTTTG-TTTTTTTATTTCCTTCTTTTCTTGCTCTATTCGTATCTATTTATCATTGCTTTTATAGAATCTTTTTATTATTTGATTGATCCTCACAAAATCGAAAATTATGGCATTACCTGCAATTGGGCGGTTTTCATTCGAACTCTAATACCAAGTAAGAAACAAGGAATCGAAGTTCGTTATTCGACTTATATGGATTCAATACACTATTCATTCCATAAATCCTTTTTCTAATTCTTCTTTATTTATTCTCCATCTAAATTAAAAATTTTAGTATATATGTAGTGCCAATCCAACACAAGTCCTTTTTTTACTATTATTTCAATTTAAGTTCTTGTATTTTTTCCATTGTATTCTTTTCTTAACCTTTATATTGACAACATTGTATCGAACAAATATAATTCATCGTGATAAGCAGCTCTATTTATTTCCGTCCCATAGGTTTTATTTTTTACCTTAGTTGATTCAAATGAGGGGTTCGTCGGATTAGCTTTGATACCCGAATTTTTGATCGAAAAAGTGGATAACATAGAAATAGGGGAT-GGTCTAGCATTTTTTACATTTCTTTATTTTTTTGGATCGGTAAATTTTTTATTTTTTCAT
>S._veitchiana_53
AAGGGTAGGATAGTGATTTCTATATAATTTTGGATATCTTTTCTATACTATGTTTTG-TTTTTTTATTTCCTTCTTTTCTTGCTCTATTCGTATCTATTTATCATTGCTTTTATAGAATCTTTTTATTATTTGATTGATCCTCACAAAATCGAAAATTATGGCATTACCTGCAATTGGGCGGTTTTCATTCGAACTCTAATACCAAGTAAGAAACAAGGAATCGAAGTTCGTTATTCGACTTATATGGATTCAATACACTATTCATTCCATAAATCCTTTTTCTAATTCTTCTTTATTTATTCTCCATCTAAATTAAAAATTTTAGTATATATGTAGTGCCAATCCAACACAAGTCCTTTTTTTACTATTATTTCAATTTAAGTTCTTGTATTTTTTCCATTGTATTCTTTTCTTAACCTTTATATTGACAACATTGTATCGAACAAATATAATTCATCGTGATAAGCAGCTCTATTTATTTCCGTCCCATAGGTTTTATTTTTTACCTTAGTTGATTCAAATGAGGGGTTCGTCGGATTAGCTTTGATACCCGAATTTTTGATCGAAAAAGTGGATAACATAGAAATAGGGGAT-GGTCTAGCATTTTTTACATTTCTTTATTTTTTTGGATCGGTAAATTTTTTATTTTTTCAT
>S._veitchiana_54
AAGGGTAGGATAGTGATTTCTATATAATTTTGGATATCTTTTCTATACTATGTTTTG-TTTTTTTATTTCCTTCTTTTCTTGCTCTATTCGTATCTATTTATCATTGCTTTTATAGAATCTTTTTATTATTTGATTGATCCTCACAAAATCGAAAATTATGGCATTACCTGCAATTGGGCGGTTTTCATTCGAACTCTAATACCAAGTAAGAAACAAGGAATCGAAGTTCGTTATTCGACTTATATGGATTCAATACACTATTCATTCCATAAATCCTTTTTCTAATTCTTCTTTATTTATTCTCCATCTAAATTAAAAATTTTAGTATATATGTAGTGCCAATCCAACACAAGTCCTTTTTTTACTATTATTTCAATTTAAGTTCTTGTATTTTTTCCATTGTATTCTTTTCTTAACCTTTATATTGACAACATTGTATCGAACAAATATAATTCATCGTGATAAGCAGCTCTATTTATTTCCGTCCCATAGGTTTTATTTTTTACCTTAGTTGATTCAAATGAGGGGTTCGTCGGATTAGCTTTGATACCCGAATTTTTGATCGAAAAAGTGGATAACATAGAAATAGGGGAT-GGTCTAGCATTTTTTACATTTCTTTATTTTTTTGGATCGGTAAATTTTTTATTTTTTCAT
>S._veitchiana_55
AAGGGTAGGATAGTGATTTCTATATAATTTTGGATATCTTTTCTATACTATGTTTTG-TTTTTTTATTTCCTTCTTTTCTTGCTCTATTCGTATCTATTTATCATTGCTTTTATAGAATCTTTTTATTATTTGATTGATCCTCACAAAATCGAAAATTATGGCATTACCTGCAATTGGGCGGTTTTCATTCGAACTCTAATACCAAGTAAGAAACAAGGAATCGAAGTTCGTTATTCGACTTATATGGATTCAATACACTATTCATTCCATAAATCCTTTTTCTAATTCTTCTTTATTTATTCTCCATCTAAATTAAAAATTTTAGTATATATGTAGTGCCAATCCAACACAAGTCCTTTTTTTACTATTATTTCAATTTAAGTTCTTGTATTTTTTCCATTGTATTCTTTTCTTAACCTTTATATTGACAACATTGTATCGAACAAATATAATTCATCGTGATAAGCAGCTCTATTTATTTCCGTCCCATAGGTTTTATTTTTTACCTTAGTTGATTCAAATGAGGGGTTCGTCGGATTAGCTTTGATACCCGAATTTTTGATCGAAAAAGTGGATAACATAGAAATAGGGGAT-GGTCTAGCATTTTTTACATTTCTTTATTTTTTTGGATCGGTAAATTTTTTATTTTTTCAT
>S._veitchiana_57
AAGGGTAGGATAGTGATTTCTATATAATTTTGGATATCTTTTCTATACTATGTTTTG-TTTTTTTATTTCCTTCTTTTCTTGCTCTATTCGTATCTATTTCTCATTGCTTTTATAGAATCTTTTTATTATTTGATTGATCCTCACAAAATCGAAAATTATGGCATTACCTGCAATCGGGCGGTTTTCATTCGAACTCTAATACCAAGTAATAAACAAGGAATCGAAGTTCTTTATTCGACTTATATGGATTCAATACACTATTCATTCCATAAATCCTTTTTCTAATTCTTCTTTATTTATTCTCCATCTAAATTAAAAATTTTAGTATATATGTAGTGCCAATCCAACACAAGTCCTTTTTTTACTATTATTTCAATTTAAGTTCTTGTATTTTTTCCATTGTATTCTTTTCTTAACCTTTATATTGACAACATTGTATCGAACAAATATAATTCATCGTGATAAGCAGCTCTATTTATTTCCGTCCCATAGGTTTTATTTTTTACCTTAGTTGATTCAAATGATGGGTTCGTCGGATTAGCTTTGATACCCGAATTTTTGATCG-AAAAGTGGATAACATAGAAATAGGGGAT-GGTCTAGCATTTTTTACATTTCTTTATTTTTTTGGATCGGGAAATTTTTTATTTTTTCAT
>S._veitchiana_58
AAGGGTAGGATAGTGATTTCTATATAATTTTGGATATCTTTTCTATACTATGTTTTG-TTTTTTTATTTCCTTCTTTTCTTGCTCTATTCGTATCTATTTCTCATTGCTTTTATAGAATCTTTTTATTATTTGATTGATCCTCACAAAATCGAAAATTATGGCATTACCTGCAATCGGGCGGTTTTCATTCGAACTCTAATACCAAGTAAGAAACAAGGAATCGAAGTTCTTTATTCGACTTATATGGATTCAATACACTATTCATTCCATAAATCCTTTTTCTAATTCTTCTTTATTTATTCTCCATCTAAATTAAAAATTTTAGTATATATGTAGTGCCAATCCAACACAAGTCCTTTTTTTACTATTATTTCAATTTAAGTTCTTGTATTTTTTCCATTGTATTCTTTTCTTAACCTTTATATTGACAACATTGTATCGAACAAATATAATTCATCGTGATAAGCAGCTCTATTTATTTCCGTCCCATAGGTTTTATTTTTTACCTTAGTTGATTCAAATGATGGGTTCGTCGGATTAGCTTTGATACCCGAATTTTTGATCG-AAAAGTGGATAACATAGAAATAGGGGAT-GGTCTAGCATTTTTTACATTTCTTTATTTTTTTGGATCGGGAAATTTTTTATTTTTTCAT
>S._veitchiana_59
AAGGGTAGGATAGTGATTTCTATATAATTTTGGATATCTTTTCTATACTATGTTTTG-TTTTTTTATTTCCTTCTTTTCTTGCTCTATTCGTATCTATTTCTCATTGCTTTTATAGAATCTTTTTATTATTTGATTGATCCTCACAAAATCGAAAATTATGGCATTACCTGCAATCGGGCGGTTTTCATTCGAACTCTAATACCAAGTAAGAAACAAGGAATCGAAGTTCTTTATTCGACTTATATGGATTCAATACACTATTCATTCCATAAATCCTTTTTCTAATTCTTCTTTATTTATTCTCCATCTAAATTAAAAATTTTAGTATATATGTAGTGCCAATCCAACACAAGTCCTTTTTTTACTATTATTTCAATTTAAGTTCTTGTATTTTTTCCATTGTATTCTTTTCTTAACCTTTATATTGACAACATTGTATCGAACAAATATAATTCATCGTGATAAGCAGCTCTATTTATTTCCGTCCCATAGGTTTTATTTTTTACCTTAGTTGATTCAAATGATGGGTTCGTCGGATTAGCTTTGATACCCGAATTTTTGATCG-AAAAGTGGATAACATAGAAATAGGGGAT-GGTCTAGCATTTTTTACATTTCTTTATTTTTTTGGATCGGGAAATTTTTTATTTTTTCAT
>S._veitchiana_64
AAGGGTAGGATAGTGATTTCTATATAATTTTGGATATCTTTTCTATACTATGTTTTG-TTTTTTTATTTCCTTCTTTTCTTGCTCTATTCGTATCTATTTCTCATTGCTTTTATAGAATCTTTTTATTATTTGATTGATCCTCACAAAATCGAAAATTATGGCATTACCTGCAATCGGGCGGTTTTCATTCGAACTCTAATACCAAGTAAGAAACAAGGAATCGAAGTTCTTTATTCGACTTATATGGATTCAATACACTATTCATTCCATAAATCCTTTTTCTAATTCTTCTTTATTTATTCTCCATCTAAATTAAAAATTTTAGTATATATGTAGTGCCAATCCAACACAAGTCCTTTTTTTACTATTATTTCAATTTAAGTTCTTGTATTTTTTCCATTGTATTCTTTTCTTAACCTTTATATTGACAACATTGTATCGAACAAATATAATTCATCGTGATAAGCAGCTCTATTTATTTCCGTCCCATAGGTTTTATTTTTTACCTTAGTTGATTCAAATGATGGGTTCGTCGGATTAGCTTTGATACCCGAATTTTTGATCG-AAAAGTGGATAACATAGAAATAGGGGAT-GGTCTAGCATTTTTTACATTTCTTTATTTTTTTGGATCGGGAAATTTTTTATTTTTTCAT
>S._veitchiana_65
AAGGGTAGGATAGTGATTTCTATATAATTTTGGATATCTTTTCTATACTATGTTTTG-TTTTTTTATTTCCTTCTTTTCTTGCTCTATTCGTATCTATTTCTCATTGCTTTTATAGAATCTTTTTATTATTTGATTGATCCTCACAAAATCGAAAATTATGGCATTACCTGCAATCGGGCGGTTTTCATTCGAACTCTAATACCAAGTAAGAAACAAGGAATCGAAGTTCTTTATTCGACTTATATGGATTCAATACACTATTCATTCCATAAATCCTTTTTCTAATTCTTCTTTATTTATTCTCCATCTAAATTAAAAATTTTAGTATATATGTAGTGCCAATCCAACACAAGTCCTTTTTTTACTATTATTTCAATTTAAGTTCTTGTATTTTTTCCATTGTATTCTTTTCTTAACCTTTATATTGACAACATTGTATCGAACAAATATAATTCATCGTGATAAGCAGCTCTATTTATTTCCGTCCCATAGGTTTTATTTTTTACCTTAGTTGATTCAAATGATGGGTTCGTCGGATTAGCTTTGATACCCGAATTTTTGATCG-AAAAGTGGATAACATAGAAATAGGGGAT-GGTCTAGCATTTTTTACATTTCTTTATTTTTTTGGATCGGGAAATTTTTTATTTTTTCAT
>S._veitchiana_66
AAGGGTAGGATAGTGATTTCTATATAATTTTGGATATCTTTTCTATACTATGTTTTG-TTTTTTTATTTCCTTCTTTTCTTGCTCTATTCGTATCTATTTCTCATTGCTTTTATAGAATCTTTTTATTATTTGATTGATCCTCACAAAATCGAAAATTATGGCATTACCTGCAATCGGGCGGTTTTCATTCGAACTCTAATACCAAGTAAGAAACAAGGAATCGAAGTTCTTTATTCGACTTATATGGATTCAATACACTATTCATTCCATAAATCCTTTTTCTAATTCTTCTTTATTTATTCTCCATCTAAATTAAAAATTTTAGTATATATGTAGTGCCAATCCAACACAAGTCCTTTTTTTACTATTATTTCAATTTAAGTTCTTGTATTTTTTCCATTGTATTCTTTTCTTAACCTTTATATTGACAACATTGTATCGAACAAATATAATTCATCGTGATAAGCAGCTCTATTTATTTCCGTCCCATAGGTTTTATTTTTTACCTTAGTTGATTCAAATGATGGGTTCGTCGGATTAGCTTTGATACCCGAATTTTTGATCG-AAAAGTGGATAACATAGAAATAGGGGAT-GGTCTAGCATTTTTTACATTTCTTTATTTTTTTGGATCGGGAAATTTTTTATTTTTTCAT
>S._veitchiana_67
AAGGGTAGGATAGTGATTTCTATATAATTTTGGATATCTTTTCTATACTATGTTTTG-TTTTTTTATTTCCTTCTTTTCTTGCTCTATTCGTATCTATTTCTCATTGCTTTTATAGAATCTTTTTATTATTTGATTGATCCTCACAAAATCGAAAATTATGGCATTACCTGCAATCGGGCGGTTTTCATTCGAACTCTAATACCAAGTAAGAAACAAGGAATCGAAGTTCTTTATTCGACTTATATGGATTCAATACACTATTCATTCCATAAATCCTTTTTCTAATTCTTCTTTATTTATTCTCCATCTAAATTAAAAATTTTAGTATATATGTAGTGCCAATCCAACACAAGTCCTTTTTTTACTATTATTTCAATTTAAGTTCTTGTATTTTTTCCATTGTATTCTTTTCTTAACCTTTATATTGACAACATTGTATCGAACAAATATAATTCATCGTGATAAGCAGCTCTATTTATTTCCGTCCCATAGGTTTTATTTTTTACCTTAGTTGATTCAAATGATGGGTTCGTCGGATTAGCTTTGATACCCGAATTTTTGATCG-AAAAGTGGATAACATAGAAATAGGGGAT-GGTCTAGCATTTTTTACATTTCTTTATTTTTTTGGATCGGGAAATTTTTTATTTTTTCAT
>S._velutina_339
AAGGGTAGGATAGTGATTTCTATATAATTTTGGATATCTTTTCTATACTATGTTTTG-TTTTTTTATTTCCTTCTTTTCTTGCTCTATTCGTATCTATTTCTCATTGCTTTTATAGAATCTTTTTATTATTTGATTGATCCTCACAAAATCGAAAATTATGGCATTACCTGCAATCGGGCGGTTTTCATTCGAACTCTAATACCAAGTAAGAAACAAGGAATCGAAGTTCTTTATTCGACTTATATGGATTCAATACACTATTCATTCCATAAATCCTTTTTCTAATTCTTCTTTATTTATTCTCCATCTAAATTAAAAATTTTAGTATATATGTAGTGCCAATCCAACACAAGTCCTTTTTTTACTATTATTTCAATTTAAGTTCTTGTATTTTTTCCATTGTATTCTTTTCTTAACCTTTATATTGACAACATTGTATCGAACAAATATAATTCATCGTGATAAGCAGCTCTATTTATTTCCGTCCCATAGGTTTTATTTTTTACCTTAGTTGATTCAAATGATGGGTTCGTCGGATTAGCTTTGATACCCGAATTTTTGATCG-AAAAGTGGATAACATAGAAATAGGGGAT-GGTCTAGCATTTTTTACATTTCTTTATTTTTTTGGATCGGGAAATTTTTTATTTTTTCAT
>S._velutina_342
AAGGGTAGGATAGTGATTTCTATATAATTTTGGATATCTTTTCTATACTATGTTTTG-TTTTTTTATTTCCTTCTTTTCTTGCTCTATTCGTATCTATTTATCATTGCTTTTATAGAATCTTTTTATTATTTGATTGATCCTCACAAAATCGAAAATTATGCCATTACCTGCAATCGGGCGGTTTTCATTCGAACTCTAATACCAAGTAAGAAACAAGGAATCGAAGTTCTTTATTCGACTTATATGGATTCAATACACTATTCATTCCATAAATCCTTTTTCTAATTCTTCTTTATTTATTCTCCATCTAAATTAAAAATTTTAGTATATATGTAGTGCCAATCCAACACAAGTCCTTTTTTTACTATTATTTCAATTTAAGTTCTTGTATTTTTTCCATTGTATTCTTTTCTTAACCTTTATATTGACAACATTGTATCGAACAAATATAATTCATCGTGATAAGCAGCTCTATTTATTTCCGTCCCATAGGTTTTATTTTTTACCTTAGTTGATTCAAATGATGGGTTCGTCGGATTAGCTTTGATACCCGAATTTTTGATCGAAAAAGTGGATAACATAGAAATAGGGGAT-GGTCTAGCATTTTTTACATTTCTTTATTTTTTTGGATCGGGAAATTTTTTATTTTTTCAT
>S._velutina_76
AAGGGTAGGATAGTGATTTCTATATAATTTTGGATATCTTTTCTATACTATGTTTTG-TTTTTTTATTTCCTTCTTTTCTTGCTCTATTCGTATCTATTTCTCATTGCTTTTATAGAATCTTTTTATTATTTGATTGATCCTCACAAAATCGAAAATTATGGCATTACCTGCAATCGGGCGGTTTTCATTCGAACTCTAATACCAAGTAAGAAACAAGGAATCGAAGTTCTTTATTCGACTTATATGGATTCAATACACTATTCATTCCATAAATCCTTTTTCTAATTCTTCTTTATTTATTCTCCATCTAAATTAAAAATTTTAGTATATATGTAGTGCCAATCCAACACAAGTCCTTTTTTTACTATTATTTCAATTTAAGTTCTTGTATTTTTTCCATTGTATTCTTTTCTTAACCTTTATATTGACAACATTGTATCGAACAAATATAATTCATCGTGATAAGCAGCTCTATTTATTTCCGTCCCATAGGTTTTATTTTTTACCTTAGTTGATTCAAATGATGGGTTCGTCGGATTAGCTTTGATACCCGAATTTTTGATCG-AAAAGTGGATAACATAGAAATAGGGGAT-GGTCTAGCATTTTTTACATTTCTTTATTTTTTTGGATCGGGAAATTTTTTATTTTTTCAT
>S._velutina_77
AAGGGTAGGATAGTGATTTCTATATAATTTTGGATATCTTTTCTATACTATGTTTTG-TTTTTTTATTTCCTTCTTTTCTTGCTCTATTCGTATCTATTTATCATTGCTTTTATAGAATCTTTTTATTATTTGATTGATCCTCACAAAATCGAAAATTATGCCATTACCTGCAATCGGGCGGTTTTCATTCGAACTCTAATACCAAGTAAGAAACAAGGAATCGAAGTTCTTTATTCGACTTATATGGATTCAATACACTATTCATTCCATAAATCCTTTTTCTAATTCTTCTTTATTTATTCTCCATCTAAATTAAAAATTTTAGTATATATGTAGTGCCAATCCAACACAAGTCCTTTTTTTACTATTATTTCAATTTAAGTTCTTGTATTTTTTCCATTGTATTCTTTTCTTAACCTTTATATTGACAACATTGTATCGAACAAATATAATTCATCGTGATAAGCAGCTCTATTTATTTCCGTCCCATATGTTTTATTTTTTACCTTAGTGGATTCAAATGATGGGTTCGTCGGATTAGCTTTGATACCCGAATTTTTGATCGAAAAAGTGGATAACATAGAAATAGGGGAT-GGTCTAGCATTTTTTACATTTCTTTATTTTTTTGGATCGGGAAATTTTTTATTTTTTCAT
>S._velutina_78
AAGGGTAGGATAGTGATTTCTATATAATTTTGGATATCTTTTCTATACTATGTTTTG-TTTTTTTATTTCCTTCTTTTCTTGCTCTATTCGTATCTATTTATCATTGCTTTTATAGAATCTTTTTATTATTTGATTGATCCTCACAAAATCGAAAATTATGCCATTACCTGCAATCGGGCGGTTTTCATTCGAACTCTAATACCAAGTAAGAAACAAGGAATCGAAGTTCTTTATTCGACTTATATGGATTCAATACACTATTCATTCCATAAATCCTTTTTCTAATTCTTCTTTATTTATTCTCCATCTAAATTAAAAATTTTAGTATATATGTAGTGCCAATCCAACACAAGTCCTTTTTTTACTATTATTTCAATTTAAGTTCTTGTATTTTTTCCATTGTATTCTTTTCTTAACCTTTATATTGACAACATTGTATCGAACAAATATAATTCATCGTGATAAGCAGCTCTATTTATTTCCGTCCCATAGGTTTTATTTTTTACCTTAGTTGATTCAAATGATGGGTTCGTCGGATTAGCTTTGATACCCGAATTTTTGATCGAAAAAGTGGATAACATAGAAATAGGGGAT-GGTCTAGCATTTTTTACATTTCTTTATTTTTTTGGATCGGGAAATTTTTTATTTTTTCAT
>S._wettsteiniana_176
AAGGGTAGGATAGTGATTTCTATATAATTTTGGATATCTTTTCTATACTATGTTTTG-TTTTTTTATTTCCTTCTTTTCTTGCTCTATTCGTATCTATTTATCATTGCTTTTATAGAATCTTTTTATTATTTGATTGATCCTCACAAAATCTAAAATTATGCCATTACCTGCAATCGGGCGGTTTTCATTCGAACTCTAATACCAAGTAAGAAACAAGGAATCGAAGTTCTTTATTCGACTTATATGGATTCAATACACTATTCATTCCATAAATCCTTTTTCTAATTCTTCTTTATTTATTCTCCATCTAAATTAAAAATTTTAGTATATATGTAGTGCCAATCCAACACAAGTCCTTTTTTTACTATTATTTCAATTTAAGTTCTTGTATTTTTTCCATTGTATTCTTTTCTTAACCTTTATATTGACAACATTGTATCGAACAAATATAATTCATCGTGATAAGCAGCTCTATTTATTTCCGTCCCATAGGTTTTATTTTTTACCTTAGTTGATTCAAATGATGGGTTCGTCGGATTAGCTTTGATACCCGAATTTTTGATCGAAAAAGTGGATAACATAGAAATAGGGGAT-GGTCTAGCATTTTTTACATTTCTTTATTTTTTTGGATCGGGAAATTTTTTATTTTTTCAT
>S._wettsteiniana_177
AAGGGTAGGATAGTGATTTCTATATAATTTTGGATATCTTTTCTATACTATGTTTTG-TTTTTTTATTTCCTTCTTTTCTTGCTCTATTCGTATCTATTTATCATTGCTTTTATAGAATCTTTTTATTATTTGATTGATCCTCACAAAATCTAAAATTATGCCATTACCTGCAATCGGGCGGTTTTCATTCGAACTCTAATACCAAGTAAGAAACAAGGAATCGAAGTTCTTTATTCGACTTATATGGATTCAATACACTATTCATTCCATAAATCCTTTTTCTAATTCTTCTTTATTTATTCTCCATCTAAATTAAAAATTTTAGTATATATGTAGTGCCAATCCAACACAAGTCCTTTTTTTACTATTATTTCAATTTAAGTTCTTGTATTTTTTCCATTGTATTCTTTTCTTAACCTTTATATTGACAACATTGTATCGAACAAATATAATTCATCGTGATAAGCAGCTCTATTTATTTCCGTCCCATAGGTTTTATTTTTTACCTTAGTTGATTCAAATGATGGGTTCGTCGGATTAGCTTTGATACCCGAATTTTTGATCGAAAAAGTGGATAACATAGAAATAGGGGAT-GGTCTAGCATTTTTTACATTTCTTTATTTTTTTGGATCGGGAAATTTTTTATTTTTTCAT
>S._wettsteiniana_178
AAGGGTAGGATAGTGATTTCTATATAATTTTGGATATCTTTTCTATACTATGTTTTG-TTTTTTTATTTCCTTCTTTTCTTGCTCTATTCGTATCTATTTATCATTGCTTTTATAGAATCTTTTTATTATTTGATTGATCCTCACAAAATCTAAAATTATGCCATTACCTGCAATCGGGCGGTTTTCATTCGAACTCTAATACCAAGTAAGAAACAAGGAATCGAAGTTCTTTATTCGACTTATATGGATTCAATACACTATTCATTCCATAAATCCTTTTTCTAATTCTTCTTTATTTATTCTCCATCTAAATTAAAAATTTTAGTATATATGTAGTGCCAATCCAACACAAGTCCTTTTTTTACTATTATTTCAATTTAAGTTCTTGTATTTTTTCCATTGTATTCTTTTCTTAACCTTTATATTGACAACATTGTATCGAACAAATATAATTCATCGTGATAAGCAGCTCTATTTATTTCCGTCCCATAGGTTTTATTTTTTACCTTAGTTGATTCAAATGATGGGTTCGTCGGATTAGCTTTGATACCCGAATTTTTGATCGAAAAAGTGGATAACATAGAAATAGGGGAT-GGTCTAGCATTTTTTACATTTCTTTATTTTTTTGGATCGGGAAATTTTTTATTTTTTCAT
>S._wettsteiniana_284
AAGGGTAGGATAGTGATTTCTATATAATTTTGGATATCTTTTCTATACTATGTTTTG-TTTTTTTATTTCCTTCTTTTCTTGCTCTATTCGTATCTATTTATCATTGCTTTTATAGAATCTTTTTATTATTTGATTGATCCTCACAAAATCTAAAATTATGCCATTACCTGCAATCGGGCGGTTTTCATTCGAACTCTAATACCAAGTAAGAAACAAGGAATCGAAGTTCTTTATTCGACTTATATGGATTCAATACACTATTCATTCCATAAATCCTTTTTCTAATTCTTCTTTATTTATTCTCCATCTAAATTAAAAATTTTAGTATATATGTAGTGCCAATCCAACACAAGTCCTTTTTTTACTATTATTTCAATTTAAGTTCTTGTATTTTTTCCATTGTATTCTTTTCTTAACCTTTATATTGACAACATTGTATCGAACAAATATAATTCATCGTGATAAGCAGCTCTATTTATTTCCGTCCCATAGGTTTTATTTTTTACCTTAGTTGATTCAAATGATGGGTTCGTCGGATTAGCTTTGATACCCGAATTTTTGATCGAAAAAGTGGATAACATAGAAATAGGGGAT-GGTCTAGCATTTTTTACATTTCTTTATTTTTTTGGATCGGGAAATTTTTTATTTTTTCAT
