# Supplementary material for: Identification of species and materia medica within Saussurea subg. Amphilaena based on DNA barcodes
Source: PeerJ. 2019 Feb 1;7:e6357. doi: 10.7717/peerj.6357 (PMC6361007; doi:10.7717/peerj.6357)
Supplement: Supplemental Information 6 [file peerj-07-6357-s006.fas]

>Jurinea_multiflora_377
CATTGTCGAAGCCTGCATAGCAGAACGACCCGTGAACACGTAATCACAACAGGGTGTTGCGGGGGTCGGGTGTGAGCCTGGTCCTCGTGATGCTTTGCTGGCATGCATGCATGGTGTTTCTTGCGAGGCACCGTGGGTGTTGTGTTGGCATGATAACAAACCCCCGGCACGGCATGTGCCAAGGAAAACAAAACATAAGAATGGCGCGTCCCGTGTTGCCCCGTTCGCGGTGTGCGCATGGGTCGTGTCTTCTCATAAAACCATAAACGACTCTCGGCAACGGATATCTCGGCTCACGCATCGATGAAGAACGTAGCAAAATGCGATACTTGGTGTGAATTGCAGAATCCCGTGAACCATCGAGTTTTTGAACGCAAGTTGCGCCCGAAGCCATTCGGCCGAGGGCACGTCTGCCTGGGCGTCACGCATCGCGTCGCCCCCGACCACGCCTCCCTCATGGGAATGGCTTGTGTCGGGGGCGGAGACTGGCCTCCCATGCCCATGGTGTGGTTGGCCTAAAAAGGAGTCCCCTTTGTCGGACGCACGGCTAGTGGTGG-TTGTTAAGGCCTTCGTAACGAGCCGTGTGGATGCAAAGGGACCGCTCTAAAAAGACCCCAACGTGCTGTCTTTAGACAGCGCTTCGACCGCGACCCCA
>S._bogeda_140
CATTGTCGAAGCCTGCACAGCAGAACGACCCGTGAACACGTAATCACAACAGGGCGTCTAGGGGATCGAGTGCGAGCCCGAGCCCCGCGATGCTCCGCTGGCATGCGTGCATGGTGTCCCTTTTGAGGCATCATGGACGTCGTGTCGGCATGAAAACAAACCCCCGGCACGGCATGTGCCAAGGAAAACCAAACTTAAGAAGGGCGCGGCTCGTGTTGCCCCGTTTGCGGTGTGCACATGGGTCGTGGTCTCTCAT-TAACCATAAACGACTCTCGGCAACGGATATCTCGGCTCACGCATCGATGAAGAACGTAGCAAAATGCGATACTTGGTGTGAATTGCAGAATCCCGTGAACCATCGAGTTTTTGAACGCAAGTTGCGCCCGAAGCCATTCGGCCGAGGGCACGTCTGCCTGGGCGTCACGCATCGCGTCGCCCCCAACCACGCCTCCCTCATGGGGATGTGTTTTGTTTGGGGCGGAGAATGGTCTCCCGTGCTCATGGTGCGGTTGGCCTAAAAAGGAGTCCCCTTCGACGGACGCACGGCTAGTGGTGG-TTTTCAAGGCCTTCGTATCGAGCTGTGCATACGCGACGGAATCGCTCTCCAAAGACCCCAACGTGTCGTCTTGCGACGACGCTTCGACCGCGACCCCA
>S._bogeda_167
CATTGTCGAAGCCTGCACAGCAGAACGACCCGTGAACACGTAATCACAACAGGGCGTCTAGGGGATCGAGTGCGAGCCCGAGCCCCGCGATGCTCCGCTGGCATGCGTGCATGGTGTCCCTTTTGAGGCATCATGGACGTCGTGTCGGCATGAAAACAAACCCCCGGCACGGCATGTGCCAAGGAAAACCAAACTTAAGAAGGGCGCGGCTCGTGTTGCCCCGTTTGCGGTGTGCACATGGGTCGTGGTCTCTCAT-TAACCATAAACGACTCTCGGCAACGGATATCTCGGCTCACGCATCGATGAAGAACGTAGCAAAATGCGATACTTGGTGTGAATTGCAGAATCCCGTGAACCATCGAGTTTTTGAACGCAAGTTGCGCCCGAAGCCATTCGGCCGAGGGCACGTCTGCCTGGGCGTCACGCATCGCGTCGCCCCCAACCACGCCTCCCTCATGGGGATGTGTTTTGTTTGGGGCGGAGAATGGTCTCCCGTGCTCATGGTGCGGTTGGCCTAAAAAGGAGTCCCCTTCGACGGACGCACGGCTAGTGGTGG-TTTTCAAGGCCTTCGTATCGAGCTGTGCATACGCGACGGAATCGCTCTCCAAAGACCCCAACGTGTCGTCTTGCGACGACGCTTCGACCGCGACCCCA
>S._bogeda_378
CATTGTCGAAGCCTGCACAGCAGAACGACCCGTGAACACGTAATCACAACAGGGCGTCTAGGGGATCGAGTGCGAGCCCGAGCCCCGCGATGCTCCGCTGGCATGCGTGCATGGTGTCCCTTTTGAGGCATCATGGACGTCGTGTCGGCATGAAAACAAACCCCCGGCACGGCATGTGCCAAGGAAAACCAAACTTAAGAAGGGCGCGGCTCGTGTTGCCCCGTTTGCGGTGTGCACATGGGTCGTGGTCTCTCAT-TAACCATAAACGACTCTCGGCAACGGATATCTCGGCTCACGCATCGATGAAGAACGTAGCAAAATGCGATACTTGGTGTGAATTGCAGAATCCCGTGAACCATCGAGTTTTTGAACGCAAGTTGCGCCCGAAGCCATTCGGCCGAGGGCACGTCTGCCTGGGCGTCACGCATCGCGTCGCCCCCAACCACGCCTCCCTCATGGGGATGTGTTTTGTTTGGGGCGGAGAATGGTCTCCCGTGCTCATGGTGCGGTTGGCCTAAAAAGGAGTCCCCTTCGACGGACGCACGGCTAGTGGTGG-TTTTCAAGGCCTTCGTATCGAGCTGTGCATACGCGACGGAATCGCTCTCCAAAGACCCCAACGTGTCGTCTTGCGACGACGCTTCGACCGCGACCCCA
>S._bogeda_38
CATTGTCGAAGCCTGCACAGCAGAACGACCCGTGAACACGTAATCACAACAGGGCGTCTAGGGGATCGAGTGCGAGCCCGAGCCCCGCGATGCTCCGCTGGCATGCGTGCATGGTGTCCCTTTTGAGGCATCATGGACGTCGTGTCGGCATGAAAACAAACCCCCGGCACGGCATGTGCCAAGGAAAACCAAACTTAAGAAGGGCGCGGCTCGTGTTGCCCCGTTTGCGGTGTGCACATGGGTCGTGGTCTCTCAT-TAACCATAAACGACTCTCGGCAACGGATATCTCGGCTCACGCATCGATGAAGAACGTAGCAAAATGCGATACTTGGTGTGAATTGCAGAATCCCGTGAACCATCGAGTTTTTGAACGCAAGTTGCGCCCGAAGCCATTCGGCCGAGGGCACGTCTGCCTGGGCGTCACGCATCGCGTCGCCCCCAACCACGCCTCCCTCATGGGGATGTGTTTTGTTTGGGGCGGAGAATGGTCTCCCGTGCTCATGGTGCGGTTGGCCTAAAAAGGAGTCCCCTTCGACGGACGCACGGCTAGTGGTGG-TTTTCAAGGCCTTCGTATCGAGCTGTGCATACGCGACGGAATCGCTCTCCAAAGACCCCAACGTGTCGTCTTGCGACGACGCTTCGACCGCGACCCCA
>S._bogeda_39
CATTGTCGAAGCCTGCACAGCAGAACGACCCGTGAACACGTAATCACAACAGGGCGTCTAGGGGATCGAGTGCGAGCCCGAGCCCCGCGATGCTCCGCTGGCATGCGTGCATGGTGTCCCTTTTGAGGCATCATGGACGTCGTGTCGGCATGAAAACAAACCCCCGGCACGGCATGTGCCAAGGAAAACCAAACTTAAGAAGGGCGCGGCTCGTGTTGCCCCGTTTGCGGTGTGCACATGGGTCGTGGTCTCTCAT-TAACCATAAACGACTCTCGGCAACGGATATCTCGGCTCACGCATCGATGAAGAACGTAGCAAAATGCGATACTTGGTGTGAATTGCAGAATCCCGTGAACCATCGAGTTTTTGAACGCAAGTTGCGCCCGAAGCCATTCGGCCGAGGGCACGTCTGCCTGGGCGTCACGCATCGCGTCGCCCCCAACCACGCCTCCCTCATGGGGATGTGTTTTGTTTGGGGCGGAGAATGGTCTCCCGTGCTCATGGTGCGGTTGGCCTAAAAAGGAGTCCCCTTCGACGGACGCACGGCTAGTGGTGG-TTTTCAAGGCCTTCGTATCGAGCTGTGCATACGCGACGGAATCGCTCTCCAAAGACCCCAACGTGTCGTCTTGCGACGACGCTTCGACCGCGACCCCA
>S._bogeda_40
CATTGTCGAAGCCTGCACAGCAGAACGACCCGTGAACACGTAATCACAACAGGGCGTCTAGGGGATCGAGTGCGAGCCCGAGCCCCGCGATGCTCCGCTGGCATGCGTGCATGGTGTCCCTTTTGAGGCATCATGGACGTCGTGTCGGCATGAAAACAAACCCCCGGCACGGCATGTGCCAAGGAAAACCAAACTTAAGAAGGGYGCGGCTCGTGTTGCCCCGTTTGCGGTGTGCACATGGGTCGTGGTCTCTCAT-TAACCATAAACGACTCTCGGCAACGGATATCTCGGCTCACGCATCGATGAAGAACGTAGCAAAATGCGATACTTGGTGTGAATTGCAGAATCCCGTGAACCATCGAGTTTTTGAACGCAAGTTGCGCCCGAAGCCATTCGGCCGAGGGCACGTCTGCCTGGGCGTCACGCATCGCGTCGCCCCCAACCACGCCTCCCTCATGGGGATGTGTTTTGTTTGGGGCGGAGAATGGTCTCCCGTGCTCATGGTGCGGTTGGCCTAAAAAGGAGTCCCCTTCGACGGACGCACGGCTAGTGGTGG-TTTTCAAGGCCTTCGTATCGAGCTGTGCATACGCGACGGAATCGCTCTCCAAAGACCCCAACGTGTCGTCTTGCGACGACGCTTCGACCGCGACCCCA
>S._bracteata_114
CATTGTCGAAGCCTGCACAGCAGAACCACCCGTGAACACGTAATCACAACAGGGCGTCTAGGGGATCGGGTGCGAGCYCGAGTCCCGTGATGCTCCGCTGGCATGCGTGCATGGTGTCCCTTTTGAGGCATCATGGACGTTGTGGCGGCATGAAAACAAACCCCCGGCACGGCATGTGCCAAGGAAAACAAAACTTAAGAAGGGCGCRGCTCGTGTTGCCCCGTTTGCGGTGTGCACATGGGTCGTGGTCTCTCAT-TAACCATAAACGACTCTCGGCAACGGATATCTCGGCTCACGCATCGATGAAGAACGTAGCAAAATGCGATACTTGGTGTGAATTGCAGAATCCCGTGAACCATCGAGTTTTTGAACGCAAGTTGCGCCCGAAGCCATTCGGCCGAGGGCACGTCTGCCTGGGCGTCACGCATCGCGTCGCCCCCAACCACGCCTCCCTCGTGGGGATGTGTTTTGTTTGGGGCGGAGAATGGTCTCCCGTGCTCATAGTGTGGTTGGCCTAAAAAGGAGTCCCCTTCGACGGATGCACGGCTAGTGGTGGTTTTTCGAGGCCTTCGTATCGAGCTGTGCATACGCGAGGGAATCGCTCTCCAAAGACCCCAACGTGTCGTCTTGCGACGACGCTTCGACCGCGACCCCA
>S._bracteata_151
CATTGTCGAAGCCTGCACAGCAGAACCACCCGTGAACACGTAATCACAACAGGGCGTCTAGGGGATCGGGTGCGAGCYCGAGTCCCGTGATGCTCCGCTGGCATGCGTGCATGGTGTCCCTTTTGAGGCATCATGGACGTTGTGGCGGCATGAAAACAAACCCCCGGCACGGCATGTGCCAAGGAAAACAAAACTTAAGAAGGGCGCRGCTCGTGTTGCCCCGTTTGCGGTGTGCACATGGGTCGTGGTCTCTCAT-TAACCATAAACGACTCTCGGCAACGGATATCTCGGCTCACGCATCGATGAAGAACGTAGCAAAATGCGATACTTGGTGTGAATTGCAGAATCCCGTGAACCATCGAGTTTTTGAACGCAAGTTGCGCCCGAAGCCATTCGGCCGAGGGCACGTCTGCCTGGGCGTCACGCATCGCGTCGCCCCCAACCACGCCTCCCTCGTGGGGATGTGTTTTGTTTGGGGCGGAGAATGGTCTCCCGTGCTCATAGTGTGGTTGGCCTAAAAAGGAGTCCCCTTCGACGGATGCACGGCTAGTGGTGGTTTTTCGAGGCCTTCGTATCGAGCTGTGCATACGCGAGGGAATCGCTCTCCAAAGACCCCAACGTGTCGTCTTGCGACGACGCTTCGACCGCGACCCCA
>S._bracteata_153
CATTGTCGAAGCCTGCACAGCAGAACCACCCGTGAACACGTAATCACAACAGGGCGTCTAGGGGATCGGGTGCGAGCCCGAGTCCCGTGATGCTCCGCTGGCATGCGTGCATGGTGTCCCTTTTGAGGCATCATGGACGTTGTGGCGGCATGAAAACAAACCCCCGGCACGGCATGTGCCAAGGAAAACAAAACTTAAGAAGGGCGCGGCTCGTGTTGCCCCGTTTGCGGTGTGCACATGGGTCGTGGTCTCTCAT-TAACCATAAACGACTCTCGGCAACGGATATCTCGGCTCACGCATCGATGAAGAACGTAGCAAAATGCGATACTTGGTGTGAATTGCAGAATCCCGTGAACCATCGAGTTTTTGAACGCAAGTTGCGCCCGAAGCCATTCGGCCGAGGGCACGTCTGCCTGGGCGTCACGCATCGCGTCGCCCCCAACCACGCCTCCCTCGTGGGGATGTGTTTTGTTTGGGGCGGAGAATGGTCTCCCGTGCTCATAGTGTGGTTGGCCTAAAAAGGAGTCCCCTTCGACGGATGCACGGCTAGTGGTGGTTTTTCAAGGCCTTCGTATCGAGCTGTGCATACGCGAGGGAATCGCTCTCCAAAGACCCCAACGTGTCGTCTTGCGACGACGCTTCGACCGCGACCCCA
>S._bracteata_160
CATTGTCGAAGCCTGCACAGCAGAACCACCCGTGAACACGTAATCACAACAGGGCGTCTAGGGGATCGGGTGCGAGCCCGAGTCCCGTGATGCTCCGCTGGCATGCGTGCATGGTGTCCCTTTTGAGGCATCATGGACGTTGTGGCGGCATGAAAACAAACCCCCGGCACGGCATGTGCCAAGGAAAACAAAACTTAAGAAGGGCGCGGCTCGTGTTGCCCCGTTTGCGGTGTGCACATGGGTCGTGGTCTCTCAT-TAACCATAAACGACTCTCGGCAACGGATATCTCGGCTCACGCATCGATGAAGAACGTAGCAAAATGCGATACTTGGTGTGAATTGCAGAATCCCGTGAACCATCGAGTTTTTGAACGCAAGTTGCGCCCGAAGCCATTCGGCCGAGGGCACGTCTGCCTGGGCGTCACGCATCGCGTCGCCCCCAACCACGCCTCCCTCGTGGGGATGTGTTTTGTTTGGGGCGGAGAATGGTCTCCCGTGCTCATAGTGTGGTTGGCCTAAAAAGGAGTCCCCTTCGACGGATGCACGGCTAGTGGTGGTTTTTCAAGGCCTTCGTATCGAGCTGTGCATACGCGAGGGAATCGCTCTCCAAAGACCCCAACGTGTCGTCTTGCGACGACGCTTCGACCGCGACCCCA
>S._bracteata_161
CATTGTCGAAGCCTGCACAGCAGAACCACCCGTGAACACGTAATCACAACAGGGCGTCTAGGGGATCGGGTGCGAGCCCGAGTCCCGTGATGCTCCGCTGGCATGCGTGCATGGTGTCCCTTTTGAGGCATCATGGACGTTGTGGCGGCATGAAAACAAACCCCCGGCACGGCATGTGCCAAGGAAAACAAAACTTAAGAAGGGCGCGGCTCGTGTTGCCCCGTTTGCGGTGTGCACATGGGTCGTGGTCTCTCAT-TAACCATAAACGACTCTCGGCAACGGATATCTCGGCTCACGCATCGATGAAGAACGTAGCAAAATGCGATACTTGGTGTGAATTGCAGAATCCCGTGAACCATCGAGTTTTTGAACGCAAGTTGCGCCYGAAGCCATTCGGCCGAGGGCACGTCTGCCTGGGCGTCACGCATCGCGTCGCCCCCAACCACGCCTCCCTCGTGGGGATGTGTTTTGTTTGGGGCGGAGAATGGTCTCCCGTGCTCATAGTGTGGTTGGCCTAAAAAGGAGTCCCCTTCGACGGATGCACGGCTAGTGGTGGTTTTTCRAGGCCTTCGTATCGAGCTGTGCATACGCGAGGGAATCGCTCTCCAAAGACCCCAACGTGTCGTCTTGCGACGACGCTTCGACCGCGACCCCA
>S._bracteata_162
CATTGTCGAAGCCTGCACAGCAGAACCACCCGTGAACACGTAATCACAACAGGGCGTCTAGGGGATCGGGTGCGAGCCCGAGTCCCGTGATGCTCCGCTGGCATGCGTGCATGGTGTCCCTTTTGAGGCATCATGGACGTTGTGGCGGCATGAAAACAAACCCCCGGCACGGCATGTGCCAAGGAAAACAAAACTTAAGAAGGGCGCGGCTCGTGTTGCCCCGTTTGCGGTGTGCACATGGGTCGTGGTCTCTCAT-TAACCATAAACGACTCTCGGCAACGGATATCTCGGCTCACGCATCGATGAAGAACGTAGCAAAATGCGATACTTGGTGTGAATTGCAGAATCCCGTGAACCATCGAGTTTTTGAACGCAAGTTGCGCCCGAAGCCATTCGGCCGAGGGCACGTCTGCCTGGGCGTCACGCATCGCGTCGCCCCCAACCACGCCTCCCTCGTGGGGATGTGTTTTGTTTGGGGCGGAGAATGGTCTCCCGTGCTCATAGTGTGGTTGGCCTAAAAAGGAGTCCCCTTCGACGGATGCACGGCTAGTGGTGGTTTTTCRAGGCCTTCGTATCGAGCTGTGCATACGCGAGGGAATCGCTCTCCAAAGACCCCAACGTGTCGTCTTGCGACGACGCTTCGACCGCGACCCCA
>S._bracteata_173
CATTGTCGAAGCCTGCACAGCAGAACCACCCGTGAACACGTAATCACAACAGGGCGTCTAGGGGATCGGGTGCGAGCCCGAGTCCCGTGATGCTCCGCTGGCATGCGTGCATGGTGTCCCTTTTGAGGCATCATGGACGTTGTGGCGGCATGAAAACAAACCCCCGGCACGGCATGTGCCAAGGAAAACAAAACTTAAGAAGGGCGCGGCTCGTGTTGCCCCGTTTGCGGTGTGCACATGGGTCGTGGTCTCTCAT-TAAMCATAAACGACTCTCGGCAACGGATATCTCGGCTCACGCATCGATGAAGAACGTAGCAAAATGCGATACTTGGTGTGAATTGCAGAATCCCGTGAACCATCGAGTTTTTGAACGCAAGTTGCGCCCGAAGCCATTCGGCCGAGGGCACGTCTGCCTGGGCGTCACGCATYGCGTCGCCCCCAACCACGCCTCCCTCGTGGGGATGTGTTTTGTTTGGGGCGGAGAATGGTCTCCCGTGCTCATAGTGTGGTTGGCCTAAAAAGGAGTCCCCTTCGACGGATGCACGGCTAGTGGTGGTTTTTCAAGGCCTTCGTATCGAGCTGTGCATACGCGAGGGAATCGCTCTCCAAAGACCCCAAYGTGTCGTCTTGCGACGACGCTTCGACCGCGACCCCA
>S._bracteata_174
CATTGTCGAAGCCTGCACAGCAGAACCACCCGTGAACACGTAATCACAACAGGGCGTCTAGGGGATCGGGTGCGAGCCCGAGTCCCGTGATGCTCCGCTGGCATGCGTGCATGGTGTCCCTTTTGAGGCATCATGGACGTTGTGGCGGCATGAAAACAAACCCCCGGCACGGCATGTGCCAAGGAAAACAAAACTTAAGAAGGGCGCGGCTCGTGTTGCCCCGTTTGCGGTGTGCACATGGGTCGTGGTCTCTCAT-TAACCATAAACGACTCTCGGCAACGGATATCTCGGCTCACGCATCGATGAAGAACGTAGCAAAATGCGATACTTGGTGTGAATTGCAGAATCCCGTGAACCATCGAGTTTTTGAACGCAAGTTGCGCCCGAAGCCATTCGGCCGAGGGCACGTCTGCCTGGGCGTCACGCATCGCGTCGCCCCCAACCACGCCTCCCTCGTGGGGATGTGTTTTGTTTGGGGCGGAGAATGGTCTCCCGTGCTCATAGTGTGGTTGGCCTAAAAAGGAGTCCCCTTCGACGGATGCACGGCTAGTGGTGGTTTTTCRAGGCCTTCGTATCGAGCTGTGCATACGCGAGGGAATCGCTCTCCAAAGACCCCAACGTGTCGTCTTGCGACGACGCTTCGACCGCGACCCCA
>S._bracteata_175
CATTGTCGAAGCCTGCACAGCAGAACCACCCGTGAACACGTAATCACAACAGGGCGTCTAGGGGATCGGGTGCGAGCYCGAGTCCCGTGATGCTCCGCTGGCATGCGTGCATGGTGTCCCTTTTGAGGCATCATGGACGTTGTGGCGGCATGAAAACAAACCCCCGGCACGGCATGTGCCAAGGAAAACAAAACTTAAGAAGGGCGCRGCTCGTGTTGCCCCGTTTGCGGTGTGCACATGGGTCGTGGTCTCTCAT-TAACCATAAACGACTCTCGGCAACGGATATCTCGGCTCACGCATCGATGAAGAACGTAGCAAAATGCGATACTTGGTGTGAATTGCAGAATCCCGTGAACCATCGAGTTTTTGAACGCAAGTTGCGCCYGAAGCCATTCGGCCGAGGGCACGTCTGCCTGGGCGTCACGCATCGCGTCGCCCCCAACCACGCCTCCCTCGTGGGGATGTGTTTTGTTTGGGGCGGAGAATGGTCTCCCGTGCTCATAGTGTGGTTGGCCTAAAAAGGAGTCCCCTTCGACGGATGCACGGCTAGTGGTGGTTTTTYRAGGCCTTCGTATCGAGCTGTGCATACGCGAGGGAATCGCTCTCCAAAGACCCCAACGTGTCGTCTTGCGACGACGCTTCGACCGCGACCCCA
>S._bracteata_204
CATTGTCGAAGCCTGCACAGCAGAACCACCCGTGAACACGTAATCACAACAGGGCGTCTAGGGGATCGGGTGCGAGCCCGAGTCCCGTGATGCTCCGCTGGCATGCGTGCATGGTGTCCCTTTTGAGGCATCATGGACGTTGTGGCGGCATGAAAACAAACCCCCGGCACGGCATGTGCCAAGGAAAACAAAACTTAAGAAGGGCGCGGCTCGTGTTGCCCCGTTTGCGGTGTGCACATGGGTCGTGGTCTCTCAT-TAACCATAAACGACTCTCGGCAACGGATATCTCGGCTCACGCATCGATGAAGAACGTAGCAAAATGCGATACTTGGTGTGAATTGCAGAATCCCGTGAACCATCGAGTTTTTGAACGCAAGTTGCGCCYGAAGCCATTCGGCCGAGGGCACGTCTGCCTGGGCGTCACGCATCGCGTCGCCCCCAACCACGCCTCCCTCGTGGGGATGTGTTTTGTTTGGGGCGGAGAATGGTCTCCCGTGCTCATAGTGTGGTTGGCCTAAAAAGGAGTCCCCTTCGACGGATGCACGGCTAGTGGTGGTTTTTCAAGGCCTTCGTATCGAGCTGTGCATACGCGAGGGAATCGCTCTCCAAAGACCCCAACGTGTCGTCTTGCGACGACGCTTCGACCGCGACCCCA
>S._bracteata_248
CATTGTCGAAGCCTGCACAGCAGAACCACCCGTGAACACGTAATCACAACAGGGCGTCTAGGGGATCGGGTGCGAGCCCGAGTCCCGTGATGCTCCGCTGGCATGCGTGCATGGTGTCCCTTTTGAGGCATCATGGACGTTGTGGCGGCATGAAAACAAACCCCCGGCACGGCATGTGCCAAGGAAAACAAAACTTAAGAAGGGCGCGGCTCGTGTTGCCCCGTTTGCGGTGTGCACATGGGTCGTGGTCTCTCAT-TAACCATAAACGACTCTCGGCAACGGATATCTCGGCTCACGCATCGATGAAGAACGTAGCAAAATGCGATACTTGGTGTGAATTGCAGAATCCCGTGAACCATCGAGTTTTTGAACGCAAGTTGCGCCCGAAGCCATTCGGCCGAGGGCACGTCTGCCTGGGCGTCACGCATCGCGTCGCCCCCAACCACGCCTCCCTCGTGGGGATGTGTTTTGTTTGGGGCGGAGAATGGTCTCCCGTGCTCATAGTGTGGTTGGCCTAAAAAGGAGTCCCCTTCGACGGATGCACGGCTAGTGGTGGTTTTTCRAGGCCTTCGTATCGAGCTGTGCATACGCGAGGGAATCGCTCTCCAAAGACCCCAACGTGTCGTCTTGCGACGACGCTTCGACCGCGACCCCA
>S._bracteata_249
CATTGTCGAAGCCTGCACAGCAGAACCACCCGTGAACACGTAATCACAACAGGGCGTCTAGGGGATCGGGTGCGAGCCCGAGTCCCGTGATGCTCCGCTGGCATGCGTGCATGGTGTCCCTTTTGAGGCATCATGGACGTTGTGGCGGCATGAAAACAAACCCCCGGCACGGCATGTGCCAAGGAAAACAAAACTTAAGAAGGGCGCGGCTCGTGTTGCCCCGTTTGCGGTGTGCACATGGGTCGTGGTCTCTCAT-TAACCATAAACGACTCTCGGCAACGGATATCTCGGCTCACGCATCGATGAAGAACGTAGCAAAATGCGATACTTGGTGTGAATTGCAGAATCCCGTGAACCATCGAGTTTTTGAACGCAAGTTGCGCCYGAAGCCATTCGGCCGAGGGCACGTCTGCCTGGGCGTCACGCATCGCGTCGCCCCCAACCACGCCTCCCTCGTGGGGATGTGTTTTGTTTGGGGCGGAGAATGGTCTCCCGTGCTCATAGTGTGGTTGGCCTAAAAAGGAGTCCCCTTCGACGGATGCACGGCTAGTGGTGGTTTTTCAAGGCCTTCGTATCGAGCTGTGCATACGCGAGGGAATCGCTCTCCAAAGACCCCAACGTGTCGTCTTGCGACGACGCTTCGACCGCGACCCCA
>S._erubescens_123
CATTGTCGAAGCCTGCACAGCAGAACGACCCGTGAACAYGTAATCACAACAGGGCGTCTAGGGGATCGGGTGCRAGCCCGAGCCYTGCGATGCTCCGCTGGCATGCGTGCATGGTGCCTCTTTTGAGGCATCATGGACGTCGTGTCGGCATAAAAACAAACCCCCGGCACGGCATGTGCCAAGGAAAACCAAACTTAAGAAGAGCATGGCTCGTGTTGCCCCGTTTGCGGTGTGCACATGGGTCGTGGTCTCTCAT-TAACCATAAACGACTCTCGGCAACGGATATCTCGGCTCACGCATCGATGAAGAACGTAGCAAAATGCGATACTTGGTGTGAATTGCAGAATCCCGTGAACCATCGAGTTTTTGAACGCAAGTTGCGCCCGAAGCCATTCGGCCGAGGGCACGTCTGCCTGGGCGTCACGCATCGCGTCGCCCCCAACCAYGCYTCCCTCATGGGGATKTGTTTTGTTTGGGGCGGAGAATGGTCTCCCGTGCTCATGGTGCGGTTGGCCTAAAAAGGAGTCCCCTTYGACGGACGCACGGCTAGTGGTGG-TTTTCAAGGCCTTCGTATCGAGCTGTGCATACGCGAGGGAATCGCTCTCCAAAGACCCCAACGTGTCGTCTTGCGACGACGCTTCGACCGCGACCCCA
>S._erubescens_124
CATTGTCGAAGCCTGCACAGCAGAACGACCCGTGAACACGTAATCACAACAGGGCGTCTAGGGGATCGGGTGCAAGCCCGAGCCCTGCGATGCTCCGCTGGCATGCGTGCATGGTGCCTCTTTTGAGGCATCATGGACGTYGTGTCGGCATAAAAACAAACCCCCGGCACGGCATGTGCCAAGGAAAACCAAACTTAAGAAGAGCATGGCTCGTGTTGCCCCGTTTGCGGTGTGCACATGGGTCGTGGTCTCTCAT-TAACCATAAACGACTCTCGGCAACGGATATCTCGGCTCACGCATCGATGAAGAACGTAGCAAAATGCGATACTTGGTGTGAATTGCAGAATCCCGTGAACCATCGAGTTTTTGAACGCAAGTTGCGCCCGAAGCCATTCGGCCGAGGGCACGTCTGCCTGGGCGTCACGCATCGCGTCGCCCCCAACCACGCCTCCCTCATGGGGATTTGTTTTGTTTGGGGCGGAGAATGGTCTCCCGTGCTCATGGTGCGGTTGGCCTAAAAAGGAGTCCCCTTTGACGGACGCACGGCTAGTGGTGG-TTTTCAAGGCCTTCGTATCGAGCTGTGCATACGCGAGGGAATCGCTCTCCAAAGACCCCAACGTGTCGTCTTGCGACGACGCTTCGACCGCGACCCCA
>S._erubescens_353
CATTGTCGAAGCCTGCACAGCAGAACGACCCGTGAACACGTAATCACAACAGGGCGTCTAGGGGATCGGGTGCRAGCCCGAGCCYTGCGATGCTCCGCTGGCATGCGTGCATGGTGCCTCTTTTGAGGCATCATGGACGTCGTGTCGGCATAAAAACAAACCCCCGGCACGGCATGTGCCAAGGAAAACCAAACTTAAGAAGAGCATGGCTCGTGTTGCCCCGTTTGCGGTGTGCACATGGGTCGTGGTCTCTCAT-TAACCATAAACGACTCTCGGCAACGGATATCTCGGCTCACGCATCGATGAAGAACGTAGCAAAATGCGATACTTGGTGTGAATTGCAGAATCCCGTGAACCATCGAGTTTTTGAACGCAAGTTGCGCCCGAAGCCATTCGGCCGAGGGCACGTCTGCCTGGGCGTCACGCATCGCGTCGCCCCCAACCAYGCYTCCCTCATGGGGATKTGTTTTGTTTGGGGCGGAGAATGGTCTCCCGTGCTCATGGTGCGGTTGGCCTAAAAAGGAGTCCCCTTYGACGGACGCACGGCTAGTGGTGG-TTTTCAAGGCCTTCGTATCGAGCTGTGCATACGCGAGGGAATCGCTCTCCAAAGACCCCAACGTGTCGTCTTGCGACGACGCTTCGACCGCGACCCCA
>S._erubescens_355
CATTGTCGAAGCCTGCACAGCAGAACGACCCGTGAACACGTAATCACAACAGGGCGTCTAGGGGATCGGGTGCRAGCCCGAGCCCTGCGATGCTCCGCTGGCATGCGTGCATGGTGCCTCTTTTGAGGCATCATGGACGTYGTGTCGGCATAAAAACAAACCCCCGGCACGGCATGTGCCAAGGAAAACCAAACTTAAGAAGAGCATGGCTCGTGTTGCCCCGTTTGCGGTGTGCACATGGGTCGTGGTCTCTCAT-TAACCATAAACGACTCTCGGCAACGGATATCTCGGCTCACGCATCGATGAAGAACGTAGCAAAATGCGATACTTGGTGTGAATTGCAGAATCCCGTGAACCATCGAGTTTTTGAACGCAAGTTGCGCCCGAAGCCATTCGGCCGAGGGCACGTCTGCCTGGGCGTCACGCATCGCGTCGCCCCCAACCACGCCTCCCTCATGGGGATKTGTTTTGTTTGGGGCGGAGAATGGTCTCCCGTGCTCATGGTGCGGTTGGCCTAAAAAGGAGTCCCCTTYGACGGACGCACGGCTAGTGGTGG-TTTTCAAGGCCTTCGTATCGAGCTGTGCATACGCGAGGGAATCGCTCTCCAAAGACCCCAACGTGTCGTCTTGCGACGACGCTTCGACCGCGACCCCA
>S._erubescens_371
CATTGTCGAAGCCTGCACAGCAGAACGACCCGTGAACACGTAATCACAACAGGGCGTCTAGGGGATCGGGTGCRAGCCCGAGCCCTGCGATGCTCCGCTGGCATGCGTGCATGGTGCCTCTTTTGAGGCATCATGGACGTYGTGTCGGCATAAAAACAAACCCCCGGCACGGCATGTGCCAAGGAAAACCAAACTTAAGAAGAGCATGGCTCGTGTTGCCCCGTTTGCGGTGTGCACATGGGTCGTGGTCTCTCAT-TAACCATAAACGACTCTCGGCAACGGATATCTCGGCTCACGCATCGATGAAGAACGTAGCAAAATGCGATACTTGGTGTGAATTGCAGAATCCCGTGAACCATCGAGTTTTTGAACGCAAGTTGCGCCCGAAGCCATTCGGCCGAGGGCACGTCTGCCTGGGCGTCACGCATCGCGTCGCCCCCAACCACGCYTCCCTCATGGGGATKTGTTTTGTTTGGGGCGGAGAATGGTCTCCCGTGCTCATGGTGCGGTTGGCCTAAAAAGGAGTCCCCTTYGACGGACGCACGGCTAGTGGTGG-TTTTCAAGGCCTTCGTATCGAGCTGTGCATACGCGAGGGAATCGCTCTCCAAAGACCCCAACGTGTCGTCTTGCGACGAYGCTTCGACCGCGACCCCA
>S._globosa_109
CATTGTCGAAGCCTGCACAGCAGAACGACCCGTGAACACGTAATCACAACAGGGCGTCTAGGGGATCGGGTGTGAGCCCGAGCCCTGCGATGCTCCGCTGGCATGCGTGCATGGTGTCTCTTTTGAGGCATCATGGACGTCGTGTCGGCATAAAAACAAACCCCCGGCACGGCATGTGCCAAGGAAAACCAAACTTAAGAAGAGTGTGGCTCGTGTTGCCCCGTTTGCGGTGTGCACATGGGTCGTGGTCTCTCAT-TAACCATAAACGACTCTCGGCAACGGATATCTCGGCTCACGCATCGATGAAGAACGTAGCAAAATGCGATACTTGGTGTGAATTGCAGAATCCCGTGAACCATCGAGTTTTTGAACGCAAGTTGCGCCCGAAGCCATTCGGCCGAGGGCACGTCTGCCTGGGCGTCACGCATCGCGTCGCCCCCAACCACGCCTCCCTCATGGGGATTTGTTTTGTTTGGGGCGGAGAATGGTCTCCCGTGCTCATGGTGCGGTTGGCCTAAAAAGGAGTCCCCTTCGACGGACGCACGGCTAGTGGTGG-TTTTCAAGGCCTTCGTATCGAGCTGTGCATACGCGAGGGAATCGCTCTCCAAAGACCCCAACGTGTCGTCTTGCGACGACGCTTCGACCGCGACCCCA
>S._globosa_168
CATTGTCGAAGCCTGCRCAGCAGAACGACCCGTGAACACGTAATCACAACAGGGCGTCTAGGGGATCGGGTGTGAGCCCGAGCCCTGCGATGCTCCGCTGGCATGCGTGCATGGTGTCTCTTTTGAGGCATCATGGACGTCGTGTCGGCATAAAAACAAACCCCCGGCACGGCATGTGCCAAGGAAAACCAAACTTAAGAAGAGTGTGGCTCGTGTTGCCCCGTTTGCGGTGTGCACATGGGTCGTGGTCTYTCAT-TAACCATAAACGACTCTCGGCAACGGATATCTCGGCTCACGCATCGATGAAGAACGTAGCAAAATGCGATACTTGGTGTGAATTGCAGAATCCCGTGAACCATCGAGTTTTTGAACGCAAGTTGCGCCCGAAGCCATTCGGCCGAGGGCACGTCTGCCTGGGCGTCACGCATCGCGTCGCCCCCAACCACGCCTCCCTCATGGGGATTTGTTTTGTTTGGGGCGGAGAATGGTCTCCCGTGCTCATGGTGCGGTTGGCCTAAAAAGGAGTCCCCTTCGACGGACGCACGGCTAGTGGTGG-TTTTCAAGGCCTTCGTATCGAGCTGTGCATACGCGAGGGAATCGCTCTCCAAAGACCCCAACGTGTCGTCTTGCGACGACGCTTCGACCGCGACCCCA
>S._globosa_318
CATTGTCGAAGCCTGCACAGCAGAACGACCCGTGAACACGTAATCACAACAGGGCGTCTAGGGGATCGGGTGTGAGCCCGAGCCCTGCGATGCTCCGCTGGCATGCGTGCATGGTGTCTCTTTTGAGGCATCATGGACGTCGTGTCGGCATAAAAACAAACCCCCGGCACGGCATGTGCCAAGGAAAACCAAACTTAAGAAGAGCGTGGCTCGTGTTGCCCCGTTTGCGGTGTGCACATGGGTCGTGGTCTCTCAT-TAACCATAAACGACTCTCGGCAACGGATATCTCGGCTCACGCATCGATGAAGAACGTAGCAAAATGCGATACTTGGTGTGAATTGCAGAATCCCGTGAACCATCGAGTTTTTGAACGCAAGTTGCGCCCGAAGCCATTCGGCCGAGGGCACGTCTGCCTGGGCGTCACGCATCGCGTCGCCCCCAACCACGCCTCCCTCATGGGGATTTGTTTTGTTTGGGGCGGAGAATGGTCTCCCGTGCTCATGGTGCGGTTGGCCTAAAAAGGAGTCCCCTTCGACGGACGCACGGCTAGTGGTGG-TTTTCAAGGCCTTCGTATCGAGCTGTGCATACGCGAGGGAATCGCTCTCCAAAGACCCCAACGTGTCGTCTTGCGACGACGCTTCGACCGCGACCCCA
>S._globosa_329
CATTGTCGAAGCCTGCACAGCAGAACGACCCGTGAACACGTAATCACAACAGGGCGTCTAGGGGATCGGGTGTGAGCCCGAGCCCTGCGATGCTCCGCTGGCATGCGTGCATGGTGTCTCTTTTGAGGCATCATGGACGTCGTGTCGGCATAAAAACAAACCCCCGGCACGGCATGTGCCAAGGAAAACCAAACTTAAGAAGAGYGTGGCTCGTGTTGCCCCGTTTGCGGTGTGCACATGGGTCGTGGTCTCTCAT-TAACCATAAACGACTCTCGGCAACGGATATCTCGGCTCACGCATCGATGAAGAACGTAGCAAAATGCGATACTTGGTGTGAATTGCAGAATCCCGTGAACCATCGAGTTTTTGAACGCAAGTTGCGCCCGAAGCCATTCGGCCGAGGGCACGTCTGCCTGGGCGTCACGCATCGCGTCGCCCCCAACCACGCCTCCCTCATGGGGATTTGTTTTGTTTGGGGCGGAGAATGGTCTCCCGTGCTCATGGTGCGGTTGGCCTAAAAAGGAGTCCCCTTCGACGGACGCACGGCTAGTGGTGG-TTTTCAAGGCCTTCGTATCGAGCTGTGCATACGCGAGGGAATCGCTCTCCAAAGACCCCAACGTGTCGTCTTGCGACGACGCTTCGACCGCGACCCCA
>S._globosa_331
CATTGTCGAAGCCTGCACAGCAGAACGACCCGTGAACACGTAATCACAACAGGGCGTCTAGGGGATCGGGTGTGAGCCCGAGCCCTGCGATGCTCCGCTGGCATGCGTGCATGGTGTCTCTTTTGAGGCATCATGGACGTCGTGTCGGCATAAAAACAAACCCCCGGCACGGCATGTGCCAAGGAAAACCAAACTTAAGAAGAGCGTGGCTCGTGTTGCCCCGTTTGCGGTGTGCACATGGGTCGTGGTCTCTCAT-TAACCATAAACGACTCTCGGCAACGGATATCTCGGCTCACGCATCGATGAAGAACGTAGCAAAATGCGATACTTGGTGTGAATTGCAGAATCCCGTGAACCATCGAGTTTTTGAACGCAAGTTGCGCCCGAAGCCATTCGGCCGAGGGCACGTCTGCCTGGGCGTCACGCATCGCGTCGCCCCCAWCCACGCCTCCCTCATGGGGATTTGTTTTGTTTGGGGCGGAGAATGGTCTCCCGTGCTCATGGTGCGGTTGGCCTAAAAAGGAGTCCCCTTCGACGGACGCACGGCTAGTGGTGG-TTTTCAAGGCCTTCGTATCGAGCTGTGCATACGCGAGGGAATCGCTCTCCAAAGACCCCAACGTGTCGTCTTGCGACGACGCTTCGACCGCGACCCCA
>S._globosa_337
CATTGTCGAAGCCTGCACAGCAGAACGACCCGTGAACACGTAATCACAACAGGGCGTCTAGGGGATCGGGTGTGAGCCCGAGCCCTGCGATGCTCCGCTGGCATGCGTGCATGGTGTCTCTTTTGAGGCATCATGGACGTCGTGTCGGCATAAAAACAAACCCCCGGCACGGCATGTGCCAAGGAAAACCAAACTTAAGAAGAGTGTGGCTCGTGTTGCCCCGTTTGCGGTGTGCACATGGGTCGTGGTCTCTCAT-TAACCATAAACGACTCTCGGCAACGGATATCTCGGCTCACGCATCGATGAAGAACGTAGCAAAATGCGATACTTGGTGTGAATTGCAGAATCCCGTGAACCATCGAGTTTTTGAACGCAAGTTGCGCCCGAAGCCATTCGGCCGAGGGCACGTCTGCCTGGGCGTCACGCATCGCGTCGCCCCCAACCACGCCTCCCTCATGGGGATTTGTTTTGTTTGGGGCGGAGAATGGTCTCCCGTGCTCATGGTGCGGTTGGCCTAAAAAGGAGTCCCCTTCGACGGACGCACGGCTAGTGGTGG-TTTTCAAGGCCTTCGTATCGAGCTGTGCATACGCGAGGGAATCGCTCTCCAAAGACCCCAACGTGTCGTCTTGCGACGACGCTTCGACCGCGACCCCA
>S._globosa_80
CATTGTCGAAGCCTGCACAGCAGAACGACCCGTGAACACGTAATCACAACAGGGCGTCTAGGGGATCGGGTGTGAGCCCGAGCCCTGCGATGCTCCGCTGGCATGCGTGCATGGTGTCTCTTTTGAGGCATCATGGACGTCGTGTCGGCATAAAAACAAACCCCCGGCACGGCATGTGCCAAGGAAAACCAAACTTAAGAAGAGCGTGGCTCGTGTTGCCCCGTTTGCGGTGTGCACATGGGTCGTGGTCTCTCAT-TAACCATAAACGACTCTCGGCAACGGATATCTCGGCTCACGCATCGATGAAGAACGTAGCAAAATGCGATACTTGGTGTGAATTGCAGAATCCCGTGAACCATCGAGTTTTTGAACGCAAGTTGCGCCCGAAGCCATTCGGCCGAGGGCACGTCTGCCTGGGCGTCACGCATCGCGTCGCCCCCAACCACGCCTCCCTCATGGGGATTTGTTTTGTTTGGGGCGGAGAATGGTCTCCCGTGCTCATGGTGCGGTTGGCCTAAAAAGGAGTCCCCTTTGACGGACGCAYGGCTAGTGGTGG-TTTTCAAGGCCTTCGTATCGAGCTGTGCATACGCTAGGGAATCGCTCTCCAAAGACCCCAACGTGTCGTCTTGCGACGACGCTTCGACCGCGACCCCA
>S._globosa_81
CATTGTCGAAGCCTGCACAGCAGAACGACCCGTGAACACGTAATCACAACAGGGCGTCTAGGGGATCGGGTGTGAGCCCGAGCCCTGCGATGCTCCGCTGGCATGCGTGCATGGTGTCTCTTTTGAGGCATCATGGACGTCGTGTCGGCATAAAAACAAACCCCCGGCACGGCATGTGCCAAGGAAAACCAAACTTAAGAAGAGCGTGGCTCGTGTTGCCCCGTTTGCGGTGTGCACATGGGTCGTGGTCTCTCAT-TAACCATAAACGACTCTCGGCAACGGATATCTCGGCTCACGCATCGATGAAGAACGTAGCAAAATGCGATACTTGGTGTGAATTGCAGAATCCCGTGAACCATCGAGTTTTTGAACGCAAGTTGCGCCCGAAGCCATTCGGCCGAGGGCACGTCTGCCTGGGCGTCACGCATCGCGTCGCCCCCAACCACGCCTCCCTCATGGGGATTTGTTTTGTTTGGGGCGGAGAATGGTCTCCCGTGCTCATGGTGCGGTTGGCCTAAAAAGGAGTCCCCTTTGACGGACGCACGGCTAGTGGTGG-TTTTCAAGGCCTTCGTATCGAGCTGTGCATACGCTAGGGAATCGCTCTCCAAAGACCCCAACGTGTCGTCTTGCGACGACGCTTCGACCGCGACCCCA
>S._globosa_EF420926
CATTGTCGAAGCCTGCACAGCAGAACGACCCGTGAACACGTAATCACAACAGGGCGTCTAGGGGATCGGGTGTGAGCCCGAGCCCTGCGATGCTCCGCTGGCATGCGTGCATGGTGTCTCTTTTGAGGCATCATGGACGTCGTGTCGGCATAAAAACAAACCCCCGGCACGGCATGTGCCAAGGAAAACCAAACTTAAGAAGAGCGTGGCTCGTGTTGCCCCGTTTGCGGTGTGCACATGGGTCGTGGTCTCTCAT-TAACCATAAACGACTCTCGGCAACGGATATCTCGGCTCACGCATCGATGAAGAACGTAGCAAAATGCGATACTTGGTGTGAATTGCAGAATCCCGTGAACCATCGAGTTTTTGAACGCAAGTTGCGCCCGAAGCCATTCGGCCGAGGGCACGTCTGCCTGGGCGTCACGCATCGCGTCGCCCCCAACCACGCCTCCCTCATGGGGATTTGTTTTGTTTGGGGCGGAGAATGGTCTCCCGTGCTCATGGTGCGGTTGGCCTAAAAAGGAGTCCCCTTCGACGGACGCACGGCTAGTGGTGG-TTTTCAAGGCCTTCGTATCGAGCTGTGCATACGCGAGGGAATCGCTCTCCAAAGACCCCAACGTGTCGTCTTGCGACGACGCTTCGACCGCGACCCCA
>S._involucrata_163
CATTGTCGAAGCCTGCACAGCAGAACGACCCGTGAACACGTAATCACAACAGGGCGTCTAGGGGATCGGGTGCGAGCCCGAGCCCCTCGATGCTCCGCYGGCATGCGTGTATGGTGTCCCTTTTGAGGCATCATGGACGTCGTGTCGGCACGAAAACAAACCCCCGGCACGGCATGTGCCAAGGAAAACCAAACTTAAGAAGGGCGCGGCTCGTGTTGCCCCGTTTGCGGTGTGCACATGGGTCGTGGTCTCTCAT-TAACCATAAACGACTCTCGGCAACGGATATCTCGGCTCACGCATCGATGAAGAACGTAGCAAAATGCGATACTTGGTGTGAATTGCAGAATCCCGTGAACCATCGAGTTTTTGAACGCAAGTTGCGCCCGAAGCCATTCGGCCGAGGGCACGTCTGCCTGGGCGTCACGCATCGCGTCGCCCCCAACCACGCCTCCCTCATGGGGATGTGTTTTGTTTGGGGCGGAGAATGGTCTCCCGTGCTCATGGTGCGGTTGGCCTAAAAAGGAGTCCCCTTCGACGGACGCACGGCTAGTGGTGG-TTTTCAAGGCCTTCGTATCGAGYTGTGCATACGTGACGGAATCGCTCTCCAAAGACCCCAACGTGTCGTCTTGCGACGACGCTTCGACCGCGACCCCA
>S._involucrata_165
CATTGTCGAAGCCTGCACAGCAGAACGACCCGTGAACACGTAATCACAACAGGGCGTCTAGGGGATCGGGTGCGAGCCCGAGCCCCTCGATGCTCCGCCGGCATGCGTGTATGGTGTCCCTTTTGAGGCATCATGGACGTCGTGTCGGCACGAAAACAAACCCCCGGCACGGCATGTGCCAAGGAAAACCAAACTTAAGAAGGGCGCGGCTCGTGTTGCCCCGTTTGCGGTGTGCACATGGGTCGTGGTCTCTCAT-TAACCATAAACGACTCTCGGCAACGGATATCTCGGCTCACGCATCGATGAAGAACGTAGCAAAATGCGATACTTGGTGTGAATTGCAGAATCCCGTGAACCATCGAGTTTTTGAACGCAAGTTGCGCCCGAAGCCATTCGGCCGAGGGCACGTCTGCCTGGGCGTCACGCATCGCGTCGCCCCCAACCACGCCTCCCTCATGGGGATGTGTTTTGTTTGGGGCGGAGAATGGTCTCCCGTGCTCATGGTGCGGTTGGCCTAAAAAGGAGTCCCCTTCGACGGACGCACGGCTAGTGGTGG-TTTTCAAGGCCTTCGTATCGAGYTGTGCATACGTGACGGAATCGCTCTCCAAAGACCCCAACGTGTCGTCTTGCGACGACGCTTCGACCGCGACCCCA
>S._involucrata_24
CATTGTCGAAGCCTGCACAGCAGAACGACCCGTGAACACGTAATCACAACAGGGCGTCTAGGGGATTGGGTGCGAGCCCGAGCCCCTCGATGCTCCGCCGGCATGCGTGCATGGTGTCCCTTTTGAGGCATCATGGACGTCGTGTCGGCACGAAAACAAACCCCCGGCACGGCATGTGCCAAGGAAAACCAAACTTAAGAAGGGCGCGGCTCGTGTTGCCCCGTTTGCGGTGTGCACATGGGTCGTGGTCTCTCAT-TAACCATAAACGACTCTCGGCAACGGATATCTCGGCTCACGCATCGATGAAGAACGTAGCAAAATGCGATACTTGGTGTGAATTGCAGAATCCCGTGAACCATCGAGTTTTTGAACGCAAGTTGCGCCCGAAGCCATTCGGCCGAGGGCACGTCTGCCTGGGCGTCACGCATCGCGTCGCCCCCAACCACGCCTCCCTCATGGGGATGTGTTTTGTTTGGGGCGGAGAATGGTCTCCCGTGCTCATGGTGCGGTTGGCCTAAAAAGGAGCCCCCTTCGACGGACGCACGGCTAGTGGTGG-TTTTCAAGGCCTTCGTATCGAGCTGTGCATACGTGACGGAATCGCTCTCCAAAGACCCCAACGTGTCGTCTTGCGACGACGCTTCGACCGCGACCCCA
>S._involucrata_26
CATTGTCGAAGCCTGCACAGCAGAACGACCCGTGAACACGTAATCACAACAGGGCGTCTAGGGGATTGGGTGCGAGCCCGAGCCCCTCGATGCTCCGCCGGCATGCGTGCATGGTGTCCCTTTTGAGGCATCATGGACGTCGTGTCGGCACGAAAACAAACCCCCGGCACGGCATGTGCCAAGGAAAACCAAACTTAAGAAGGGCGCGGCTCGTGTTGCCCCGTTTGCGGTGTGCACATGGGTCGTGGTCTCTCAT-TAACCATAAACGACTCTCGGCAACGGATATCTCGGCTCACGCATCGATGAAGAACGTAGCAAAATGCGATACTTGGTGTGAATTGCAGAATCCCGTGAACCATCGAGTTTTTGAACGCAAGTTGCGCCCGAAGCCATTCGGCCGAGGGCACGTCTGCCTGGGCGTCACGCATCGCGTCGCCCCCAACCACGCCTCCCTCATGGGGATGTGTTTTGTTTGGGGCGGAGAATGGTCTCCCGTGCTCATGGTGCGGTTGGCCTAAAAAGGAGCCCCCTTCGACGGACGCACGGCTAGTGGTGG-TTTTCAAGGCCTTCGTATCGAGCTGTGCATACGTGACGGAATCGCTCTCCAAAGACCCCAACGTGTCGTCTTGCGACGACGCTTCGACCGCGACCCCA
>S._involucrata_372
CATTGTCGAAGCCTGCACAGCAGAACGACCCGTGAACACGTAATCACAACAGGGCGTCTAGGGGATCGGGTGCGAGCCCGAGCCCCTCGATGCTCCGCYGGCATGCGTGTATGGTGTCCCTTTTGAGGCATCATGGACGTCGTGTCGGCACGAAAACAAACCCCCGGCACGGCATGTGCCAAGGAAAACCAAACTTAAGAAGGGCGCGGCTCGTGTTGCCCCGTTTGCGGTGTGCACATGGGTCGTGGTCTCTCAT-TAACCATAAACGACTCTCGGCAACGGATATCTCGGCTCACGCATCGATGAAGAACGTAGCAAAATGCGATACTTGGTGTGAATTGCAGAATCCCGTGAACCATCGAGTTTTTGAACGCAAGTTGCGCCCGAAGCCATTCGGCCGAGGGCACGTCTGCCTGGGCGTCACGCATCGCGTCGCCCCCAACCACGCCTCCCTCATGGGGATGTGTTTTGTTTGGGGCGGAGAATGGTCTCCCGTGCTCATGGTGCGGTTGGCCTAAAAAGGAGTCCCCTTCGACGGACGCACGGCTAGTGGTGG-TTTTCAAGGCCTTCGTATCGAGCTGTGCATACGTGACGGAATCGCTCTCCAAAGACCCCAACGTGTCGTCTTGCGACGACGCTTCGACCGCGACCCCA
>S._involucrata_374
CATTGTCGAAGCCTGCACAGCAGAACGACCCGTGAACACGTAATCACAACAGGGCGTCTAGGGGATCGGGTGCGAGCCCGAGCCCCTCGATGCTCCGCYGGCATGCGTGTATGGTGTCCCTTTTGAGGCATCATGGACGTCGTGTCGGCACGAAAACAAACCCCCGGCACGGCATGTGCCAAGGAAAACCAAACTTAAGAAGGGCGCGGCTCGTGTTGCCCCGTTTGCGGTGTGCACATGGGTCGTGGTCTCTCAT-TAACCATAAACGACTCTCGGCAACGGATATCTCGGCTCACGCATCGATGAAGAACGTAGCAAAATGCGATACTTGGTGTGAATTGCAGAATCCCGTGAACCATCGAGTTTTTGAACGCAAGTTGCGCCCGAAGCCATTCGGCCGAGGGCACGTCTGCCTGGGCGTCACGCATCGCGTCGCCCCCAACCACGCCTCCCTCATGGGGATGTGTTTTGTTTGGGGCGGAGAATGGTCTCCCGTGCTCATGGTGCGGTTGGCCTAAAAAGGAGTCCCCTTCGACGGACGCACGGCTAGTGGTGG-TTTTCAAGGCCTTCGTATCGAGYTGTGCATACGTGACGGAATCGCTCTCCAAAGACCCCAACGTGTCGTCTTGCGACGACGCTTCGACCGCGACCCCA
>S._involucrata_390
CATTGTCGAAGCCTGCACAGCAGAACGACCCGTGAACACGTAATCACAACAGGGCGTCTAGGGGATCGGGTGCGAGCCCGAGCCCCTCGATGCTCCGCCGGCATGCGTGTATGGTGTCCCTTTTGAGGCATCATGGACGTCGTGTCGGCACGAAAACAAACCCCCGGCACGGCATGTGCCAAGGAAAACCAAACTTAAGAAGGGCGYGGCTCGTGTTGCCCCGTTTGCGGTGTGCACATGGGTCGTGGTCTCTCAT-TAACCATAAACGACTCTCGGCAACGGATATCTCGGCTCACGCATCGATGAAGAACGTAGCAAAATGCGATACTTGGTGTGAATTGCAGAATCCCGTGAACCATCGAGTTTTTGAACGCAAGTTGCGCCCGAAGCCATTCGGCCGAGGGCACGTCTGCCTGGGCGTCACGCATCGCGTCGCCCCCAACCACGCCTCCCTCATGGGGATGTGTTTTGTTTGGGGCGGAGAATGGTCTCCCGTGCTCATGGTGCGGTTGGCCTAAAAAGGAGTCCCCTTCGACGGACGCACGGCTAGTGGTGG-TTTTCAAGGCCTTCGTATCGAGCTGTGCATACGTGACGGAATCGCTCTCCAAAGACCCCAACGTGTCGTCTTGCGACGACGCTTCGACCGCGACCCCA
>S._involucrata_41
CATTGTCGAAGCCTGCACAGCAGAACGACCCGTGAACACGTAATCACAACAGGGCGTCTAGGGGATCGGGTGCGAGCCCGAGCCCCTCGATGCTCCGCYGGCATGCGTGTATGGTGTCCCTTTTGAGGCATCATGGACGTCGTGTCGGCACGAAAACAAACCCCCGGCACGGCATGTGCCAAGGAAAACCAAACTTAAGAAGGGCGCGGCTCGTGTTGCCCCGTTTGCGGTGTGCACATGGGTCGTGGTCTCTCAT-TAACCATAAACGACTCTCGGCAACGGATATCTCGGCTCACGCATCGATGAAGAACGTAGCAAAATGCGATACTTGGTGTGAATTGCAGAATCCCGTGAACCATCGAGTTTTTGAACGCAAGTTGCGCCCGAAGCCATTCGGCCGAGGGCACGTCTGCCTGGGCGTCACGCATCGCGTCGCCCCCAACCACGCCTCCCTCATGGGGATGTGTTTTGTTTGGGGCGGAGAATGGTCTCCCGTGCTCATGGTGCGGTTGGCCTAAAAAGGAGTCCCCTTCGACGGACGCACGGCTAGTGGTGG-TTTTCAAGGCCTTCGTATCGAGYTGTGCATACGTGACGGAATCGCTCTCCAAAGACCCCAACGTGTCGTCTTGCGACGACGCTTCGACCGCGACCCCA
>S._involucrata_47
CATTGTCGAAGCCTGCACAGCAGAACGACCCGTGAACACGTAATCACAACAGGGCGTCTAGGGGATCGGGTGCGAGCCCGAGCCCCTCGATGCTCCGCCGGCATGCGTGTATGGTGTCCCTTTTGAGGCATCATGGACGTCGTGTCGGCACGAAAACAAACCCCCGGCACGGCATGTGCCAAGGAAAACCAAACTTAAGAAGGGYGYGGCTCGTGTTGCCCCGTTTGCGGTGTGCACATGGGTCGTGGTCTCTCAT-TAACCATAAACGACTCTCGGCAACGGATATCTCGGCTCACGCATCGATGAAGAACGTAGCAAAATGCGATACTTGGTGTGAATTGCAGAATCCCGTGAACCATCGAGTTTTTGAACGCAAGTTGCGCCCGAAGCCATTCGGCCGAGGGCACGTCTGCCTGGGCGTCACGCATCGCGTCGCCCCCAACCACGCCTCCCTCATGGGGATGTGTTTTGTTTGGGGCGGAGAATGGTCTCCCGTGCTCATGGTGCGGTTGGCCTAAAAAGGAGTCCCCTTCGACGGACGCACGGCTAGTGGTGG-TTTTCAAGGCCTTCGTATCGAGCTGTGCATACGTGACGGAATCGCTCTCCAAAGACCCCAACGTGTCGTCTTGCGACGACGCTTCGACCGCGACCCCA
>S._involucrata_48
CATTGTCGAAGCCTGCACAGCAGAACGACCCGTGAACACGTAATCACAACAGGGCGTCTAGGGGATCGGGTGCGAGCCCGAGCCCCTCGATGCTCCGCCGGCATGCGTGTATGGTGTCCCTTTTGAGGCATCATGGACGTCGTGTCGGCACGAAAACAAACCCCCGGCACGGCATGTGCCAAGGAAAACCAAACTTAAGAAGGGCGYGGCTCGTGTTGCCCCGTTTGCGGTGTGCACATGGGTCGTGGTCTCTCAT-TAACCATAAACGACTCTCGGCAACGGATATCTCGGCTCACGCATCGATGAAGAACGTAGCAAAATGCGATACTTGGTGTGAATTGCAGAATCCCGTGAACCATCGAGTTTTTGAACGCAAGTTGCGCCCGAAGCCATTCGGCCGAGGGCACGTCTGCCTGGGCGTCACGCATCGCGTCGCCCCCAACCACGCCTCCCTCATGGGGATGTGTTTTGTTTGGGGCGGAGAATGGTCTCCCGTGCTCATGGTGCGGTTGGCCTAAAAAGGAGTCCCCTTCGACGGACGCACGGCTAGTGGTGG-TTTTCAAGGCCTTCGTATCGAGCTGTGCATACGTGACGGAATCGCTCTCCAAAGACCCCAACGTGTCGTCTTGCGACGACGCTTCGACCGCGACCCCA
>S._involucrata_61
CATTGTCGAAGCCTGCACAGCAGAACGACCCGTGAACACGTAATCACAACAGGGCGTCTAGGGGATCGGGTGCGAGCCCGAGCCCCTCGATGCTCCGCCGGCATGCGTGTATGGTGTCCCTTTTGAGGCATCATGGACGTCGTGTCGGCACGAAAACAAACCCCCGGCACGGCATGTGCCAAGGAAAACCAAACTTAAGAAGGGCGCGGCTCGTGTTGCCCCGTTTGCGGTGTGCACATGGGTCGTGGTCTCTCAT-TAACCATAAACGACTCTCGGCAACGGATATCTCGGCTCACGCATCGATGAAGAACGTAGCAAAATGCGATACTTGGTGTGAATTGCAGAATCCCGTGAACCATCGAGTTTTTGAACGCAAGTTGCGCCCGAAGCCATTCGGCCGAGGGCACGTCTGCCTGGGCGTCACGCATCGCGTCGCCCCCAACCACGCCTCCCTCATGGGGATGTGTTTTGTTTGGGGCGGAGAATGGTCTCCCGTGCTCATGGTGCGGTTGGCCTAAAAAGGAGTCCCCTTCGACGGACGCACGGCTAGTGGTGG-TTTTCAAGGCCTTCGTATCGAGTTGTGCATACGTGACGGAATCGCTCTCCAAAGACCCCAACGTGTCGTCTTGCGACGACGCTTCGACCGCGACCCCA
>S._involucrata_63
CATTGTCGAAGCCTGCACAGCAGAACGACCCGTGAACACGTAATCACAACAGGGCGTCTAGGGGATCGGGTGCGAGCCCGAGCCCCTCGATGCTCCGCCGGCATGCGTGTATGGTGTCCCTTTTGAGGCATCATGGACGTCGTGTCGGCACGAAAACAAACCCCCGGCACGGCATGTGCCAAGGAAAACCAAACTTAAGAAGGGCGCGGCTCGTGTTGCCCCGTTTGCGGTGTGCACATGGGTCGTGGTCTCTCAT-TAACCATAAACGACTCTCGGCAACGGATATCTCGGCTCACGCATCGATGAAGAACGTAGCAAAATGCGATACTTGGTGTGAATTGCAGAATCCCGTGAACCATCGAGTTTTTGAACGCAAGTTGCGCCCGAAGCCATTCGGCCGAGGGCACGTCTGCCTGGGCGTCACGCATCGCGTCGCCCCCAACCACGCCTCCCTCATGGGGATGTGTTTTGTTTGGGGCGGAGAATGGTCTCCCGTGCTCATGGTGCGGTTGGCCTAAAAAGGAGTCCCCTTCGACGGACGCACGGCTAGTGGTGG-TTTTCAAGGCCTTCGTATCGAGTTGTGCATACGTGACGGAATCGCTCTCCAAAGACCCCAACGTGTCGTCTTGCGACGACGCTTCGACCGCGACCCCA
>S._iodostegia_107
CATTGTCGAAGCCTGCACAGCAGAACGACCCGTGAACACGTAACCACAACAGGGCGTCTAGGGGATCGGGTGTGAGCCTGAGCCCTGCGATGCTCCGCTGSCATGCGTGCATGGTGTCCCTTTTRAGGCATCATGGACGTCGTGTCGGCATAAAAACAAACCCCCGGCACGGCATGTGCCAAGGAAAACCAAACTTAAGAAGGGCGTGGCTCGTGTTGCCCCGTTTGCGGTGTGCACATGGGTCGTGGTCTCTCAT-TAACCATAAACGACTCTCGGCAACGGATATCTCGGCTCACGCATCGATGAAGAACGTAGCAAAATGCGATACTTGGTGTGAATTGCAGAATCCCGTGAACCATCGAGTTTTTGAACGCAAGTTGCGCCCGAAGCCATTCGGCCGAGGGCACGTCTGCCTGGGCGTCACGCATCGCGTCGCCCCCAACCATGCCTCCCTCATGGGGATGTGTTTTGTTTGGGGCGGAGAATGGTCTCCCGTGCTCATGGTGCGGTTGGCCTAAAAAGGAGTCCCCTTCGACGGACGCACGACTAGTGGTGG-TTTTCAAGGCCTTCGTATCGAGTTGTGCATACGCGAGGGAATCGCTCTCCAAAGACCCCAACGTGTCGTCTTGCGACGACGCTTCGACCGCGACCCCA
>S._iodostegia_108
CATTGTCGAAGCCTGCACAGCAGAACGACCCGTGAACACGTAACCACAACAGGGCGTCTAGGGGATCGGGTGTGAGCCTGAGCCCTGCGATGCTCCGCTGSCATGCGTGCATGGTGTCCCTTTTRAGGCATCATGGACGTCGTGTCGGCATAAAAACAAACCCCCGGCACGGCATGTGCCAAGGAAAACCAAACTTAAGAAGGGCGTGGCTCGTGTTGCCCCGTTTGCGGTGTGCACATGGGTCGTGGTCTCTCAT-TAACCATAAACGACTCTCGGCAACGGATATCTCGGCTCACGCATCGATGAAGAACGTAGCAAAATGCGATACTTGGTGTGAATTGCAGAATCCCGTGAACCATCGAGTTTTTGAACGCAAGTTGCGCCCGAAGCCATTCGGCCGAGGGCACGTCTGCCTGGGCGTCACGCATCGCGTCGCCCCCAACCATGCCTCCCTCATGGGGATGTGTTTTGTTTGGGGCGGAGAATGGTCTCCCGTGCTCATGGTGCGGTTGGCCTAAAAAGGAGTCCCCTTCGACGGACGCACGACTAGTGGTGG-TTTTCAAGGCCTTCGTATCGAGTTGTGCATACGCGAGGGAATCGCTCTCCAAAGACCCCAACGTGTCGTCTTGCGACGACGCTTCGACCGCGACCCCA
>S._iodostegia_20
CATTGTCGAAGCCTGCACAGCAGAACGACCCGTGAACACGTAACCACAACAGGGCGTCTAGGGGATCGGGTGTGAGCCTGAGCCCTGCGATGCTCCGCTGCCATGCGTGCATGGTGTCCCTTTTAAGGCATCATGGACGTCGTGTCGGCATAAAAACAAACCCCCGGCACGGCATGTGCCAAGGAAAACCAAACTTAAGAAGGGCGTGGCTCGTGTTGCCCCGTTTGCGGTGTGCACATGGGTCGTGGTCTCTCAT-TAACCATAAACGACTCTCGGCAACGGATATCTCGGCTCACGCATCGATGAAGAACGTAGCAAAATGCGATACTTGGTGTGAATTGCAGAATCCCGTGAACCATCGAGTTTTTGAACGCAAGTTGCGCCCGAAGCCATTCGGCCGAGGGCACGTCTGCCTGGGCGTCACGCATCGCGTCGCCCCCAACCATGCCTCCCTCATGGGGATGTGTTTTGTTTGGGGCGGAGAATGGTCTCCCGTGCTCATGGTGCGGTTGGCCTAAAAAGGAGTCCCCTTCGACGGACGCACGACTAGTGGTGG-TTTTCAAGGCCTTCGTATCGAGTTGTGCATACGCGAGGGAATCGCTCTCCAAAGACCCCAACGTGTCGTCTTGCGACGACGCTTCGACCGCGACCCCA
>S._iodostegia_21
CATTGTCGAAGCCTGCACAGCAGAACGACCCGTGAACACGTAACCACAACAGGGCGTCTAGGGGATCGGGTGTGAGCCTGAGCCCTGCGATGCTCCGCTGCCATGCGTGCATGGTGTCCCTTTTAAGGCATCATGGACGTCGTGTCGGCATAAAAACAAACCCCCGGCACGGCATGTGCCAAGGAAAACCAAACTTAAGAAGGGCGTGGCTCGTGTTGCCCCGTTTGCGGTGTGCACATGGGTCGTGGTCTCTCAT-TAACCATAAACGACTCTCGGCAACGGATATCTCGGCTCACGCATCGATGAAGAACGTAGCAAAATGCGATACTTGGTGTGAATTGCAGAATCCCGTGAACCATCGAGTTTTTGAACGCAAGTTGCGCCCGAAGCCATTCGGCCGAGGGCACGTCTGCCTGGGCGTCACGCATCGCGTCGCCCCCAACCATGCCTCCCTCATGGGGATGTGTTTTGTTTGGGGCGGAGAATGGTCTCCCGTGCTCATGGTGCGGTTGGCCTAAAAAGGAGTCCCCTTCGACGGACGCACGACTAGTGGTGG-TTTTCAAGGCCTTCGTATCGAGTTGTGCATACGCGAGGGAATCGCTCTCCAAAGACCCCAACGTGTCGTCTTGCGACGACGCTTCGACCGCGACCCCA
>S._iodostegia_22
CATTGTCGAAGCCTGCACAGCAGAACGACCCGTGAACACGTAACCACAACAGGGCGTCTAGGGGATCGGGTGTGAGCCTGAGCCCTGCGATGCTCCGCTGCCATGCGTGCATGGTGTCCCTTTTRAGGCATCATGGACGTCGTGTCGGCATAAAAACAAACCCCCGGCACGGCATGTGCCAAGGAAAACCAAACTTAAGAAGGGCGTGGCTCGTGTTGCCCCGTTTGCGGTGTGCACATGGGTCGTGGTCTCTCAT-TAACCATAAACGACTCTCGGCAACGGATATCTCGGCTCACGCATCGATGAAGAACGTAGCAAAATGCGATACTTGGTGTGAATTGCAGAATCCCGTGAACCATCGAGTTTTTGAACGCAAGTTGCGCCCGAAGCCATTCGGCCGAGGGCACGTCTGCCTGGGCGTCACGCATCGCGTCGCCCCCAACCATGCCTCCCTCATGGGGATGTGTTTTGTTTGGGGCGGAGAATGGTCTCCCGTGCTCATGGTGCGGTTGGCCTAAAAAGGAGTCCCCTTCGACGGACGCACGACTAGTGGTGG-TTTTCAAGGCCTTCGTATCGAGTTGTGCATACGCGAGGGAATCGCTCTCCAAAGACCCCAACGTGTCGTCTTGCGACGACGCTTCGACCGCGACCCCA
>S._iodostegia_27
CATTGTCGAAGCCTGCACAGCAGAACGACCCGTGAACACGTAACCACAACAGGGCGTCTAGGGGATCGGGTGTGAGCCTGAGCCCTGCGATGCTCCGCTGCCATGCGTGCATGGTGTCCCTTTTAAGGCATCATGGACGTCGTGTCGGCATAAAAACAAACCCCCGGCACGGCATGTGCCAAGGAAAACCAAACTTAAGAAGGGCGTGGCTCGTGTTGCCCCGTTTGCGGTGTGCACATGGGTCGTGGTCTCTCAT-TAACCATAAACGACTCTCGGCAACGGATATCTCGGCTCACGCATCGATGAAGAACGTAGCAAAATGCGATACTTGGTGTGAATTGCAGAATCCCGTGAACCATCGAGTTTTTGAACGCAAGTTGCGCCCGAAGCCATTCGGCCGAGGGCACGTCTGCCTGGGCGTCACGCATCGCGTCGCCCCCAACCATGCCTCCCTCATGGGGATGTGTTTTGTTTGGGGCGGAGAATGGTCTCCCGTGCTCATGGTGCGGTTGGCCTAAAAAGGAGTCCCCTTCGACGGACGCACGACTAGTGGTGG-TTTTCAAGGCCTTCGTATCGAGTTGTGCATACGCGAGGGAATCGCTCTCCAAAGACCCCAACGTGTCGTCTTGCGACGACGCTTCGACCGCGACCCCA
>S._iodostegia_28
CATTGTCGAAGCCTGCACAGCAGAACGACCCGTGAACACGTAACCACAACAGGGCGTCTAGGGGATCGGGTGTGAGCCTGAGCCCTGCGATGCTCCGCTGCCATGCGTGCATGGTGTCCCTTTTAAGGCATCATGGACGTCGTGTCGGCATAAAAACAAACCCCCGGCACGGCATGTGCCAAGGAAAACCAAACTTAAGAAGGGCGTGGCTCGTGTTGCCCCGTTTGCGGTGTGCACATGGGTCGTGGTCTCTCAT-TAACCATAAACGACTCTCGGCAACGGATATCTCGGCTCACGCATCGATGAAGAACGTAGCAAAATGCGATACTTGGTGTGAATTGCAGAATCCCGTGAACCATCGAGTTTTTGAACGCAAGTTGCGCCCGAAGCCATTCGGCCGAGGGCACGTCTGCCTGGGCGTCACGCATCGCGTCGCCCCCAACCATGCCTCCCTCATGGGGATGTGTTTTGTTTGGGGCGGAGAATGGTCTCCCGTGCTCATGGTGCGGTTGGCCTAAAAAGGAGTCCCCTTCGACGGACGCACGACTAGTGGTGG-TTTTCAAGGCCTTCGTATCGAGTTGTGCATACGCGAGGGAATCGCTCTCCAAAGACCCCAACGTGTCGTCTTGCGACGACGCTTCGACCGCGACCCCA
>S._iodostegia_29
CATTGTCGAAGCCTGCACAGCAGAACGACCCGTGAACACGTAACCACAACAGGGCGTCTAGGGGATCGGGTGTGAGCCTGAGCCCTGCGATGCTCCGCTGCCATGCGTGCATGGTGTCCCTTTTAAGGCATCATGGACGTCGTGTCGGCATAAAAACAAACCCCCGGCACGGCATGTGCCAAGGAAAACCAAACTTAAGAAGGGCGTGGCTCGTGTTGCCCCGTTTGCGGTGTGCACATGGGTCGTGGTCTCTCAT-TAACCATAAACGACTCTCGGCAACGGATATCTCGGCTCACGCATCGATGAAGAACGTAGCAAAATGCGATACTTGGTGTGAATTGCAGAATCCCGTGAACCATCGAGTTTTTGAACGCAAGTTGCGCCCGAAGCCATTCGGCCGAGGGCACGTCTGCCTGGGCGTCACGCATCGCGTCGCCCCCAACCATGCCTCCCTCATGGGGATGTGTTTTGTTTGGGGCGGAGAATGGTCTCCCGTGCTCATGGTGCGGTTGGCCTAAAAAGGAGTCCCCTTCGACGGACGCACGACTAGTGGTGG-TTTTCAAGGCCTTCGTATCGAGTTGTGCATACGCGAGGGAATCGCTCTCCAAAGACCCCAACGTGTCGTCTTGCGACGACGCTTCGACCGCGACCCCA
>S._luae_271
CATTGTCGAAGCCTGCACAGCAGAACGACCCGTGAACACGTAATCACAACAGGGCGTCTAGGGGATCGGGTGYGAGCCCGAGCCCCGCGATGCTCCGCTGGCATGCGTGCATGGTGTCCCTWTTGAGGCATCATGGACGTCGTGGCGGCATGAAAACAAACCCCCGGCACGRCATGTGCCAAGGAAAACAAAACTTAAGAAGGRCGCGGCKCGTGTTGCCCCGTTTGCGGTGTGCACATGGGTCGTGGTCTCTCAT-TAACCATAAACGACTCTCGGCAACGGATATCTCGGCTCACGCATCGATGAAGAACGTAGCAAAATGCGATACTTGGTGTGAATTGCAGAATCCCGTGAACCATCGAGTTTTTGAACGCAAGTTGCGCCCGAAGCCATTCGGCCGAGGGCACGTCTGCCTGGGCGTCACGCATCGCGTCGCCCCCAACCACGCCTCCCTCGTGGGGATGTGTTTTGTTTGGGGCGGAGAATGGTCTCCCGTGCTCATAGTGTGGTTGGCCTAAAAAGGAGTCCCCTTCGACGGACGCACGGCTAGTGGTGGTTTTTCAWGGCCTTCGTATCGAGCTGTGCATACGCGAGGGAATCGCTCTCCAAAGACCCCAACGTGTCGTCTTGYGACGACGCTTCGACCGCGACCCCA
>S._luae_272
CATTGTCGAAGCCTGCACAGCAGAACGACCCGTGAACACGTAATCACAACAGGGCGTCTAGGGGATCGGGTGYGAGCCCGAGCCCCGCGATGCTCCGCTGGCATGCGTGCATGGTGTCCCTWTTGAGGCATCATGGACGTCGTGGCGGCATGAAAACAAACCCCCGGCACGRCATGTGCCAAGGAAAACAAAACTTAAGAAGGRCGCGGCTCGTGTTGCCCCGTTTGCGGTGTGCACATGGGTCGTGGTCTCTCAT-TAACCATAAACGACTCTCGGCAACGGATATCTCGGCTCACGCATCGATGAAGAACGTAGCAAAATGCGATACTTGGTGTGAATTGCAGAATCCCGTGAACCATCGAGTTTTTGAACGCAAGTTGCGCCCGAAGCCATTCGGCCGAGGGCACGTCTGCCTGGGCGTCACGCATCGCGTCGCCCCCAACCACGCCTCCCTCGTGGGGATGTGTTTTGTTTGGGGCGGAGAATGGTCTCCCGTGCTCATAGTGTGGTTGGCCTAAAAAGGAGTCCCCTTCGACGGACGCACGGCTAGTGGTGGTTTTTCAWGGCCTTCGTATCGAGCTGTGCATACGCGAGGGAATCGCTCTCCAAAGACCCCAACGTGTCGTCTTGYGACGACGCTTCGACCGCGACCCCA
>S._luae_273
CATTGTCGAAGCCTGCACAGCAGAACGACCCGTGAACACGTAATCACAACAGGGCGTCTAGGGGATCGGGTGYGAGCCCGAGCCCCGCGATGCTCCGCTGGCATGCGTGCATGGTGTCYYTWTTGAGGCATCATGGACGTCGTGGCGGCATGAAAACAAACCCCCGGCACGGCATGTGCCAAGGAAAACAAAACTTAAGAAGGGCGCGGCKCGTGTTGCCCCGTTTGCGGTGTGCACATGGGTCGTGGTCTCTCAT-TAACCATAAACGACTCTCGGCAACGGATATCTCGGCTCACGCATCGATGAAGAACGTAGCAAAATGCGATACTTGGTGTGAATTGCAGAATCCCGTGAACCATCGAGTTTTTGAACGCAAGTTGCGCCCGAAGCCATTCGGCCGAGGGCACGTCTGCCTGGGCGTCACGCATCGCGTCGCCCCCAACCACGCMTCCCTCGTGGGGATGTGTTTTGTTTGGGGCGGAGAATGGTCTCCCRTGCTMATRGTGTGGTTGGCCTAAAAAGGAGTCCCCTTCGACGGAYGCACGGCTAGTGGTGGTTTTTCAWGGCCTTCGTATCGAGCTGTGCATACGCGAGGGAATCGCTCTCCAAAGACCCCAACGTGTCGTCTTGCGAYGACGCTTCGACCGCGACCCCA
>S._luae_283
CATTGTCGAAGCCTGCACAGCAGAACGACCCGTGAACACGTAATCACAACAGGGCGTCTAGGGGATCGGGTGYGAGCCCGAGCCCCGCGATGCTCCGCTGGCATGCGTGCATGGTGTCYYTWTTGAGGCATCATGGACGTCGTGGCGGCATGAAAACAAACCCCCGGCACGGCATGTGCCAAGGAAAACAAAACTTAAGAAGGGCGCGGCKCGTGTTGCCCCGTTTGCGGTGTGCACATGGGTCGTGGTCTCTCAT-TAACCATAAACGACTCTCGGCAACGGATATCTCGGCTCACGCATCGATGAAGAACGTAGCAAAATGCGATACTTGGTGTGAATTGCAGAATCCCGTGAACCATCGAGTTTTTGAACGCAAGTTGCGCCCGAAGCCATTCGGCCGAGGGCACGTCTGCCTGGGCGTCACGCATCGCGTCGCCCCCAACCACGCMTCCCTCGTGGGGATGTGTTTTGTTTGGGGCGGAGAATGGTCTCCCGTGCTCATAGTGTGGTTGGCCTAAAAAGGAGTCCCCTTCGACGGAYGCACGGCTAGTGGTGGTTTTTCAWGGCCTTCGTATCGAGCTGTGCATACGCGAGGGAATCGCTCTCCAAAGACCCCAACGTGTCGTCTTGCGAYGACGCTTCGACCGCGACCCCA
>S._luae_316
CATTGTCGAAGCCTGCACAGCAGAACGACCCGTGAACAYGTAATCACAACAGGGCGTCTAGGGGATCGGGTGCGAGCCCGAGCCCCGCGATGCTCCGCTGGCATGCGTGCATGGTGTCYYTTTTGAGGCATCATGGACGTYGTGGCGGCATGAAAACAAACCCCCGGCACGGCATGTGCCAAGGAAAACAAAACTTAAGAAGGGCGCGGCTCGTGTTGCCCCGTTTGCGGTGTGCACATGGGTCGTGGTCTCTCAT-TAACCATAAACGACTCTCGGCAACGGATATCTCGGCTCACGCATCGATGAAGAACGTAGCAAAATGCGATACTTGGTGTGAATTGCAGAATCCCGTGAACCATCGAGTTTTTGAACGCAAGTTGCGCCCGAAGCCATTCGGCCGAGGGCACGTCTGCCTGGGCGTCACGCATCGCGTCGCCCCCAACCACGCCTCCCTCGTGGGGATGTGTTTTGTTTGGGGCGGAGAATGGTCTCCCGTGCTMATRGTGTGGTTGGCCTAAAAAGGAGTCCCCTTCGACGGAYGCACGGCTAGTGGTGGTTTTTCAAGGCCTTCGTATCGAGCTGTGCATACGCGAGGGAATCGCTCTCCAAAGACCCCAACGTGTCGTCTTGCGATGACGCTTCGACCGCGACCCCA
>S._nigrescens_314
CATTGTCGAAGCCTGCACAGCAGAACGACCCGTGAACACGTAACCACAACAGGGCGTCTAGGGGATCGGGTGTGAGCCTGAGCCCTGCGATGCTCCGCTGGCATGCGTGCATGGTGTCCCTTTTGAGGCATCATGGACGTCGTGTCGGCATAAAAACAAACCCCCGGCACGGCATGTGCCAAGGAAAACCAAACTTAAGAAGGTCGTGGCTCGTGTTGCCCCGTTTGCGGTGTGCACATGGGTCGTGGTCTCTCAT-TAACCATAAACGACTCTCGGCAACGGATATCTCGGCTCACGCATCGATGAAGAACGTAGCAAAATGCGATACTTGGTGTGAATTGCAGAATCCCGTGAACCATCGAGTTTTTGAACGCAAGTTGCGCCCGAAGCCATTCGGCCGAGGGCACGTCTGCCTGGGCGTCACGCATCGCGTCGCCCCCAACCATGCCTCCCTCATGGGGATGTGTTTTGTTTGGGGCGGAGAATGGTCTCCCGTGCTCATGGTGCGGTTGGCCTAAAAAGGAGTCCCCTTCGACGGACGCACGACTAGTGGTGG-TTTTCAAGGCCTTCGTATCGAGTTGTGCATACGCGAGGGAATCGCTCTCCAAAGACCCCAACGTGTCGTCTTGCGACGACGCTTCGACCGCGACCCCA
>S._nigrescens_315
CATTGTCGAAGCCTGCACAGCAGAACGACCCGTGAACACGTAACCACAACAGGGCGTCTAGGGGATCGGGTGTGAGCCTGAGCCCTGCGATGCTCCGCTGGCATGCGTGCATGGTGTCCCTTTTGAGGCATCATGGACGTCGTGTCGGCATAAAAACAAACCCCCGGCACGGCATGTGCCAAGGAAAACCAAACTTAAGAAGGTCGTGGCTCGTGTTGCCCCGTTTGCGGTGTGCACATGGGTCGTGGTCTCTCAT-TAACCATAAACGACTCTCGGCAACGGATATCTCGGCTCACGCATCGATGAAGAACGTAGCAAAATGCGATACTTGGTGTGAATTGCAGAATCCCGTGAACCATCGAGTTTTTGAACGCAAGTTGCGCCCGAAGCCATTCGGCCGAGGGCACGTCTGCCTGGGCGTCACGCATCGCGTCGCCCCCAACCATGCCTCCCTCATGGGGATGTGTTTTGTTTGGGGCGGAGAATGGTCTCCCGTGCTCATGGTGCGGTTGGCCTAAAAAGGAGTCCCCTTCGACGGACGCACGACTAGTGGTGG-TTTTCAAGGCCTTCGTATCGAGTTGTGCATACGCGAGGGAATCGCTCTCCAAAGACCCCAACGTGTCGTCTTGCGACGACGCTTCGACCGCGACCCCA
>S._nigrescens_320
CATTGTCGAAGCCTGCACAGCAGAACGACCCGTGAACACGTAACCACAACAGGGCGTCTAGGGGATCGGGTGTGAGCCTGAGCCCTGCGATGCTCCGCTGGCATGCGTGCATGGTGTCCCTTTTGAGGCATCATGGACGTCGTGTCGGCATAAAAACAAACCCCCGGCACGGCATGTGCCAAGGAAAACCAAACTTAAGAAGGTCGTGGCTCGTGTTGCCCCGTTTGCGGTGTGCACATGGGTCGTGGTCTCTCAT-TAACCATAAACGACTCTCGGCAACGGATATCTCGGCTCACGCATCGATGAAGAACGTAGCAAAATGCGATACTTGGTGTGAATTGCAGAATCCCGTGAACCATCGAGTTTTTGAACGCAAGTTGCGCCCGAAGCCATTCGGCCGAGGGCACGTCTGCCTGGGCGTCACGCATCGCGTCGCCCCCAACCATGCCTCCCTCATGGGGATGTGTTTTGTTTGGGGCGGAGAATGGTCTCCCGTGCTCATGGTGCGGTTGGCCTAAAAAGGAGTCCCCTTCGACGGACGCACGACTAGTGGTGG-TTTTCAAGGCCTTCGTATCGAGTTGTGCATACGCGAGGGAATCGCTCTCCAAAGACCCCAACGTGTCGTCTTGCGACGACGCTTCGACCGCGACCCCA
>S._nigrescens_347
CATTGTCGAAGCCTGCACAGCAGAACGACCCGTGAACACGTAACCACAACAGGGCGTCTASGGGATCGGGTGTGAGCCTGAKCYCTGCGATGCTCCGCTGGCATGCGTGCATGGTGTCYCTTTTGAGGCATCATGGACGTCGTGTCGGCATRAAAACAAACCCCCGGCACGGCATGTGCCAAGGAAAACCAAACTTAAGAAGGKCGTGGCTCGTGTTGCCCCGTTTGCGGTGTGCACATGGGTCGTGGTCTCTCAT-TAACCATAAACGACTCTCGGCAACGGATATCTCGGCTCACGCATCGATGAAGAACGTAGCAAAATGCGATACTTGGTGTGAATTGCAGAATCCCGTGAACCATCGAGTTTTTGAACGCAAGTTGCGCCCGAAGCCATTCGGCCGAGGGCACGTCTGCCTGGGCGTCACGCATCGCGTCGCCCCCAACCAYGCCTCCCTCATGGGGATGTGTTTTGTTTGGGGCGGAGAATGGTCTCCCGTGCTCATGGTGCGGTTGGCCTAAAAAGGAGTCCCCTTCGACGGACGCACGACTAGTGGTGG-TTTTCAAGGCCTTCGTATCGAGTTGTGCATACGCGAGGGAATCGCTCTCCAAAGACCCCAACGTGTCGTCTTGCGACGACGCTTCGACCGCGACCCCA
>S._nigrescens_82
CATTGTCGAAGCCTGCACAGCAGAACGACCCGTGAACACGTAACCACAACAGGGCGTCTAGGGGATCGGGTGTGAGCCTGAGCCCTGCGATGCTCCGCTGGCATGCGTGCATGGTGTCCCTTTTGAGGCATCATGGACGTCGTGTCGGCATAAAAACAAACCCCCGGCACGGCATGTGCCAAGGAAAACCAAACTTAAGAAGGTCGTGGCTCGTGTTGCCCCGTTTGCGGTGTGCACATGGGTCGTGGTCTCTCAT-TAACCATAAACGACTCTCGGCAACGGATATCTCGGCTCACGCATCGATGAAGAACGTAGCAAAATGCGATACTTGGTGTGAATTGCAGAATCCCGTGAACCATCGAGTTTTTGAACGCAAGTTGCGCCCGAAGCCATTCGGCCGAGGGCACGTCTGCCTGGGCGTCACGCATCGCGTCGCCCCCAACCATGCCTCCCTCATGGGGATGTGTTTTGTTTGGGGCGGAGAATGGTCTCCCGTGCTCATGGTGCGGTTGGCCTAAAAAGGAGTCCCCTTCGACGGACGCACGACTAGTGGTGG-TTTTCAAGGCCTTCGTATCGAGTTGTGCATACGCGAGGGAATCGCTCTCCAAAGACCCCAACGTGTCGTCTTGCGACGACGCTTCGACCGCGACCCCA
>S._nigrescens_83
CATTGTCGAAGCCTGCACAGCAGAACGACCCGTGAACACGTAACCACAACAGGGCGTCTAGGGGATCGGGTGTGAGCCTGAGCCCTGCGATGCTCCGCTGGCATGCGTGCATGGTGTCCCTTTTGAGGCATCATGGACGTCGTGTCGGCATAAAAACAAACCCCCGGCACGGCATGTGCCAAGGAAAACCAAACTTAAGAAGGTCGTGGCTCGTGTTGCCCCGTTTGCGGTGTGCACATGGGTCGTGGTCTCTCAT-TAACCATAAACGACTCTCGGCAACGGATATCTCGGCTCACGCATCGATGAAGAACGTAGCAAAATGCGATACTTGGTGTGAATTGCAGAATCCCGTGAACCATCGAGTTTTTGAACGCAAGTTGCGCCCGAAGCCATTCGGCCGAGGGCACGTCTGCCTGGGCGTCACGCATCGCGTCGCCCCCAACCATGCCTCCCTCATGGGGATGTGTTTTGTTTGGGGCGGAGAATGGTCTCCCGTGCTCATGGTGCGGTTGGCCTAAAAAGGAGTCCCCTTCGACGGACGCACGACTAGTGGTGG-TTTTCAAGGCCTTCGTATCGAGTTGTGCATACGCGAGGGAATCGCTCTCCAAAGACCCCAACGTGTCGTCTTGCGACGACGCTTCGACCGCGACCCCA
>S._nigrescens_84
CATTGTCGAAGCCTGCACAGCAGAACGACCCGTGAACACGTAACCACAACAGGGCGTCTAGGGGATCGGGTGTGAGCCTGAGCCCTGCGATGCTCCGCTGGCATGCGTGCATGGTGTCCCTTTTGAGGCATCATGGACGTCGTGTCGGCATAAAAACAAACCCCCGGCACGGCATGTGCCAAGGAAAACCAAACTTAAGAAGGTCGTGGCTCGTGTTGCCCCGTTTGCGGTGTGCACATGGGTCGTGGTCTCTCAT-TAACCATAAACGACTCTCGGCAACGGATATCTCGGCTCACGCATCGATGAAGAACGTAGCAAAATGCGATACTTGGTGTGAATTGCAGAATCCCGTGAACCATCGAGTTTTTGAACGCAAGTTGCGCCCGAAGCCATTCGGCCGAGGGCACGTCTGCCTGGGCGTCACGCATCGCGTCGCCCCCAACCATGCCTCCCTCATGGGGATGTGTTTTGTTTGGGGCGGAGAATGGTCTCCCGTGCTCATGGTGCGGTTGGCCTAAAAAGGAGTCCCCTTCGACGGACGCACGACTAGTGGTGG-TTTTCAAGGCCTTCGTATCGAGTTGTGCATACGCGAGGGAATCGCTCTCCAAAGACCCCAACGTGTCGTCTTGCGACGACGCTTCGACCGCGACCCCA
>S._obvallata_257
CATTGTCGAAGCCTGCACAGCAGAACGACCCGTGAACACGTAATCACAACAGGGCGTCTAGGGGATTGGGTGTGAGCCCGAGCCTTGCGATGCTCCGCTGGCATGCGTGCATGGTGTCCCTTTTGAGGCATCATGGACGTCGTGTCGGCATGAAAACAAACCCCCGGCACGGCATGTGCCAAGGAAAACCAAACTTAAGAAGGGCGTGGCTCGTGTTGCCCCGTTTGCGGTGTGCACATGGGTCGTGGTCTCTCAT-TAACCATAAACGACTCTCGGCAACGGATATCTCGGCTCACGCATCGATGAAGAACGTAGCAAAATGCGATACTTGGTGTGAATTGCAGAATCCCGTGAACCATCGAGTTTTTGAACGCAAGTTGCGCCCGAAGCCATTCGGCCGAGGGCACGTCTGCCTGGGCGTCACGCATCGCGTCGCCCCCAACCACGCCTCCCTCATGGGGATGTGCTTTGTTTGGGGCGGAGAATGGTCTCCCGTGCTCATGGTGCGGTTGGCCTAAAAAGGAGTCCCCTTCGACGGACGCACGGCTAGTGGTGG-TTTTCAAGGCCTTCGTATCGAGCTGTGCATACGCGAGGAAATCGCTCTCCAAAGACCCCAACGTGTCGTCTTGCGACGACGCTTCGACCGCGACCCCA
>S._obvallata_264
CATTGTCGAAGCCTGCACAGCAGAACGACCCGTGAACACGTAATCACAACAGGGCGTCTAGGGGATCGGGTGTGAGCCCGAGCCTTGCGATGCTCCGCTGGCATGCGTGCATGGTGTCCCTTTTGAGGCATCATGGACGTCGTGTCGGCATGAAAACAAACCCCCGGCACGGCATGTGCCAAGGAAAACCAAACTTAAGAAGGGCGTGGCTCGTGTTGCCCCGTTTGCGGTGTGCACATGGGTCGTGGTCTCTCAT-TAACCATAAACGACTCTCGGCAACGGATATCTCGGCTCACGCATCGATGAAGAACGTAGCAAAATGCGATACTTGGTGTGAATTGCAGAATCCCGTGAACCATCGAGTTTTTGAACGCAAGTTGCGCCCGAAGCCATTCGGCCGAGGGCACGTCTGCCTGGGCGTCACGCATCGCGTCGCCCCCAACCACGCCTCCCTCATGGGGATGTGCTTTGTTTGGGGCGGAGAATGGTCTCCCGTGCTCATGGTGCGGTTGGCCTAAAAAGGAGTCCCCTTCGACGGACGCACGGCTAGTGGTGG-TTTTCAAGGCCTTCGTATCGAGCTGTGCATACGCGAGGAAATCGCTCTCCAAAGACCCCAACGTGTCGTCTTGCGACGACGCTTCGACCGCGACCCCA
>S._obvallata_379
CATTGTCGAAGCCTGCACAGCAGAACGACCCGTGAACACGTAATCACAACAGGGCGTCTAGGGGATCGGGTGTGAGCCCGAGCCTTGCGATGCTCCGCTGGCATGCGTGCATGGTGTCCCTTTTGAGGCATCATGGACGTCGTGTCGGCATGAAAACAAACCCCCGGCACGGCATGTGCCAAGGAAAACCAAACTTAAGAAGGGCGTGGCTCGTGTTGCCCCGTTTGCGGTGTGCACATGGGTCGTGGTCTCTCAT-TAACCATAAACGACTCTCGGCAACGGATATCTCGGCTCACGCATCGATGAAGAACGTAGCAAAATGCGATACTTGGTGTGAATTGCAGAATCCCGTGAACCATCGAGTTTTTGAACGCAAGTTGCGCCCGAAGCCATTCGGCCGAGGGCACGTCTGCCTGGGCGTCACGCATCGCGTCGCCCCCAACCACGCCTCCCTCATGGGGATGTGCTTTGTTTGGGGCGGAGAATGGTCTCCCGTGCTCATGGTGCGGTTGGCCTAAAAAGGAGTCCCCTTCGACGGACGCACGGCTAGTGGTGG-TTTTCAAGGCCTTCGTATCGAGCTGTGCATACGCGAGGAAATCGCTCTCCAAAGACCCCAACGTGTCGTCTTGCGACGACGCTTCGACCGCGACCCCA
>S._obvallata_382
CATTGTCGAAGCCTGCACAGCAGAACGACCCGTGAACACGTAATCACAACAGGGCGTCTAGGGGATTGGGTGTGAGCCCGAGCCTTGCGATGCTCCGCTGGCATGCGTGCATGGTGTCCCTTTTGAGGCATCATGGACGTCGTGTCGGCATGAAAACAAACCCCCGGCACGGCATGTGCCAAGGAAAACCAAACTTAAGAAGGGCGTGGCTCGTGTTGCCCCGTTTGCGGTGTGCACATGGGTCGTGGTCTCTCAT-TAACCATAAACGACTCTCGGCAACGGATATCTCGGCTCACGCATCGATGAAGAACGTAGCAAAATGCGATACTTGGTGTGAATTGCAGAATCCCGTGAACCATCGAGTTTTTGAACGCAAGTTGCGCCCGAAGCCATTCGGCCGAGGGCACGTCTGCCTGGGCGTCACGCATCGCGTCGCCCCCAACCACGCCTCCCTCATGGGGATGTGCTTTGTTTGGGGCGGAGAATGGTCTCCCGTGCTCATGGTGCGGTTGGCCTAAAAAGGAGTCCCCTTCGACGGACGCACGGCTAGTGGTGG-TTTTCAAGGCCTTCGTATCGAGCTGTGCATACGCGAGGAAATCGCTCTCCAAAGACCCCAACGTGTCGTCTTGCGACGACGCTTCGACCGCGACCCCA
>S._obvallata_383
CATTGTCGAAGCCTGCACAGCAGAACGACCCGTGAACACGTAMTCACAACAGGGCGTCTAGGGGATTGGGTGTGAGCCCGAGCCTTGCGATGCTCCGCTGGCATGCGTGCATGGTGTCCCTTTTGAGGCATCATGGACGTCGTGTCGGCATGAAAACAAACCCCCGGCACGGCATGTGCCAAGGAAAACCAAACTTAAGAAGGGCGTGGCTCGTGTTGCCCCGTTTGCGGTGTGCACATGGGTCGTGGTCTCTCAT-TAACCATAAACGACTCTCGGCAACGGATATCTCGGCTCACGCATCGATGAAGAACGTAGCAAAATGCGATACTTGGTGTGAATTGCAGAATCCCGTGAACCATCGAGTTTTTGAACGCAAGTTGCGCCCGAAGCCATTCGGCCGAGGGCACGTCTGCCTGGGCGTCACGCATCGCGTCGCCCCCAACCACGCCTCCCTCATGGGGATGTGCTTTGTTTGGGGCGGAGAATGGTCTCCCGTGCTCATGGTGCGGTTGGCCTAAAAAGGAGTCCCCTTCGACGGACGCACGGCTAGTGGTGG-TTTTCAAGGCCTTCGTATCGAGCTGTGCATACGCGAGGAAATCGCTCTCCAAAGACCCCAACGTGTCGTCTTGCGACGACGCTTCGACCGCGACCCCA
>S._orgaadayi_11
CATTGTCGAAGCCTGCACAGCAGAACGACCCGTGAACACGTAATCACAACAGGGCATCTCGGGGATCGGGTGCGAGCCTGAGCCCCGCGATGCTCCGCTGGCATGCGGTCATGGTGTCCCTTTTGAGGCATCATGGACGTCGTGTCGGCATGAAAACAAACCCCCGGCACGGCATGTGCCAAGGAAAACCAAACTTAAGAAGGGCGTGGCTCGTGTTGCCCCGTTTGCGGTGTGCACATGGGTCGTGGTCTCTCAT-TAACCATAAACGACTCTCGGCAACGGATATCTCGGCTCACGCATCGATGAAGAACGTAGCAAAATGCGATACTTGGTGTGAATTGCAGAATCCCGTGAACCATCGAGTTTTTGAACGCAAGTTGCGCCCGAAGCCATTCGGCCGAGGGCACGTCTGCCTGGGTGTCACGCATCGCGTCGCCCCCAACCAYGCCTCCCTCATGGGGATGTGTTTTGTTTGGGGCGGAGAATGGTCTCCCGTGCTCATGGTGCGGTTGGCCTAAAAAGGAGTCCCCTTCGACGGACGCACGGCTAGTGGTGG-TTTTCAAGGCCTTCGTATCGAGCTGTGCATACGCGACGGAATCGCTCTCCAAAGACCCCAACGTGTCGTCTTGCGACGATGCTTCGACCGCGACCCCA
>S._orgaadayi_12
CATTGTCGAAGCCTGCACAGCAGAACGACCCGTGAACACGTAATCACAACAGGGCATCTCGGGGATCGGGTGCGAGCCTGAGCCCCGCGATGCTCCGCTGGCATGCGGTCATGGTGTCCCTTTTGAGGCATCATGGACGTCGTGTCGGCATGAAAACAAACCCCCGGCACGGCATGTGCCAAGGAAAACCAAACTTAAGAAGGGCGTGGCTCGTGTTGCCCCGTTTGCGGTGTGCACATGGGTCGTGGTCTCTCAT-TAACCATAAACGACTCTCGGCAACGGATATCTCGGCTCACGCATCGATGAAGAACGTAGCAAAATGCGATACTTGGTGTGAATTGCAGAATCCCGTGAACCATCGAGTTTTTGAACGCAAGTTGCGCCCGAAGCCATTCGGCCGAGGGCACGTCTGCCTGGGTGTCACGCATCGCGTCGCCCCCAACCAYGCCTCCCTCATGGGGATGTGTTTTGTTTGGGGCGGAGAATGGTCTCCCGTGCTCATGGTGCGGTTGGCCTAAAAAGGAGTCCCCTTCGACGGACGCACGGCTAGTGGTGG-TTTTCAAGGCCTTCGTATCGAGCTGTGCATACGCGACGGAATCGCTCTCCAAAGACCCCAACGTGTCGTCTTGCGACGATGCTTCGACCGCGACCCCA
>S._orgaadayi_360
CATTGTCGAAGCCTGCACAGCAGAACGACCCGTGAACACGTAATCACAACAGGGCATCTCGGGGATCGGGTGCGAGCCTGAGCCCCGCGATGCTCCGCTGGCATGCGGTCATGGTGTCCCTTTTGAGGCATCATGGACGTCGTGTCGGCATGAAAACAAACCCCCGGCACGGCATGTGCCAAGGAAAACCAAACTTAAGAAGGGCGTGGCTCGTGTTGCCCCGTTTGCGGTGTGCACATGGGTCGTGGTCTCTCAT-TAACCATAAACGACTCTCGGCAACGGATATCTCGGCTCACGCATCGATGAAGAACGTAGCAAAATGCGATACTTGGTGTGAATTGCAGAATCCCGTGAACCATCGAGTTTTTGAACGCAAGTTGCGCCCGAAGCCATTCGGCYGAGGGCACGTCTGCCTGGGTGTCACGCATCGCGTCGCCCCCAACCAYGCCTCCCTCATGGGGATGTGTTTTGTTTGGGGCGGAGAATGGTCTCCYGTGCTCATGGTGCGGTTGGCCTAAAAAGGAGTCCCCWTCGACGGACGCACGGCTAGTGGTGG-TTTTCAAGGCCTTCGTATCGAGCTGTGCATACGCGACGGAATCGCTCTCCAAAGACCCCAACGTGTCGTCTTGCGACGATGCTTCGACCGCGACCCCA
>S._phaeantha_1
CATTGTCGAAGCCTGCACAGCAGAACGACCCGTGAACACGTAATCACAACAGGGCGTCTAGGGGATCGGGTGTTAGCCCGAGCCCTGCGATGCTCCGCTGGCATGCGTGCATGGTGTCCCTTTTGAGGCATCATGGACGTCGTGTCGGCATGAAAACAAACCCCCGGCACGGCATGTGCCAAGGAAAACCAAACTTAAGAAGGGCGTGGCTCGTGTTGCCCCGTTTGCGGTGTGCACATGGGTCGTGGTCTCTCAT-TAACCATAAACGACTCTCGGCAACGGATATCTCGGCTCACGCATCGATGAAGAACGTAGCAAAATGCGATACTTGGTGTGAATTGCAGAATCCCGTGAACCATCGAGTTTTTGAACGCAAGTTGCGCCCGAAGCCATTCGGCCGAGGGCACGTCTGCCTGGGCGTCACGCATCGCGTCGCCCCCAACCACGCCTCCTTCATTGGGATGTGTTTTGTTTGGGGCGGAGAATGGTCTCCCGTGCTCATGGTGCGGTTGGCCTAAAAAGGAGTCCCCTTCGACGGACGCACGGCTAGTGGTGG-TTTTGTGAACCTTCGTATCGAGCTGTGCATATGCGAGGGAATCGCTCTCCAAAGACCCCAACGTGTCGTCTTGCGACGACGCTTCGACCGCGACCCCA
>S._phaeantha_195
CATTGTCGAAGCCTGCACAGCAGAACGACCCGTGAACACGTAATCACAACAGGGCGTCTAGGGGATCGGGTGTTAGCCCGAGCCCTGCGATGCTCCGCTGGCATGCGTGCATGGTGTCYCTTTTGAGGCATCATGGACGTCGTGTCGGCATGAAAACAAACCCCCGGCACGGCATGTGCCAAGGAAAACCAAACTTAAGAAGGGCGTGGCTCGTGTTGCCCCGTTTGCGGTGTGCACATGGGTCGTGGTCTCTCAT-TAACCATAAACGACTCTCGGCAACGGATATCTCGGCTCACGCATCGATGAAGAACGTAGCAAAATGCGATACTTGGTGTGAATTGCAGAATCCCGTGAACCATCGAGTTTTTGAACGCAAGTTGCGCCCGAAGCCATTCGGCCGAGGGCACGTCTGCCTGGGCGTCACGCATCGCGTCGCCCCCAACCACGCCTCCTTCATTGGGATGTGTTTTGTTTGGGGCGGAGAATGGTCTCCCGTGCTCATGGTGCGGTTGGCCTAAAAAGGAGTCCCCTTCGACGGACGCACGGCTAGTGGTGG-TTTTCAAGGCCTTCGTATCGAGCTGTGCATACGCGAGGGAATCGCTCTCCAAAGACCCCAACGTGTCGTCTTGCGACGACGCTTCGACCGCGACCCCA
>S._phaeantha_196
CATTGTCGAAGCCTGCACAGCAGAACGACCCGTGAACACGTAATCACAACAGGGCGTCTAGGGGATCGGGTGTTAGCCCGAGCCCTGCGATGCTCCGCTGGCATGCGTGCATGGTGTCYCTTTTGAGGCATCATGGACGTCGTGTCGGCATGAAAACAAACCCCCGGCACGGCATGTGCCAAGGAAAACCAAACTTAAGAAGGGCGTGGCTCGTGTTGCCCCGTTTGCGGTGTGCACATGGGTCGTGGTCTCTCAT-TAACCATAAACGACTCTCGGCAACGGATATCTCGGCTCACGCATCGATGAAGAACGTAGCAAAATGCGATACTTGGTGTGAATTGCAGAATCCCGTGAACCATCGAGTTTTTGAACGCAAGTTGCGCCCGAAGCCATTCGGCCGAGGGCACGTCTGCCTGGGCGTCACGCATCGCGTCGCCCCCAACCACGCCTCCTTCATTGGGATGTGTTTTGTTTGGGGCGGAGAATGGTCTCCCGTGCTCATGGTGCGGTTGGCCTAAAAAGGAGTCCCCTTCGACGGACGCACGGCTAGTGGTGG-TTTTCAAGGCCTTCGTATCGAGCTGTGCATACGCGAGGGAATCGCTCTCCAAAGACCCCAACGTGTCGTCTTGCGACGACGCTTCGACCGCGACCCCA
>S._phaeantha_2
CATTGTCGAAGCCTGCACAGCAGAACGACCCGTGAACACGTAATCACAACAGGGCGTCTAGGGGATCGGGTGTTAGCCCGAGCCCTGCGATGCTCCGCTGGCATGCGTGCATGGTGTCCCTTTTGAGGCATCATGGACGTCGTGTCGGCATGAAAACAAACCCCCGGCACGGCATGTGCCAAGGAAAACCAAACTTAAGAAGGGCGTGGCTCGTGTTGCCCCGTTTGCGGTGTGCACATGGGTCGTGGTCTCTCAT-TAACCATAAACGACTCTCGGCAACGGATATCTCGGCTCACGCATCGATGAAGAACGTAGCAAAATGCGATACTTGGTGTGAATTGCAGAATCCCGTGAACCATCGAGTTTTTGAACGCAAGTTGCGCCCGAAGCCATTCGGCCGAGGGCACGTCTGCCTGGGCGTCACGCATCGCGTCGCCCCCAACCACGCCTCCTTCATTGGGATGTGTTTTGTTTGGGGCGGAGAATGGTCTCCCGTGCTCATGGTGCGGTTGGCCTAAAAAGGAGTCCCCTTCGACGGACGCACGGCTAGTGGTGG-TTTTGTGAACCTTCGTATCGAGCTGTGCATATGCGAGGGAATCGCTCTCCAAAGACCCCAACGTGTCGTCTTGCGACGACGCTTCGACCGCGACCCCA
>S._phaeantha_317
CATTGTCGAAGCCTGCACAGCAGAACGACCCGTGAACACGTAATCACAACAGGGCGTCTAGGGGATCGGGTGTTAGCCCGAGCCCTGCGATGCTCCGCTGGCATGCGTGCATGGTGTCCCTTTTGAGGCATCATGGACGTCGTGTCGGCATGAAAACAAACCCCCGGCACGGCATGTGCCAAGGAAAACCAAACTTAAGAAGGGCGTGGCTCGTGTTGCCCCGTTTGCGGTGTGCACATGGGTCGTGGTCTCTCAT-TAACCATAAACGACTCTCGGCAACGGATATCTCGGCTCACGCATCGATGAAGAACGTAGCAAAATGCGATACTTGGTGTGAATTGCAGAATCCCGTGAACCATCGAGTTTTTGAACGCAAGTTGCGCCCGAAGCCATTCGGTCGAGGGCACGTCTGCCTGGGCGTCACGCATCGCGTCGCCCCCAACCACGCCTCCTTCATTGGGATGTGTTTTGTTTGGGGCGGAGAATGGTCTCCCGTGCTCATGGTGCGGTTGGCCTAAAAAGGAGTCCCCTTCGACGGACGCACGGCTAGTGGTGG-TTTTCAAAGCCTTCGTATCGAGCTGTGCATACGCGAGGGAATCGCTCTCCAAAGACCCCAACGTGTCGTCTTGCGACGACGCTTCGACCGCGACCCCA
>S._phaeantha_349
CATTGTCGAAGCCTGCACAGCAGAACGACCCGTGAACACGTAATCACAACAGGGCGTCTAGGGGATCGGGTGTTAGCCCGAGCCCTGCGATGCTCCGCTGGCATGCGTGCATGGTGTCCCTTTTGAGGCATCATGGACGTCGTGTCGGCATGAAAACAAACCCCCGGCACGGCATGTGCCAAGGAAAACCAAACTTAAGAAGGGCGTGGCTCGTGTTGCCCCGTTTGCGGTGTGCACATGGGTCGTGGTCTCTCAT-TAACCATAAACGACTCTCGGCAACGGATATCTCGGCTCACGCATCGATGAAGAACGTAGCAAAATGCGATACTTGGTGTGAATTGCAGAATCCCGTGAACCATCGAGTTTTTGAACGCAAGTTGCGCCCGAAGCCATTCGGCCGAGGGCACGTCTGCCTGGGCGTCACGCATCGCGTCGCCCCCAACCACGCCTCCTTCATTGGGATGTGTTTTGTTTGGGGCGGAGAATGGTCTCCCGTGCTCATGGTGCGGTTGGCCTAAAAAGGAGTCCCCTTCGACGGACGCACGGCTAGTGGTGG-TTTTCAARGCCTTCGTATCGAGCTGTGCATACGCGAGGGAATCGCTCTCCAAAGACCCCAACGTGTCGTCTTGCGACGACGCTTCGACCGCGACCCCA
>S._phaeantha_351
CATTGTCGAAGCCTGCACAGCAGAACGACCCGTGAACACGTAATCACAACAGGGCGTCTAGGGGATCGGGTGTTAGCCCGAGCCCTGCGATGCTCCGCTGGCATGCGTGCATGGTGTCCCTTTTGAGGCATCATGGACGTCGTGTCGGCATGAAAACAAACCCCCGGCACGGCATGTGCCAAGGAAAACCAAACTTAAGAAGGGCGTGGCTCGTGTTGCCCCGTTTGCGGTGTGCACATGGGTCGTGGTCTCTCAT-TAACCATAAACGACTCTCGGCAACGGATATCTCGGCTCACGCATCGATGAAGAACGTAGCAAAATGCGATACTTGGTGTGAATTGCAGAATCCCGTGAACCATCGAGTTTTTGAACGCAAGTTGCGCCCGAAGCCATTCGGCCGAGGGCACGTCTGCCTGGGCGTCACGCATCGCGTCGCCCCCAACCACGCCTCCTTCATTGGGATGTGTTTTGTTTGGGGCGGAGAATGGTCTCCCGTGCTCATGGTGCGGTTGGCCTAAAAAGGAGTCCCCTTCGACGGACGCACGGCTAGTGGTGG-TTTTCAAGGCCTTCGTATCGAGCTGTGCATACGCGAGGGAATCGCTCTCCAAAGACCCCAACGTGTCGTCTTGCGACGACGCTTCGACCGCGACCCCA
>S._phaeantha_354
CATTGTCGAAGCCTGCACAGCAGAACGACCCGTGAACACGTAATCACAACAGGGCGTCTAGGGGATCGGGTGTTAGCCCGAGCCCTGCGATGCTCCGCTGGCATGCGTGCATGGTGTCCCTTTTGAGGCATCATGGACGTCGTGTCGGCATGAAAACAAACCCCCGGCACGGCATGTGCCAAGGAAAACCAAACTTAAGAAGGGCGTGGCTCGTGTTGCCCCGTTTGCGGTGTGCACATGGGTCGTGGTCTCTCAT-TAACCATAAACGACTCTCGGCAACGGATATCTCGGCTCACGCATCGATGAAGAACGTAGCAAAATGCGATACTTGGTGTGAATTGCAGAATCCCGTGAACCATCGAGTTTTTGAACGCAAGTTGCGCCCGAAGCCATTCGGCCGAGGGCACGTCTGCCTGGGCGTCACGCATCGCGTCGCCCCCAACCACGCCTCCTTCATTGGGATGTGTTTTGTTTGGGGCGGAGAATGGTCTCCCGTGCTCATGGTGCGGTTGGCCTAAAAAGGAGTCCCCTTCGACGGACGCACGGCTAGTGGTGG-TTTTCAAGGCCTTCGTATCGAGCTGTGCATACGCGAGGGAATCGCTCTCCAAAGACCCCAACGTGTCGTCTTGCGACGACGCTTCGACCGCGACCCCA
>S._polycolea_229
CATTGTCGAAGCCTGCACAGCAGAACGACCCGTGAACACGTAATCACAACAGGGCGTCTAGGGGATCGGGTGTGAGCCCGAGCCCTGCGATGCTCCGCTGGCATGCGTGCATGGTGTCCCTTTTGAGGCATCATGGACGTCGTGTCGGCATGAAAACAAACCCCCGGCACGGCATGTGCCAAGGAAAACCAAACTTAAGAAGGGCGTGGCTCGTGTTGCCCCGTTTGCGGTGTGCACATGGGTCGTGGTCTCTCAT-TAACCATAAACGACTCTCGGCAACGGATATCTCGGCTCACGCATCGATGAAGAACGTAGCAAAATGCGATACTTGGTGTGAATTGCAGAATCCCGTGAACCATCGAGTTTTTGAACGCAAGTTGCGCCCGAAGCCATTCGGCCGAGGGCACGTCTGCCTGGGCGTCACGCATCGCGTCGCCCCCAACCACGCCTCCCTCATAGGGATGTGTTTTGTTTGGGGCGGAGAATGGTCTCCCGTGCTCATGGTGCGGTTGGCCTAAAAAGGAGTCCCCTTCGACGGACGCACGGCTAGTGGTGG-TTTTCAAGGCCTTCGTATCGAGCCGTGCATACGCGAGGGAATCGCTCTCCAAAGACCCCAACGTGTCGTCTTGCGACGACGCTTCGACCGCGACCCCA
>S._polycolea_230
CATTGTCGAAGCCTGCACAGCAGAACGACCCGTGAACACGTAATCACAACAGGGCGTCTAGGGGATCGGGTGTGAGCCCGAGCCCTGCGATGCTCCGCTGGCATGCGTGCATGGTGTCCCTTTTGAGGCATCATGGACGTCGTGTCGGCATGAAAACAAACCCCCGGCACGGCATGTGCCAAGGAAAACCAAACTTAAGAAGGGCGTGGCTCGTGTTGCCCCGTTTGCGGTGTGCACATGGGTCGTGGTCTCTCAT-TAACCATAAACGACTCTCGGCAACGGATATCTCGGCTCACGCATCGATGAAGAACGTAGCAAAATGCGATACTTGGTGTGAATTGCAGAATCCCGTGAACCATCGAGTTTTTGAACGCAAGTTGCGCCCGAAGCCATTCGGCCGAGGGCACGTCTGCCTGGGCGTCACGCATCGCGTCGCCCCCAACCACGCCTCCCTCATAGGGATGTGTTTTGTTTGGGGCGGAGAATGGTCTCCCGTGCTCATGGTGCGGTTGGCCTAAAAAGGAGTCCCCTTCGACGGACGCACGGCTAGTGGTGG-TTTTCAAGGCCTTCGTATCGAGCCGTGCATACGCGAGGGAATCGCTCTCCAAAGACCCCAACGTGTCGTCTTGCGACGACGCTTCGACCGCGACCCCA
>S._polycolea_231
CATTGTCGAAGCCTGCACAGCAGAACGACCCGTGAACACGTAATCACAACAGGGCGTCTAGGGGATCGGGTGTGAGCCCGAGCCCTGCGATGCTCCGCTGGCATGCGTGCATGGTGTCCCTTTTGAGGCATCATGGACGTCGTGTCGGCATGAAAACAAACCCCCGGCACGGCATGTGCCAAGGAAAACCAAACTTAAGAAGGGCGTGGCTCGTGTTGCCCCGTTTGCGGTGTGCACATGGGTCGTGGTCTCTCAT-TAACCATAAACGACTCTCGGCAACGGATATCTCGGCTCACGCATCGATGAAGAACGTAGCAAAATGCGATACTTGGTGTGAATTGCAGAATCCCGTGAACCATCGAGTTTTTGAACGCAAGTTGCGCCCGAAGCCATTCGGCCGAGGGCACGTCTGCCTGGGCGTCACGCATCGCGTCGCCCCCAACCACGCCTCCCTCATAGGGATGTGTTTTGTTTGGGGCGGAGAATGGTCTCCCGTGCTCATGGTGCGGTTGGCCTAAAAAGGAGTCCCCTTCGACGGACGCACGGCTAGTGGTGG-TTTTCAAGGCCTTCGTATCGAGCCGTGCATACGCGAGGGAATCGCTCTCCAAAGACCCCAACGTGTCGTCTTGCGACGACGCTTCGACCGCGACCCCA
>S._polycolea_269
CATTGTCGAAGCCTGCACAGCAGAACGACCCGTGAACACGTAATCACAACAGGGCGTCTAGGGGATCGGGTGTGAGCCCGAGCCCTGCGATGCTCCGCTGGCATGCGTGCATGGTGTCCCTTTTGAGGCATCATGGACGTCGTGTCGGCATGAAAACAAACCCCCGGCACGGCATGTGCCAAGGAAAACCAAACTTAAGAAGGGCGTGGCTCGTGTTGCCCCGTTTGCGGTGTGCACATGGGTCGTGGTCTCTCAT-TAACCATAAACGACTCTCGGCAACGGATATCTCGGCTCACGCATCGATGAAGAACGTAGCAAAATGCGATACTTGGTGTGAATTGCAGAATCCCGTGAACCATCGAGTTTTTGAACGCAAGTTGCGCCCGAAGCCATTCGGCCGAGGGCACGTCTGCCTGGGCGTCACGCATCGCGTCGCCCCCAACCACGCCTCCCTCATAGGGATGTGTTTTGTTTGGGGCGGAGAATGGTCTCCCGTGCTCATGGTGCGGTTGGCCTAAAAAGGAGTCCCCTTCGACGGACGCACGGCTAGTGGTGG-TTTTCAAGGCCTTCGTATCGAGCCGTGCATACGCGAGGGAATCGCTCTCCAAAGACCCCAACGTGTCGTCTTGCGACGACGCTTCGACCGCGACCCCA
>S._polycolea_270
CATTGTCGAAGCCTGCACAGCAGAACGACCCGTGAACACGTAATCACAACAGGGCGTCTAGGGGATCGGGTGTGAGCCCGAGCCCTGCGATGCTCCGYTGGCATGCGTGCATGGTGTCCCTTTTGAGGCATCATGGACGTCGTGTCGGCATGAAAACAAACCCCCGGCACGGCATGTGCCAAGGAAAACCAAACTTAAGAAGGGCGTGGCTCGTGTTGCCCCGTTTGCGGTGTGCACATGGGTCGTGGTCTCTCAT-TAACCATAAACGACTCTCGGCAACGGATATCTCGGCTCACGCATCGATGAAGAACGTAGCAAAATGCGATACTTGGTGTGAATTGCAGAATCCCGTGAACCATCGAGTTTTTGAACGCAAGTTGCGCCCGAAGCCATTCGGCCGAGGGCACGTCTGCCTGGGCGTCACGCATCGCGTCGCCCCCAACCACGCCTCCCTCATAGGGATGTGTTTTGTTTGGGGCGKAGAATGGTCTCCCGTGCTCATGGTGCGGTTGGCCTAAAAAGGAGTCCCCTTCGACGGACGCACGGCTAGTGGTGG-TTTTCAAGGCCTTCGTATCGAGCCGTGCATACGCGAGGGAATCGCTCTCCAAAGACCCCAACGTGTCGTCTTGCGACGACGCTTCGACCGCGACCCCA
>S._polycolea_334
CATTGTCGAAGCCTGCACAGCAGAACGACCCGTGAACACGTAATCACAACAGGGCGTCTAGGGGATCGGGTGTGAGCCCGAGCCCTGCGATGCTCCGCTGGCATGCGTGCATGGTGTCCCTTTTGAGGCATCATGGACGTCGTGTCGGCATGAAAACAAACCCCCGGCACGGCATGTGCCAAGGAAAACCAAACTTAAGAAGGGCGTGGCTCGTGTTGCCCCGTTTGCGGTGTGCACATGGGTCGTGGTCTCTCAT-TAACCATAAACGACTCTCGGCAACGGATATCTCGGCTCACGCATCGATGAAGAACGTAGCAAAATGCGATACTTGGTGTGAATTGCAGAATCCCGTGAACCATCGAGTTTTTGAACGCAAGTTGCGCCCGAAGCCATTCGGCCGAGGGCACGTCTGCCTGGGCGTCACGCATCGCGTCGCCCCCAACCACGCCTCCCTCATAGGGATGTGTTTTGTTTGGGGCGGAGAATGGTCTCCCGTGCTCATGGTGCGGTTGGCCTAAAAAGGAGTCYCCTTCGACGGACGCACGGCTAGTGGTGG-TTTTCAAGGCCTTCGTATCGAGCCGTGCATACGCGAGGGAATCGCTCTCCAAAGACCCCAACGTGTCGTCTTGCGACGACGCTTCGACCGCGACCCCA
>S._pubifolia_206
CATTGTCGAAGCCTGCACAGCAGAACGACCCGTGAACACGTAATCACAACAGGGCGTCTAGGGRATCGGGTGCGAGCCCGAGCCCCGCGATGCTCCGCTGGCATGCGTGCATGGTGTCTTTTTTGAGGCATCATGGACGTCGTGGCGGCATGAAAACAAACCCCCGGCACGGCATGTGCCAAGGAAAACAAAACTTAAGAAGGGCGCGGCTCGTGTTGCCCCGTTTGCGGTGTGCACATGGGTCGTGGTCTCTCAT-TAACCATAAACGACTCTCGGCAACGGATATCTCGGCTCACGCATCGATGAAGAACGTAGCAAAATGCGATACTTGGTGTGAATTGCAGAATCCCGTGAACCATCGAGTTTTTGAACGCAAGTTGCGCCCGAAGCCATTCGGCCGAGGGCACGTCTGCCTGGGCGTCACGCATCGCGTCGCCCCCAACCACGCCTCCCTCGTGGGGATGTGTTTTGTTTGGGGCGGAGAATGGTCTCCCGTGCTCATAGTGTGGTTGGCCTAAAAAGGAGTCCCCTTCGACGGACGCACGGCTAGTGGTGGTTTTTCAAGGCCTTCGTATCGAGCTGTGCATACGCGAGGGAATCGCTCTCCAAAGACCCCAACGTGTCGTCTTGCGATGACGCTTCGACCGCGACCCCA
>S._pubifolia_207
CATTGTCGAAGCCTGCACAGCAGAACGACCCGTGAACACGTAATCACAACAGGGCGTCTAGGGRATCGGGTGCGAGCCCGAGCCCCGCGATGCTCCGCTGGCATGCGTGCATGGTGTCTTTTTTGAGGCATCATGGACGTCGTGGCGGCATGAAAACAAACCCCCGGCACGGCATGTGCCAAGGAAAACAAAACTTAAGAAGGGCGCGGCTCGTGTTGCCCCGTTTGCGGTGTGCACATGGGTCGTGGTCTCTCAT-TAACCATAAACGACTCTCGGCAACGGATATCTCGGCTCACGCATCGATGAAGAACGTAGCAAAATGCGATACTTGGTGTGAATTGCAGAATCCCGTGAACCATCGAGTTTTTGAACGCAAGTTGCGCCCGAAGCCATTCGGCCGAGGGCACGTCTGCCTGGGCGTCACGCATCGCGTCGCCCCCAACCACGCCTCCCTCGTGGGGATGTGTTTTGTTTGGGGCGGAGAATGGTCTCCCGTGCTCATAGTGTGGTTGGCCTAAAAAGGAGTCCCCTTCGACGGACGCACGGCTAGTGGTGGTTTTTCAAGGCCTTCGTATCGAGCTGTGCATACGCGAGGGAATCGCTCTCCAAAGACCCCAACGTGTCGTCTTGCGATGACGCTTCGACCGCGACCCCA
>S._pubifolia_208
CATTGTCGAAGCCTGCACAGCAGAACGACCCGTGAACACGTAATCACAACAGGGCGTCTAGGGRATCGGGTGCGAGCCCGAGCCCCGCGATGCTCCGCTGGCATGCGTGCATGGTGTCTTTTTTGAGGCATCATGGACGTCGTGGCGGCATGAAAACAAACCCCCGGCACGGCATGTGCCAAGGAAAACAAAACTTAAGAAGGGCGCGGCTCGTGTTGCCCCGTTTGCGGTGTGCACATGGGTCGTGGTCTCTCAT-TAACCATAAACGACTCTCGGCAACGGATATCTCGGCTCACGCATCGATGAAGAACGTAGCAAAATGCGATACTTGGTGTGAATTGCAGAATCCCGTGAACCATCGAGTTTTTGAACGCAAGTTGCGCCCGAAGCCATTCGGCCGAGGGCACGTCTGCCTGGGCGTCACGCATCGCGTCGCCCCCAACCACGCCTCCCTCGTGGGGATGTGTTTTGTTTGGGGCGGAGAATGGTCTCCCGTGCTCATAGTGTGGTTGGCCTAAAAAGGAGTCCCCTTCGACGGACGCACGGCTAGTGGTGGTTTTTCAAGGCCTTCGTATCGAGCTGTGCATACGCGAGGGAATCGCTCTCCAAAGACCCCAACGTGTCGTCTTGCGATGACGCTTCGACCGCGACCCCA
>S._pubifolia_94
CATTGTCGAAGCCTGCACAGCAGAACGACCCGTGAACACGTAATCACAACAGGGCGTCTAGGGAATCGGGTGCGAGCCCGAGCCCCGCGATGCTCCGCTGGCATGCGTGCATGGTGTCTTTTTTGAGGCATCATGGACGTCGTGGCGGCATGAAAACAAACCCCCGGCACGGCATGTGCCAAGGAAAACAAAACTTAAGAAGGGCGCGGCTCGTGTTGCCCCGTTTGCGGTGTGCACATGGGTCGTGGTCTCTCAT-TAACCATAAACGACTCTCGGCAACGGATATCTCGGCTCACGCATCGATGAAGAACGTAGCAAAATGCGATACTTGGTGTGAATTGCAGAATCCCGTGAACCATCGAGTTTTTGAACGCAAGTTGCGCCCGAAGCCATTCGGCCGAGGGCACGTCTGCCTGGGCGTCACGCATCGCGTCGCCCCCAACCACGCCTCCCTCGTGGGGATGTGTTTTGTTTGGGGCGGAGAATGGTCTCCCGTGCTCATAGTGTGGTTGGCCTAAAAAGGAGTCCCCTTCGACGGACGCACGGCTAGTGGTGGTTTTTCAAGGCCTTCGTATCGAGCTGTGCATACGCGAGGGAATCGCTCTCCAAAGACCCCAACGTGTCGTCTTGCGATGACGCTTCGACCGCGACCCCA
>S._sp_156
CATTGTCGAAGCCTGCACAGCAGAACGACCCGTGAACACGTAATCACAACAGGGCGTCTAGGGGATCGGGTGTGAGCCCGAGCCCTGCGATGCTCCGCTGGCATGCGTGCATGGTGTCCCTTTTGAGGCATCATGGACGTCGTGTCGGCATGAAAACAAACCCCCGGCACGGCATGTGCCAAGGAAAACCAAACTTAAGAAGGGCGTGGCTCGTGTTGCCCCGTTTGCGGTGTGCACATGGGTCGTGGTCTCTCAT-TAACCATAAACGACTCTCGGCAACGGATATCTCGGCTCACGCATCGATGAAGAACGTAGCAAAATGCGATACTTGGTGTGAATTGCAGAATCCCGTGAACCATCGAGTTTTTGAACGCAAGTTGCGCCCGAAGCCATTCGGCCGAGGGCACGTCTGCCTGGGCGTCACGCATCGCGTCGCCCCCAACCACGCCTCCCTCATGGGGATGTGTTTTGTTTGGGGCGGAGAATGGTCTCCCGTGCTAATGGTGCGGTTGGCCTAAAAAGGAGTCCCCTTCGACGGACGCACGGCTAGTGGTGG-TTTTCAAGGCCTTCGTATCGAGCTGTGCATACGCGAGGGAATCGCTCTCCAAAGACCCCAACGTGTCGTCTTGCGACGACGCTTCGACCGCGACCCCA
>S._sp_186
CATTGTCGAAGCCTGCACAGCAGAACGACCCGTGAACACGTAATCACAACAGGGCGTCTAGGGGATCGGGTGTGAGCCCGAGCCTTGCGATGCTCCGCTGGCATACGTGCATGGTGTCCCTTTTGAGGCATCATGGACGTCGTGTCGGCATGAAAACAAACCCCCGGCACGGCATGTGCCAAGGAAAACCAAACTTAAGAAGGGCGTGGCTCGTGTTGCCCCGTTTGCGGTGTGCACATGGGTCGTGGTCTCTCAT-TAACCATAAACGACTCTCGGCAACGGATATCTCGGCTCACGCATCGATGAAGAACGTAGCAAAATGCGATACTTGGTGTGAATTGCAGAATCCCGTGAACCATCGAGTTTTTGAACGCAAGTTGCGCCCGAAGCCATTCGGCCGAGGGCACGTCTGCCTGGGCGTCACGCATCGCGTCGCCCCCAACCACGCCTCCCTCATGGGGATGTGTTTTGTTTGGGGCGGAGAATGGTCTCCCGTGCTAATGGTGCGGTTGGCCTAAAAAGGAGTCCCCTTCGACGGACGCACGGCTAGTGGTGG-TTTTCAAGGCCTTCGTATCGAGCTGTGCATACGCGAGGGAATCGCTCTCCAAAGACCCCAACGTGTCGTCTTGCGACGACGCTTCGACCGCGACCCCA
>S._sp_187
CATTGTCGAAGCCTGCACAGCAGAACGACCCGTGAACACGTAATCACAACAGGGCGTCTAGGGGATCGGGTGTGAGCCCGAGCCTTGCGATGCTCCGCTGGCATACGTGCATGGTGTCCCTTTTGAGGCATCATGGACGTCGTGTCGGCATGAAAACAAACCCCCGGCACGGCATGTGCCAAGGAAAACCAAACTTAAGAAGGGCGTGGCTCGTGTTGCCCCGTTTGCGGTGTGCACATGGGTCGTGGTCTCTCAT-TAACCATAAACGACTCTCGGCAACGGATATCTCGGCTCACGCATCGATGAAGAACGTAGCAAAATGCGATACTTGGTGTGAATTGCAGAATCCCGTGAACCATCGAGTTTTTGAACGCAAGTTGCGCCCGAAGCCATTCGGCCGAGGGCACGTCTGCCTGGGCGTCACGCATCGCGTCGCCCCCAACCACGCCTCCCTCATGGGGATGTGTTTTGTTTGGGGCGGAGAATGGTCTCCCGTGCTAATGGTGCGGTTGGCCTAAAAAGGAGTCCCCTTCGACGGACGCACGGCTAGTGGTGG-TTTTCAAGGCCTTCGTATCGAGCTGTGCATACGCGAGGGAATCGCTCTCCAAAGACCCCAACGTGTCGTCTTGCGACGACGCTTCGACCGCGACCCCA
>S._sp_385
CATTGTCGAAGCCTGCACAGCAGAACGACCCGTGAACACGTAATCACAACAGGGCGTCTAGGGGATCGGGTGTGAGCCCGAGCCTTGCGATGCTCCGCTGGCATACGTGCATGGTGTCCCTTTTGAGGCATCATGGACGTCGTGTCGGCATGAAAACAAACCCCCGGCACGGCATGTGCCAAGGAAAACCAAACTTAAGAAGGGCGTGGCTCGTGTTGCCCCGTTTGCGGTGTGCACATGGGTCGTGGTCTCTCAT-TAACCATAAACGACTCTCGGCAACGGATATCTCGGCTCACGCATCGATGAAGAACGTAGCAAAATGCGATACTTGGTGTGAATTGCAGAATCCCGTGAACCATCGAGTTTTTGAACGCAAGTTGCGCCCGAAGCCATTCGGCCGAGGGCACGTCTGCCTGGGCGTCACGCATCGCGTCGCCCCCAACCACGCCTCCCTCATGGGGATGTGTTTTGTTTGGGGCGGAGAATGGTCTCCCGTGCTAATGGTGCGGTTGGCCTAAAAAGGAGTCCCCTTCGACGGACGCACGGCTAGTGGTGG-TTTTCAAGGCCTTCGTATCGAGCTGTGCATACGCGAGGGAATCGCTCTCCAAAGACCCCAACGTGTCGTCTTGCGACGACGCTTCGACCGCGACCCCA
>S._sp_386
CATTGTCGAAGCCTGCACAGCAGAACGACCCGTGAACACGTAATCACAACAGGGCGTCTAGGGGATCGGGTGTGAGCCCGAGCCTTGCGATGCTCCGCTGGCATACGTGCATGGTGTCCCTTTTGAGGCATCATGGACGTCGTGTCGGCATGAAAACAAACCCCCGGCACGGCATGTGCCAAGGAAAACCAAACTTAAGAAGGGCGTGGCTCGTGTTGCCCCGTTTGCGGTGTGCACATGGGTCGTGGTCTCTCAT-TAACCATAAACGACTCTCGGCAACGGATATCTCGGCTCACGCATCGATGAAGAACGTAGCAAAATGCGATACTTGGTGTGAATTGCAGAATCCCGTGAACCATCGAGTTTTTGAACGCAAGTTGCGCCCGAAGCCATTCGGCCGAGGGCACGTCTGCCTGGGCGTCACGCATCGCGTCGCCCCCAACCACGCCTCCCTCATGGGGATGTGTTTTGTTTGGGGCGGAGAATGGTCTCCCGTGCTAATGGTGCGGTTGGCCTAAAAAGGAGTCCCCTTCGACGGACGCACGGCTAGTGGTGG-TTTTCAAGGCCTTCGTATCGAGCTGTGCATACGCGAGGGAATCGCTCTCCAAAGACCCCAACGTGTCGTCTTGCGACGACGCTTCGACCGCGACCCCA
>S._sp_388
CATTGTCGAAGCCTGCACAGCAGAACGACCCGTGAACACGTAATCACAACAGGGCGTCTAGGGGATCGGGTGTGAGCCCGAGCCCTGCGATGCTCCGCTGGCATGCGTGCATGGTGTCCCTTTTGAGGCATCATGGACGTCGTGTCGGCATGAAAACAAACCCCCGGCACGGCATGTGCCAAGGAAAACCAAACTTAAGAAGGGCGTGGCTCGTGTTGCCCCGTTTGCGGTGTGCACATGGGTCGTGGTCTCTCAT-TAACCATAAACGACTCTCGGCAACGGATATCTCGGCTCACGCATCGATGAAGAACGTAGCAAAATGCGATACTTGGTGTGAATTGCAGAATCCCGTGAACCATCGAGTTTTTGAACGCAAGTTGCGCCCGAAGCCATTCGGCCGAGGGCACGTCTGCCTGGGCGTCACGCATCGCGTCGCCCCCAACCACGCCTCCCTCATGGGGATGTGTTTTGTTTGGGGCGGAGAATGGTCTCCCGTGCTAATGGTGCGGTTGGCCTAAAAAGGAGTCCCCTTCGACGGACGCACGGCTAGTGGTGG-TTTTCAAGGCCTTCGTATCGAGCTGTGCATACGCGAGGGAATCGCTCTCCAAAGACCCCAACGTGTCGTCTTGCGACGACGCTTCGACCGCGACCCCA
>S._sp_389
CATTGTCGAAGCCTGCACAGCAGAACGACCCGTGAACACGTAATCACAACAGGGCGTCTAGGGGATCGGGTGTGAGCCCGAGCCCTGCGATGCTCCGCTGGCATGCGTGCATGGTGTCCCTTTTGAGGCATCATGGACGTCGTGTCGGCATGAAAACAAACCCCCGGCACGGCATGTGCCAAGGAAAACCAAACTTAAGAAGGGCGTGGCTCGTGTTGCCCCGTTTGCGGTGTGCACATGGGTCGTGGTCTCTCAT-TAACCATAAACGACTCTCGGCAACGGATATCTCGGCTCACGCATCGATGAAGAACGTAGCAAAATGCGATACTTGGTGTGAATTGCAGAATCCCGTGAACCATCGAGTTTTTGAACGCAAGTTGCGCCCGAAGCCATTCGGCCGAGGGCACGTCTGCCTGGGCGTCACGCATCGCGTCGCCCCCAACCACGCCTCCCTCATGGGGATGTGTTTTGTTTGGGGCGGAGAATGGTCTCCCGTGCTAATGGTGCGGTTGGCCTAAAAAGGAGTCCCCTTCGACGGACGCACGGCTAGTGGTGG-TTTTCAAGGCCTTCGTATCGAGCTGTGCATACGCGAGGGAATCGCTCTCCAAAGACCCCAACGTGTCGTCTTGCGACGACGCTTCGACCGCGACCCCA
>S._tangutica_226
CATTGTCGAAGCCTGCACAGCAGAACGACCCGTGAACACGTAATCACAACAGGGCGTCTAGGGGATCGGGTGCGAGCCYGAGCCCTTCGATGCTCCGYYGGCATGCGTGCATGGTGTCTCTTTTGAGGCATCATGGACGTCGTGTCGGCATGAAAACAAACCCCCGGCACGGCATGTGCCAAGGAAAACCAAACATAAGAAGAGCGCGGCTCGTGTTGCCCCGTTTRCGGTGTGCACATGGGTCGTGGTCTCTCAT-TAACCATAAACGACTCTCGGCAACGGATATCTCGGCTCACGCATCGATGAAGAACGTAGCAAAATGCGATACTTGGTGTGAATTGCAGAATCCCGTGAACCATCGAGTTTTTGAACGCAAGTTGCGCCCGAAGCCATTCGGCCGAGGGCACGTCTGCCTGGGCGTCACGCATCGCGTCGCCCCCAACCACGCCTCCCTCATGGGGATGTGTTTTGTTTGGGGCGGAGAATGGTCTCCYGTGCTCATGGTGCGGTTGGCCTAAAAARGAGTCCCCTTCGACGGACGCATGGCTAGTGGTGG-TTTTCAAGGCCTTCGTATCGAGCTGTGCGTACGYGAGGGAATYGCTCTCCAAAGACCCCAACGTGTCGTCTTGCGACGACGCTTCGACCGCGACCCCA
>S._tangutica_228
CATTGTCGAAGCCTGCACAGCAGAACGACCCGTGAACACGTAATCACAACAGGGCGTCTAGGGGATCGGGTGCGAGCCYGAGCCCTTCGATGCTCCGYYGGCATGCGTGCATGGTGTCTCTTTTGAGGCATCATGGACGTCGTGTCGGCATGAAAACAAACCCCCGGCACGGCATGTGCCAAGGAAAACCAAACATAAGAAGAGCGCGGCTCGTGTTGCCCCGTTTRCGGTGTGCACATGGGTCGTGGTCTCTCAT-TAACCATAAACGACTCTCGGCAACGGATATCTCGGCTCACGCATCGATGAAGAACGTAGCAAAATGCGATACTTGGTGTGAATTGCAGAATCCCGTGAACCATCGAGTTTTTGAACGCAAGTTGCGCCCGAAGCCATTCGGCCGAGGGCACGTCTGCCTGGGCGTCACGCATCGCGTCGCCCCCAACCACGCCTCCCTCATGGGGATGTGTTTTGTTTGGGGCGGAGAATGGTCTCCYGTGCTCATGGTGCGGTTGGCCTAAAAARGAGTCCCCTTCGACGGACGCATGGCTAGTGGTGG-TTTTCAAGGCCTTCGTATCGAGCTGTGCGTACGYGAGGGAATYGCTCTCCAAAGACCCCAACGTGTCGTCTTGCGACGACGCTTCGACCGCGACCCCA
>S._tangutica_328
CATTGTCGAAGCCTGCACAGCAGAACGACCCGTGAACACGTAATCACAACAGGGCGTCTAGGGGATCGGGTGCGAGCCCGAGCCCTTCGATGCTCCGTCGGCATGCGTGCATGGTGTCTCTTTTGAGGCATCATGGACGTCGTGTCGGCATGAAAACAAACCCCCGGCACGGCATGTGCCAAGGAAAACCAAACATAAGAAGAGCGCGGCTCGTGTTGCCCCGTTTGCGGTGTGCACATGGGTCGTGGTCTCTCAT-TAACCATAAACGACTCTCGGCAACGGATATCTCGGCTCACGCATCGATGAAGAACGTAGCAAAATGCGATACTTGGTGTGAATTGCAGAATCCCGTGAACCATCGAGTTTTTGAACGCAAGTTGCGCCCGAAGCCATTCGGCCGAGGGCACGTCTGCCTGGGCGTCACGCATCGCGTCGCCCCCAACCACGCCTCCCTCATGGGGATGTGTTTTGTTTGGGGCGGAGAATGGTCTCCCGTGCTCATGGTGCGGTTGGCCTAAAAAGGAGTCCCCTTCGACGGACGCACGGCTAGTGGTGG-TTTTCAAGGCCTTCGTATCGAGCTGTGCGTACGTGAGGGAATCGCTCTCCAAAGACCCCAACGTGTCGTCTTGCGACGACGCTTCGACCGCGACCCCA
>S._tangutica_332
CATTGTCGAAGCCTGCACAGCAGAACGACCCGTGAACACGTAATCACAACAGGGCGTCTAGGGGATCGGGTGCGAGCCYGAGCCCTTCGATGCTCCGTCGGCATGCGTGCATGGTGTCTCTTTTGAGGCATCATGGACGTCGTGTCGGCATGAAAACAAACCCCCGGCACGGCATGTGCCAAGGAAAACCAAACATAAGAAGAGCGCGGCTCGTGTTGCCCCGTTTGCGGTGTGCACATGGGTCGTGGTCTCTCAT-TAACCATAAACGACTCTCGGCAACGGATATCTCGGCTCACGCATCGATGAAGAACGTAGCAAAATGCGATACTTGGTGTGAATTGCAGAATCCCGTGAACCATCGAGTTTTTGAACGCAAGTTGCGCCCGAAGCCATTCGGCCGAGGGCACGTCTGCCTGGGCGTCACGCATCGCGTCGCCCCCAACCACGCCTCCCTCATGGGGATGTGTTTTGTTTGGGGCGGAGAATGGTCTCCCGTGCTCATGGTGCGGTTGGCCTAAAAAGGAGTCCCCTTCGACGGACGCACGGCTAGTGGTGG-TTTTCAAGGCCTTCGTATCGAGCTGTGCGTACGTGAGGGAATCGCTCTCCAAAGACCCCAACGTGTCGTCTTGCGACGACGCTTCGACCGCGACCCCA
>S._tangutica_335
CATTGTCGAAGCCTGCACAGCAGAACGACCCGTGAACACGTAATCACAACAGGGCGTCTAGGGGATCGGGTGCGAGCCYGAGCCCTTCGATGCTCCGTCGGCATGCGTGCATGGTGTCTCTTTTGAGGCATCATGGACGTCGTGTCGGCATGAAAACAAACCCCCGGCACGGCATGTGCCAAGGAAAACCAAACATAAGAAGAGCGCGGCTCGTGTTGCCCCGTTTGCGGTGTGCACATGGGTCGTGGTCTCTCAT-TAACCATAAACGACTCTCGGCAACGGATATCTCGGCTCACGCATCGATGAAGAACGTAGCAAAATGCGATACTTGGTGTGAATTGCAGAATCCCGTGAACCATCGAGTTTTTGAACGCAAGTTGCGCCCGAAGCCATTCGGCCGAGGGCACGTCTGCCTGGGCGTCACGCATCGCGTCGCCCCCAACCACGCCTCCCTCATGGGGATGTGTTTTGTTTGGGGCGGAGAATGGTCTCCCGTGCTCATGGTGCGGTTGGCCTAAAAAGGAGTCCCCTTCGACGGACGCACGGCTAGTGGTGG-TTTTCAAGGCCTTCGTATCGAGCTGTGCGTACGTGAGGGAATCGCTCTCCAAAGACCCCAACGTGTCGTCTTGCGACGACGCTTCGACCGCGACCCCA
>S._tangutica_340
CATTGTCGAAGCCTGCACAGCAGAACGACCCGTGAACACGTAATCACAACAGGGCGTCTAGGGGATCGGGTGCGAGCCCGAGCCCTTCGATGCTCCGTCGGCATGCGTGCATGGTGTCTCTTTTGAGGCATCATGGACGTCGTGTCGGCATGAAAACAAACCCCCGGCACGGCATGTGCCAAGGAAAACCAAACATAAGAAGAGCGCGGCTCGTGTTGCCCCGTTTGCGGTGTGCACATGGGTCGTGGTCTCTCAT-TAACCATAAACGACTCTCGGCAACGGATATCTCGGCTCACGCATCGATGAAGAACGTAGCAAAATGCGATACTTGGTGTGAATTGCAGAATCCCGTGAACCATCGAGTTTTTGAACGCAAGTTGCGCCCGAAGCCATTCGGCCGAGGGCACGTCTGCCTGGGCGTCACGCATCGCGTCGCCCCCAACCACGCCTCCCTCATGGGGATGTGTTTTGTTTGGGGCGGAGAATGGTCTCCCGTGCTCATGGTGCGGTTGGCCTAAAAAGGAGTCCCCTTCGACGGACGCACGGCTAGTGGTGG-TTTTCAAGGCCTTCGTATCGAGCTGTGCGTACGTGAGGGAATCGCTCTCCAAAGACCCCAACGTGTCGTCTTGCGACGACGCTTCGACCGCGACCCCA
>S._uniflora_142
CATTGTCGAAGCCTGCACAGCAGAACGACCCGTGAACACGTAATCACAACAGGGCGTCTAGGGGATCGGGTGTGAGCCCGAGCCCTGCGATGCTCCGCTGGCATGCGTGCATGGTGTCCCTTTTGAGGCATCATGGACGTCGTGTCGGCAYGAAAACAAACCCCCGGCACGGCATGTGCCAAGGAAAACCAAACTTARGAAGGGCGTGGCTCGTGTTGCCCCGTTTGCGGTGTGCACATGGGTCGTGGTCTCTCAT-TAACCATAAACGACTCTCGGCAACGGATATCTCGGCTCACGCATCGATGAAGAACGTAGCAAAATGCGATACTTGGTGTGAATTGCAGAATCCCGTGAACCATCGAGTTTTTGAACGCAAGTTGCGCCCGAAGCCATTCGGCCGAGGGCACGTCTGCCTGGGCGTCACGCATCGCGTCGCCCCCAACCACGCCTCCCTCATGGGGATGTGTTTTGTTTGGGGCGGAGAATGGTCTCCCGTGCTCATGGTGCGGTTGGCCTAAAAAGGAGTCCCCTTCGACGGACGCACGGCTAGTGGTGG-TTTTCAAGGCCTTCGTATCGAGCTGCGCATACGCGAGGGAATCGCTCTCCAAAGACCCCAACGTGTCGTCTTGCGACGACGCTTCGACCGCGACCCCA
>S._uniflora_143
CATTGTCGAAGCCTGCACAGCAGAACGACCCGTGAACACGTAATCACAACAGGGCGTCTAGGGGATCGGGTGTGAGCCCGAGCCCTGCGATGCTCCGCTGGCATGCGTGCATGGTGTCCCTTTTGAGGCATCATGGACGTCGTGTCGGCACGAAAACAAACCCCCGGCACGGCATGTGCCAAGGAAAACCAAACTTARGAAKGGCGTGGCTCGTGTTGCCCCGTTTGCGGTGTGCACATGGGTCGTGGTCTCTCAT-TAACCATAAACGACTCTCGGCAACGGATATCTCGGCTCACGCATCGATGAAGAACGTAGCAAAATGCGATACTTGGTGTGAATTGCAGAATCCCGTGAACCATCGAGTTTTTGAACGCAAGTTGCGCCCGAAGCCATTCGGCCGAGGGCACGTCTGCCTGGGCGTCACGCATCGCGTCGCCCCCAACCACGCCTCCCTCATGGGGATGTGTTTTGTTTGGGGCGGAGAATGGTCTCCCGTGCTCATGGTGCGGTTGGCCTAAAAAGGAGTCCCCTTCGACGGACGCACGGCTAGTGGTGG-TTTTCAAGGCCTTCGTATCGAGCTGCGCATACGCGAGGGAATCGCTCTCCAAAGACCCCAACGTGTCGTCTTGCGACGACGCTTCGACCGCGACCCCA
>S._uniflora_144
CATTGTCGAAGCCTGCACAGCAGAACGACCCGTGAACACGTAATCACAACAGGGCGTCTAGGGGATCGGGTGTGAGCCCGAGCCCTGCGATGCTCCGCTGGCATGCGTGCATGGTGTCCCTTTTGAGGCATCATGGACGTCGTGTCGGCACGAAAACAAACCCCCGGCACGGCATGTGCCAAGGAAAACCAAACTTARGAAGGGCGTGGCTCGTGTTGCCCCGTTTGCGGTGTGCACATGGGTCGTGGTCTCTCAT-TAACCATAAACGACTCTCGGCAACGGATATCTCGGCTCACGCATCGATGAAGAACGTAGCAAAATGCGATACTTGGTGTGAATTGCAGAATCCCGTGAACCATCGAGTTTTTGAACGCAAGTTGCGCCCGAAGCCATTCGGCCGAGGGCACGTCTGCCTGGGCGTCACGCATCGCGTCGCCCCCAACCACGCCTCCCTCATGGGGATGTGTTTTGTTTGGGGCGGAGAATGGTCTCCCGTGCTCATGGTGCGGTTGGCCTAAAAAGGAGTCCCCTTCGACGGACGCACGGCTAGTGGTGG-TTTTCAAGGCCTTCGTATCGAGCTGCGCATACGCGAGGGAATCGCTCTCCAAAGACCCCAACGTGTCGTCTTGCGACGACGCTTCGACCGCGACCCCA
>S._uniflora_145
CATTGTCGAAGCCTGCACAGCAGAACGACCCGTGAACACGTAATCACAACAGGGCGTCTAGGGGATCGGGTGTGAGCCCGAGCCCTGCGATGCTCCGCTGGCATGCGTGCATGGTGTCCCTTTTGAGGCATCATGGACGTCGTGTCGGCATGAAAACAAACCCCCGGCACGGCATGTGCCAAGGAAAACCAAACTTAAGAAGGGCGTGGCTCSTGTTGCCCCGTTTGCGGTGTGCACATGGGTCGTGGTCTCTCAT-TAACCATAAACGACTCTCGGCAACGGATATCTCGGCTCACGCATCGATGAAGAACGTAGCAAAATGCGATACTTGGTGTGAATTGCAGAATCCCGTGAACCATCGAGTTTTTGAACGCAAGTTGCGCCCGAAGCCATTCGGCCGAGGGCACGTCTGCCTGGGCGTCACGCATCGCGTCGCCCCCAACCACGCCTCCCTCATGGGGATGTGTTTTGTTTGGGGCGGAGAATGGTCTCCCGTGCTCATGGTGCGGTTGGCCTAAAAAGGAGTCCCCTTCGACGGACGCACGGCTAGTGGTGG-TTTTCAAGGCCTTCGTATCGAGCTGCGCATACGCGAGGGAATCGCTCTCCAAAGACCCCAACGTGTCGTCTTGCGACGACGCTTCGACCGCGACCCCA
>S._uniflora_146_
CATTGTCGAAGCCTGCACAGCAGAACGACCCGTGAACACGTAATCACAACAGGGCGTCTAGGGGATCGGGTGTGAGCCCGAGCCCTGCGATGCTCCGCTGGCATGCGTGCATGGTGTCCCTTTTGAGGCATCATGGACGTCGTGTCGGCATGAAAACAAACCCCCGGCACGGCATGTGCCAAGGAAAACCAAACTTAAGAAGGGCGTGGCTCSTGTTGCCCCGTTTGCGGTGTGCACATGGGTCGTGGTCTCTCAT-TAACCATAAACGACTCTCGGCAACGGATATCTCGGCTCACGCATCGATGAAGAACGTAGCAAAATGCGATACTTGGTGTGAATTGCAGAATCCCGTGAACCATCGAGTTTTTGAACGCAAGTTGCGCCCGAAGCCATTCGGCCGAGGGCACGTCTGCCTGGGCGTCACGCATCGCGTCGCCCCCAACCACGCCTCCCTCATGGGGATGTGTTTTGTTTGGGGCGGAGAATGGTCTCCCGTGCTCATGGTGCGGTTGGCCTAAAAAGGAGTCCCCTTCGACGGACGCACGGCTAGTGGTGG-TTTTCAAGGCCTTCGTATCGAGCTGCGCATACGCGAGGGAATCGCTCTCCAAAGACCCCAACGTGTCGTCTTGCGACGACGCTTCGACCGCGACCCCA
>S._uniflora_147
CATTGTCGAAGCCTGCACAGCAGAACGACCCGTGAACACGTAATCACAACAGGGCGTCTAGGGGATCGGGTGTGAGCCCGAGCCCTGCGATGCTCCGCTGGCATGCGTGCATGGTGTCCCTTTTGAGGCATCATGGACGTCGTGTCGGCATGAAAACAAACCCCCGGCACGGCATGTGCCAAGGAAAACCAAACTTAAGAAGGGCGTGGCTCSTGTTGCCCCGTTTGCGGTGTGCACATGGGTCGTGGTCTCTCAT-TAACCATAAACGACTCTCGGCAACGGATATCTCGGCTCACGCATCGATGAAGAACGTAGCAAAATGCGATACTTGGTGTGAATTGCAGAATCCCGTGAACCATCGAGTTTTTGAACGCAAGTTGCGCCCGAAGCCATTCGGCCGAGGGCACGTCTGCCTGGGCGTCACGCATCGCGTCGCCCCCAACCACGCCTCCCTCATGGGGATGTGTTTTGTTTGGGGCGGAGAATGGTCTCCCGTGCTCATGGTGCGGTTGGCCTAAAAAGGAGTCCCCTTCGACGGACGCACGGCTAGTGGTGG-TTTTCAAGGCCTTCGTATCGAGCTGCGCATACGCGAGGGAATCGCTCTCCAAAGACCCCAACGTGTCGTCTTGCGACGACGCTTCGACCGCGACCCCA
>S._uniflora_197
CATTGTCGAAGCCTGCACAGCAGAACGACCCGTGAACACGTAATCACAACAGGGCGTCTAGGGGATCGGGTGTGAGCCCGAGCCCTGCGATGCTCCGCTGGCATGCGTGCATGGTGTCCCTTTTGAGGCATCATGGACGTCGTGTCGGCACGAAAACAAACCCCCGGCACGGCATGTGCCAAGGAAAACCAAACTTARGAAGGGCGTGGCTCGTGTTGCCCCGTTTGCGGTGTGCACATGGGTCGTGGTCTCTCAT-TAACCATAAACGACTCTCGGCAACGGATATCTCGGCTCACGCATCGATGAAGAACGTAGCAAAATGCGATACTTGGTGTGAATTGCAGAATCCCGTGAACCATCGAGTTTTTGAACGCAAGTTGCGCCCGAAGCCATTCGGCCGAGGGCACGTCTGCCTGGGCGTCACGCATCGCGTCGCCCCCAACCACGCCTCCCTCATGGGGATGTGTTTTGTTTGGGGCGGAGAATGGTCTCCCGTGCTCATGGTGCGGTTGGCCTAAAAAGGAGTCCCCTTCGACGGACGCACGGCTAGTGGTGG-TTTTCAAGGCCTTCGTATCGAGCTGCGCATACGCGAGGGAATCGCTCTCCAAAGACCCCAACGTGTCGTCTTGCGACGACGCTTCGACCGCGACCCCA
>S._veitchiana_302
CATTGTCGAAGCCTGCACAGCAGAACGACCCGTGAACACGTAACCACAACAGGGCGTCTACGGGATCGGGTGTGAGCCCGATCTCTGCGATGCTCCGCTGGCATGCGTGCATGGTGTCTCTTTTGAGGCATCATGGACGTCGTGTCGGCATGAAAACAAACCCCCGGCACGGCATGTGCCAAGGAAAACCAAACTTAAGAAGGGCGTGGCTCGTGTTGCCCCGTTTGCGGTGTGCACATGGGTCGTGGTCTCTCAT-TAACCATAAACGACTCTCGGCAACGGATATCTCGGCTCACGCATCGATGAAGAACGTAGCAAAATGCGATACTTGGTGTGAATTGCAGAATCCCGTGAACCATCGAGTTTTTGAACGCAAGTTGCGCCCGAAGCCATTCGGCCGAGGGCACGTCTGCCTGGGCGTCACGCATCGCGTCGCCCCCAACCACGCCTCCCTCATGGGGATGTG-TTTGTTTGGGGCGGAGAATGGTCTCCCGTGCTCTTGGTGCGGTTGGCCTAAAAAGGAGTCCCCTTCGACGGACGCACGACTAGTGGTGG-TTTTCAAGGCCTTCGTATCGAGTTGTGCATACGCGAGGGAATCGCTCTCCAAAGACCCCAACGTGTCGTCTTGCGACGACGCTTCGACCGCGACCCCA
>S._veitchiana_303
CATTGTCGAAGCCTGCACAGCAGAACGACCCGTGAACACGTAACCACAACAGGGCGTCTACGGGATCGGGTGTGAGCCCGATCTCTGCGATGCTCCGCTGGCATGCGTGCATGGTGTCTCTTTTGAGGCATCATGGACGTCGTGTCGGCATGAAAACAAACCCCCGGCACGGCATGTGCCAAGGAAAACCAAACTTAAGAAGGGCGTGGCTCGTGTTGCCCCGTTTGCGGTGTGCACATGGGTCGTGGTCTCTCAT-TAACCATAAACGACTCTCGGCAACGGATATCTCGGCTCACGCATCGATGAAGAACGTAGCAAAATGCGATACTTGGTGTGAATTGCAGAATCCCGTGAACCATCGAGTTTTTGAACGCAAGTTGCGCCCGAAGCCATTCGGCCGAGGGCACGTCTGCCTGGGCGTCACGCATCGCGTCGCCCCCAACCACGCCTCCCTCATGGGGATGTG-TTTGTTTGGGGCGGAGAATGGTCTCCCGTGCTCTTGGTGCGGTTGGCCTAAAAAGGAGTCCCCTTCGACGGACGCACGACTAGTGGTGG-TTTTCAAGGCCTTCGTATCGAGTTGTGCATACGCGAGGGAATCGCTCTCCAAAGACCCCAACGTGTCGTCTTGCGACGACGCTTCGACCGCGACCCCA
>S._veitchiana_52
CATTGTCGAAGCCTGCACAGCAGAACGACCCGTGAACACGTAACCACAACAGGGCGTCTACGGGATCGGGTGTGAGCCCGATCTCTGCGATGCTCCGCTGGCATGCGTGCATGGTGTCTCTTTTGAGGCATCATGGACGTCGTGTCGGCATGAAAACAAACCCCCGGCACGGCATGTGCCAAGGAAAACCAAACTTAAGAAGGGCGTGGCTCGTGTTGCCCCGTTTGCGGTGTGCACATGGGTCGTGGTCTCTCAT-TAACCATAAACGACTCTCGGCAACGGATATCTCGGCTCACGCATCGATGAAGAACGTAGCAAAATGCGATACTTGGTGTGAATTGCAGAATCCCGTGAACCATCGAGTTTTTGAACGCAAGTTGCGCCCGAAGCCATTCGGCCGAGGGCACGTCTGCCTGGGCGTCACGCATCGCGTCGCCCCCAACCACGCCTCCCTCATGGGGATGTG-TTTGTTTGGGGCGGAGAATGGTCTCCCGTGCTCTTGGTGCGGTTGGCCTAAAAAGGAGTCCCCTTCGACGGACGCACGACTAGTGGTGG-TTTTCAAGGCCTTCGTATCGAGTTGTGCATACGCGAGGGAATCGCTCTCCAAAGACCCCAACGTGTCGTCTTGCGACGACGCTTCGACCGCGACCCCA
>S._veitchiana_53
CATTGTCGAAGCCTGCACAGCAGAACGACCCGTGAACACGTAACCACAACAGGGCGTCTACGGGATCGGGTGTGAGCCCGATCTCTGCGATGCTCCGCTGGCATGCGTGCATGGTGTCTCTTTTGAGGCATCATGGACGTCGTGTCGGCATGAAAACAAACCCCCGGCACGGCATGTGCCAAGGAAAACCAAACTTAAGAAGGGCGTGGCTCGTGTTGCCCCGTTTGCGGTGTGCACATGGGTCGTGGTCTCTCAT-TAACCATAAACGACTCTCGGCAACGGATATCTCGGCTCACGCATCGATGAAGAACGTAGCAAAATGCGATACTTGGTGTGAATTGCAGAATCCCGTGAACCATCGAGTTTTTGAACGCAAGTTGCGCCCGAAGCCATTCGGCCGAGGGCACGTCTGCCTGGGCGTCACGCATCGCGTCGCCCCCAACCACGCCTCCCTCATGGGGATGTG-TTTGTTTGGGGCGGAGAATGGTCTCCCGTGCTCTTGGTGCGGTTGGCCTAAAAAGGAGTCCCCTTCGACGGACGCACGACTAGTGGTGG-TTTTCAAGGCCTTCGTATCGAGTTGTGCATACGCGAGGGAATCGCTCTCCAAAGACCCCAACGTGTCGTCTTGCGACGACGCTTCGACCGCGACCCCA
>S._veitchiana_54
CATTGTCGAAGCCTGCACAGCAGAACGACCCGTGAACACGTAACCACAACAGGGCGTCTACGGGATCGGGTGTGAGCCCGATCTCTGCGATGCTCCGCTGGCATGCGTGCATGGTGTCTCTTTTGAGGCATCATGGACGTCGTGTCGGCATGAAAACAAACCCCCGGCACGGCATGTGCCAAGGAAAACCAAACTTAAGAAGGGCGTGGCTCGTGTTGCCCCGTTTGCGGTGTGCACATGGGTCGTGGTCTCTCAT-TAACCATAAACGACTCTCGGCAACGGATATCTCGGCTCACGCATCGATGAAGAACGTAGCAAAATGCGATACTTGGTGTGAATTGCAGAATCCCGTGAACCATCGAGTTTTTGAACGCAAGTTGCGCCCGAAGCCATTCGGCCGAGGGCACGTCTGCCTGGGCGTCACGCATCGCGTCGCCCCCAACCACGCCTCCCTCATGGGGATGTG-TTTGTTTGGGGCGGAGAATGGTCTCCCGTGCTCTTGGTGCGGTTGGCCTAAAAAGGAGTCCCCTTCGACGGACGCACGACTAGTGGTGG-TTTTCAAGGCCTTCGTATCGAGTTGTGCATACGCGAGGGAATCGCTCTCCAAAGACCCCAACGTGTCGTCTTGCGACGACGCTTCGACCGCGACCCCA
>S._veitchiana_55
CATTGTCGAAGCCTGCACAGCAGAACGACCCGTGAACACGTAACCACAACAGGGCGTCTACGGGATCGGGTGTGAGCCCGATCTCTGCGATGCTCCGCTGGCATGCGTGCATGGTGTCTCTTTTGAGGCATCATGGACGTCGTGTCGGCATGAAAACAAACCCCCGGCACGGCATGTGCCAAGGAAAACCAAACTTAAGAAGGGCGTGGCTCGTGTTGCCCCGTTTGCGGTGTGCACATGGGTCGTGGTCTCTCAT-TAACCATAAACGACTCTCGGCAACGGATATCTCGGCTCACGCATCGATGAAGAACGTAGCAAAATGCGATACTTGGTGTGAATTGCAGAATCCCGTGAACCATCGAGTTTTTGAACGCAAGTTGCGCCCGAAGCCATTCGGCCGAGGGCACGTCTGCCTGGGCGTCACGCATCGCGTCGCCCCCAACCACGCCTCCCTCATGGGGATGTG-TTTGTTTGGGGCGGAGAATGGTCTCCCGTGCTCTTGGTGCGGTTGGCCTAAAAAGGAGTCCCCTTCGACGGACGCACGACTAGTGGTGG-TTTTCAAGGCCTTCGTATCGAGTTGTGCATACGCGAGGGAATCGCTCTCCAAAGACCCCAACGTGTCGTCTTGCGACGACGCTTCGACCGCGACCCCA
>S._veitchiana_57
CATTGTCGAAGCCTGCACAGCAGAACGACCCGTGAACACGTAACCACAACAGGGCGTCTACGGGATCGGGTGTGAGCCCGATCTCTGCGATGCTCCGCTGGCATGCGTGCATGGTGTCTCTTTTGAGGCATCATGGACGTCGTGTCGGCATGAAAACAAACCCCCGGCACGGCATGTGCCAAGGAAAACCAAACTTAAGAAGGGCGTGGCTCGTGTTGCCCCGTTTGCGGTGTGCACATGGGTCGTGGTCTCTCAT-TAACCATAAACGACTCTCGGCAACGGATATCTCGGCTCACGCATCGATGAAGAACGTAGCAAAATGCGATACTTGGTGTGAATTGCAGAATCCCGTGAACCATCGAGTTTTTGAACGCAAGTTGCGCCCGAAGCCATTCGGCCGAGGGCACGTCTGCCTGGGCGTCACGCATCGCGTCGCCCCCAACCACGCCTCCCTCATGGGGATGTG-TTTGTTTGGGGCGGAGAATGGTCTCCCGTGCTCTTGGTGCGGTTGGCCTAAAAAGGAGTCCCCTTCGACGGACGCACGACTAGTGGTGG-TTTTCAAGGCCTTCGTATCGAGTTGTGCATACGCGAGGGAATCGCTCTCCAAAGACCCCAACGTGTCGTCTTGCGACGACGCTTCGACCGCGACCCCA
>S._veitchiana_58
CATTGTCGAAGCCTGCACAGCAGAACGACCCGTGAACACGTAACCACAACAGGGCGTCTACGGGATCGGGTGTGAGCCCGATCTCTGCGATGCTCCGCTGGCATGCGTGCATGGTGTCTCTTTTGAGGCATCATGGACGTCGTGTCGGCATGAAAACAAACCCCCGGCACGGCATGTGCCAAGGAAAACCAAACTTAAGAAGGGCGTGGCTCGTGTTGCCCCGTTTGCGGTGTGCACATGGGTCGTGGTCTCTCAT-TAACCATAAACGACTCTCGGCAACGGATATCTCGGCTCACGCATCGATGAAGAACGTAGCAAAATGCGATACTTGGTGTGAATTGCAGAATCCCGTGAACCATCGAGTTTTTGAACGCAAGTTGCGCCCGAAGCCATTCGGCCGAGGGCACGTCTGCCTGGGCGTCACGCATCGCGTCGCCCCCAACCACGCCTCCCTCATGGGGATGTG-TTTGTTTGGGGCGGAGAATGGTCTCCCGTGCTCTTGGTGCGGTTGGCCTAAAAAGGAGTCCCCTTCGACGGACGCACGACTAGTGGTGG-TTTTCAAGGCCTTCGTATCGAGTTGTGCATACGCGAGGGAATCGCTCTCCAAAGACCCCAACGTGTCGTCTTGCGACGACGCTTCGACCGCGACCCCA
>S._veitchiana_59
CATTGTCGAAGCCTGCACAGCAGAACGACCCGTGAACACGTAACCACAACAGGGCGTCTACGGGATCGGGTGTGAGCCCGATCTCTGCGATGCTCCGCTGGCATGCGTGCATGGTGTCTCTTTTGAGGCATCATGGACGTCGTGTCGGCATGAAAACAAACCCCCGGCACGGCATGTGCCAAGGAAAACCAAACTTAAGAAGGGCGTGGCTCGTGTTGCCCCGTTTGCGGTGTGCACATGGGTCGTGGTCTCTCAT-TAACCATAAACGACTCTCGGCAACGGATATCTCGGCTCACGCATCGATGAAGAACGTAGCAAAATGCGATACTTGGTGTGAATTGCAGAATCCCGTGAACCATCGAGTTTTTGAACGCAAGTTGCGCCCGAAGCCATTCGGCCGAGGGCACGTCTGCCTGGGCGTCACGCATCGCGTCGCCCCCAACCACGCCTCCCTCATGGGGATGTG-TTTGTTTGGGGCGGAGAATGGTCTCCCGTGCTCTTGGTGCGGTTGGCCTAAAAAGGAGTCCCCTTCGACGGACGCACGACTAGTGGTGG-TTTTCAAGGCCTTCGTATCGAGTTGTGCATACGCGAGGGAATCGCTCTCCAAAGACCCCAACGTGTCGTCTTGCGACGACGCTTCGACCGCGACCCCA
>S._veitchiana_64
CATTGTCGAAGCCTGCACAGCAGAACGACCCGTGAACACGTAACCACAACAGGGCGTCTACGGGATCGGGTGTGAGCCCGATCTCTGCGATGCTCCGCTGGCATGCGTGCATGGTGTCTCTTTTGAGGCATCATGGACGTCGTGTCGGCATGAAAACAAACCCCCGGCACGGCATGTGCCAAGGAAAACCAAACTTAAGAAGGGCGTGGCTCGTGTTGCCCCGTTTGCGGTGTGCACATGGGTCATGGTCTCTCAT-TAACCATAAACGACTCTCGGCAACGGATATCTCGGCTCACGCATCGATGAAGAACGTAGCAAAATGCGATACTTGGTGTGAATTGCAGAATCCCGTGAACCATCGAGTTTTTGAACGCAAGTTGCGCCCGAAGCCATTCGGCCGAGGGCACGTCTGCCTGGGCGTCACGCATCGCGTCGCCCCCAACCACGCCTCCCTCATGGGGATGTG-TTTGTTTGGGGCGGAGAATGGTCTCCCGTGCTCTTGGTGCGGTTGGCCTAAAAAGGAGTCCCCTTCGACGGACGCACGACTAGTGGTGG-TTTTCAAGGCCTTCGTATCGAGTTGTGCATACGCGAGGGAATCGCTCTCCAAAGACCCCAACGTGTCGTCTTGCGACGACGCTTCGACCGCGACCCCA
>S._veitchiana_65
CATTGTCGAAGCCTGCACAGCAGAACGACCCGTGAACACGTAACCACAACAGGGCGTCTACGGGATCGGGTGTGAGCCCGATCTCTGCGATGCTCCGCTGGCATGCGTGCATGGTGTCTCTTTTGAGGCATCATGGACGTCGTGTCGGCATGAAAACAAACCCCCGGCACGGCATGTGCCAAGGAAAACCAAACTTAAGAAGGGCGTGGCTCGTGTTGCCCCGTTTGCGGTGTGCACATGGGTCATGGTCTCTCAT-TAACCATAAACGACTCTCGGCAACGGATATCTCGGCTCACGCATCGATGAAGAACGTAGCAAAATGCGATACTTGGTGTGAATTGCAGAATCCCGTGAACCATCGAGTTTTTGAACGCAAGTTGCGCCCGAAGCCATTCGGCCGAGGGCACGTCTGCCTGGGCGTCACGCATCGCGTCGCCCCCAACCACGCCTCCCTCATGGGGATGTG-TTTGTTTGGGGCGGAGAATGGTCTCCCGTGCTCTTGGTGCGGTTGGCCTAAAAAGGAGTCCCCTTCGACGGACGCACGACTAGTGGTGG-TTTTCAAGGCCTTCGTATCGAGTTGTGCATACGCGAGGGAATCGCTCTCCAAAGACCCCAACGTGTCGTCTTGCGACGACGCTTCGACCGCGACCCCA
>S._veitchiana_66
CATTGTCGAAGCCTGCACAGCAGAACGACCCGTGAACACGTAACCACAACAGGGCGTCTACGGGATCGGGTGTGAGCCCGATCTCTGCGATGCTCCGCTGGCATGCGTGCATGGTGTCTCTTTTGAGGCATCATGGACGTCGTGTCGGCATGAAAACAAACCCCCGGCACGGCATGTGCCAAGGAAAACCAAACTTAAGAAGGGCGTGGCTCGTGTTGCCCCGTTTGCGGTGTGCACATGGGTCATGGTCTCTCAT-TAACCATAAACGACTCTCGGCAACGGATATCTCGGCTCACGCATCGATGAAGAACGTAGCAAAATGCGATACTTGGTGTGAATTGCAGAATCCCGTGAACCATCGAGTTTTTGAACGCAAGTTGCGCCCGAAGCCATTCGGCCGAGGGCACGTCTGCCTGGGCGTCACGCATCGCGTCGCCCCCAACCACGCCTCCCTCATGGGGATGTG-TTTGTTTGGGGCGGAGAATGGTCTCCCGTGCTCTTGGTGCGGTTGGCCTAAAAAGGAGTCCCCTTCGACGGACGCACGACTAGTGGTGG-TTTTCAAGGCCTTCGTATCGAGTTGTGCATACGCGAGGGAATCGCTCTCCAAAGACCCCAACGTGTCGTCTTGCGACGACGCTTCGACCGCGACCCCA
>S._veitchiana_67
CATTGTCGAAGCCTGCACAGCAGAACGACCCGTGAACACGTAACCACAACAGGGCGTCTACGGGATCGGGTGTGAGCCCGATCTCTGCGATGCTCCGCTGGCATGCGTGCATGGTGTCTCTTTTGAGGCATCATGGACGTCGTGTCGGCATGAAAACAAACCCCCGGCACGGCATGTGCCAAGGAAAACCAAACTTAAGAAGGGCGTGGCTCGTGTTGCCCCGTTTGCGGTGTGCACATGGGTCATGGTCTCTCAT-TAACCATAAACGACTCTCGGCAACGGATATCTCGGCTCACGCATCGATGAAGAACGTAGCAAAATGCGATACTTGGTGTGAATTGCAGAATCCCGTGAACCATCGAGTTTTTGAACGCAAGTTGCGCCCGAAGCCATTCGGCCGAGGGCACGTCTGCCTGGGCGTCACGCATCGCGTCGCCCCCAACCACGCCTCCCTCATGGGGATGTG-TTTGTTTGGGGCGGAGAATGGTCTCCCGTGCTCTTGGTGCGGTTGGCCTAAAAAGGAGTCCCCTTCGACGGACGCACGACTAGTGGTGG-TTTTCAAGGCCTTCGTATCGAGTTGTGCATACGCGAGGGAATCGCTCTCCAAAGACCCCAACGTGTCGTCTTGCGACGACGCTTCGACCGCGACCCCA
>S._velutina_339
CATTGTCGAAGCCTGCACAGCAGAACGACCCGTGAACACGTAATCACAACAGGGCGTCTAGGGGATCGGGTGCGAGCCCGAGCCCTGCGATGCTCCGCTGGCATGCGTGCTTGGTGTCCCTTTTGAGGCATCATGGACGTCGTGGCGGCATGAAAACAAACCCCCGGCACGGCATGTGCCAAGGAAAACAAAACTTAAGAAGGGCGTGGCTTGTGTTGCCCCGTTTGCGGTGTGCACATGGGCCGTGGTCTCTCAT-TAACCATAAACGACTCTCGGCAACGGATATCTCGGCTCACGCATCGATGAAGAACGTAGCAAAATGCGATACTTGGTGTGAATTGCAGAATCCCGTGAACCATCGAGTTTTTGAACGCAAGTTGCGCCCAAAGCCATTCGGCCAAGGGCACGTCTGCCTGGGCGTCACGCATCGCGTCGCCCCCAACCACGCCTCCCTCATGGGGATGTGTTTTGTTTGGGGCGGAGAATGGTCTCCCGTGCTCATGGTGCGGTTGGCCTAAAAAGGAGTCCCCTTCGACGGACGCACGGCTAGTGGTGGTTTTTCAAGGCCTTCGTATCGAGCTGTGCATACGTGAGGGATACGCTCTCCAAAGACCCCAACGTGTCGTCTTGCGACGACGCTTCGACCGCGACCCCA
>S._velutina_342
CATTGTCGAAGCCTGCACAGCAGAACGACCCGTGAACACGTAATCACAACAGGGCGTCTAGGGGATCGGGTGCGAGCCCGAGCCCTGCGATGCTCCGCTGGCATGCGTGCTTGGTGTCCCTTTTGAGGCATCATGGACGTCGTGGCGGCATGAAAACAAACCCCCGGCACGGCATGTGCCAAGGAAAACAAAACTTAAGAAGGGCGTGGCTTGTGTTGCCCCGTTTGCGGTGTGCACATGGGCCGTGGTCTCTCAT-TAACCATAAACGACTCTCGGCAACGGATATCTCGGCTCACGCATCGATGAAGAACGTAGCAAAATGCGATACTTGGTGTGAATTGCAGAATCCCGTGAACCATCGAGTTTTTGAACGCAAGTTGCGCCCAAAGCCATTCGGCCAAGGGCACGTCTGCCTGGGCGTCACGCATCGCGTCGCCCCCAACCACGCCTCCCTCATGGGGATGTGTTTTGTTTGGGGCGGAGAATGGTCTCCCGTGCTCATGGTGCGGTTGGCCTAAAAAGGAGTCCCCTTCGACGGACGCACGGCTAGTGGTGGTTTTTCAAGGCCTTCGTATCGAGCTGTGCATACGTGAGGGATACGCTCTCCAAAGACCCCAACGTGTCGTCTTGCGACGACGCTTCGACCGCGACCCCA
>S._velutina_76
CATTGTCGAAGCCTGCACAGCAGAACGACCCGTGAACACGTAATCACAACAGGGCGTCTAGGGGATCGGGTGCGAGCCCGAGCCCTGCGATGCTCCGCTGGCATGCGTGCTTGGTGTCCCTTTTGAGGCATCATGGACGTCGTGGCGGCATGAAAACAAACCCCCGGCACGGCATGTGCCAAGGAAAACAAAACTTAAGAAGGGCGTGGCTTGTGTTGCCCCGTTTGCGGTGTGCACATGGGCCGTGGTCTCTCAT-TAACCATAAACGACTCTCGGCAACGGATATCTCGGCTCACGCATCGATGAAGAACGTAGCAAAATGCGATACTTGGTGTGAATTGCAGAATCCCGTGAACCATCGAGTTTTTGAACGCAAGTTGCGCCCAAAGCCATTCGGCCAAGGGCACGTCTGCCTGGGCGTCACGCATCGCGTCGCCCCCAACCACGCCTCCCTCATGGGGATGTGTTTTGTTTGGGGCGGAGAATGGTCTCCCGTGCTCATGGTGCGGTTGGCCTAAAAAGGAGTCCCCTTCGACGGACGCACGGCTAGTGGTGGTTTTTCAAGGCCTTCGTATCGAGCTGTGCATACGTGAGGGATACGCTCTCCAAAGACCCCAACGTGTCGTCTTGCGACGACGCTTCGACCGCGACCCCA
>S._velutina_77
CATTGTCGAAGCCTGCACAGCAGAACGACCCGTGAACACGTAATCACAACAGGGCGTCTAGGGGATCGGGTGCGAGCCCGAGCCCTGCGATGCTCCGCTGGCATGCGTGCTTGGTGTCCCTTTTGAGGCATCATGGACGTCGTGGCGGCATGAAAACAAACCCCCGGCACGGCATGTGCCAAGGAAAACAAAACTTAAGAAGGGCGTGGCTTGTGTTGCCCCGTTTGCGGTGTGCACATGGGCCGTGGTCTCTCAT-TAACCATAAACGACTCTCGGCAACGGATATCTCGGCTCACGCATCGATGAAGAACGTAGCAAAATGCGATACTTGGTGTGAATTGCAGAATCCCGTGAACCATCGAGTTTTTGAACGCAAGTTGCGCCCAAAGCCATTCGGCCAAGGGCACGTCTGCCTGGGCGTCACGCATCGCGTCGCCCCCAACCACGCCTCCCTCATGGGGATGTGTTTTGTTTGGGGCGGAGAATGGTCTCCCGTGCTCATGGTGCGGTTGGCCTAAAAAGGAGTCCCCTTCGACGGACGCACGGCTAGTGGTGGTTTTTCAAGGCCTTCGTATCGAGCTGTGCATACGTGAGGGATACGCTCTCCAAAGACCCCAACGTGTCGTCTTGCGACGACGCTTCGACCGCGACCCCA
>S._velutina_78
CATTGTCGAAGCCTGCACAGCAGAACGACCCGTGAACACGTAATCACAACAGGGCGTCTAGGGGATCGGGTGCGAGCCCGAGCCCTGCGATGCTCCGCTGGCATGCGTGCTTGGTGTCCCTTTTGAGGCATCATGGACGTCGTGGCGGCATGAAAACAAACCCCCGGCACGGCATGTGCCAAGGAAAACAAAACTTAAGAAGGGCGTGGCTTGTGTTGCCCCGTTTGCGGTGTGCACATGGGCCGTGGTCTCTCAT-TAACCATAAACGACTCTCGGCAACGGATATCTCGGCTCACGCATCGATGAAGAACGTAGCAAAATGCGATACTTGGTGTGAATTGCAGAATCCCGTGAACCATCGAGTTTTTGAACGCAAGTTGCGCCCAAAGCCATTCGGCCAAGGGCACGTCTGCCTGGGCGTCACGCATCGCGTCGCCCCCAACCACGCCTCCCTCATGGGGATGTGTTTTGTTTGGGGCGGAGAATGGTCTCCCGTGCTCATGGTGCGGTTGGCCTAAAAAGGAGTCCCCTTCGACGGACGCACGGCTAGTGGTGGTTTTTCAAGGCCTTCGTATCGAGCTGTGCATACGTGAGGGATACGCTCTCCAAAGACCCCAACGTGTCGTCTTGCGACGACGCTTCGACCGCGACCCCA
>S._wettsteiniana_176
CATTGTCGAAGCCTGCACAGCAGAACGACCCGTGAACACGTAATCACAACAGGGTGTCTAGGGGATCGGGTGTGAGCTCGAGCCTTGCGATGCTCCGCTGGCATGCGTGCATGGTGTCCCTTTTGAGGCATCATGGACGTCGTGTCGGCATGAAAACAAACCCCCGGCACGGCATGTGCCAAGGAAAACCAAACTTAAKAAGGGCGTGGCCCGTGTTGCCCCGTTTGCGGTGTGCACATGGGTCGTGGTCTCTCAT-TAACCATAAACGACTCTCGGCAACGGATATCTCGGCTCACGCATCGATGAAGAACGTAGCAAAATGCGATACTTGGTGTGAATTGCAGAATCCCGTGAACCATCGAGTTTTTGAACGCAAGTTGCGCCCGAAGCCATTCGGCCGAGGGCACGTCTGCCTGGGCGTCACGCATCGCGTCGCCCCCAACCATGCCTCCCTCATGGGGATGTGTTTTGTTTGGGGCGGAGAATGGTCTCCCGTGCTCATGGTGCGGTTGGCCTAAAAAGGAGTCCCCTTCGACGGACGCACGGCTAGTGGTGG-TTTTCATGGCCTTCGTATCGAGCTGTGCATACGCGAGGGAATCGCTCTCCAAAGACCCCAACGTGTCGTCTTGCGACGACGCTTCGACCGCGACCCCA
>S._wettsteiniana_177
CATTGTCGAAGCCTGCACAGCAGAACGACCCGTGAACACGTAATCACAACAGGGTGTCTAGGGGATCGGGTGTGAGCTCGAGCCTTGCGATGCTCCGCTGGCATGCGTGCATGGTGTCCCTTTTGAGGCATCATGGACGTCGTGTCGGCATGAAAACAAACCCCCGGCACGGCATGTGCCAAGGAAAACCAAACTTAAGAAGGGCGTGGCCCGTGTTGCCCCGTTTGCGGTGTGCACATGGGTCGTGGTCTCTCAT-TAACCATAAACGACTCTCGGCAACGGATATCTCGGCTCACGCATCGATGAAGAACGTAGCAAAATGCGATACTTGGTGTGAATTGCAGAATCCCGTGAACCATCGAGTTTTTGAACGCAAGTTGCGCCCGAAGCCATTCGGCCGAGGGCACGTCTGCCTGGGCGTCACGCATCGCGTCGCCCCCAACCATGCCTCCCTCATGGGGATGTGTTTTGTTTGGGGCGGAGAATGGTCTCCCGTGCTCATGGTGCGGTTGGCCTAAAAAGGAGTCCCCTTCGACGGACGCACGGCTAGTGGTGG-TTTTCATGGCCTTCGTATCGAGCTGTGCATACGCGAGGGAATCGCTCTCCAAAGACCCCAACGTGTCGTCTTGCGACGACGCTTCGACCGCGACCCCA
>S._wettsteiniana_178
CATTGTCGAAGCCTGCACAGCAGAACGACCCGTGAACACGTAATCACAACAGGGTGTCTAGGGGATCGGGTGTGAGCTCGAGCCTTGCGATGCTCCGCTGGCATGCGTGCATGGTGTCCCTTTTGAGGCATCATGGACGTCGTGTCGGCATGAAAACAAACCCCCGGCACGGCATGTGCCAAGGAAAACCAAACTTAAKAAGGGCGTGGCCCGTGTTGCCCCGTTTGCGGTGTGCACATGGGTCGTGGTCTCTCAT-TAACCATAAACGACTCTCGGCAACGGATATCTCGGCTCACGCATCGATGAAGAACGTAGCAAAATGCGATACTTGGTGTGAATTGCAGAATCCCGTGAACCATCGAGTTTTTGAACGCAAGTTGCGCCCGAAGCCATTCGGCCGAGGGCACGTCTGCCTGGGCGTCACGCATCGCGTCGCCCCCAACCATGCCTCCCTCATGGGGATGTGTTTTGTTTGGGGCGGAGAATGGTCTCCCGTGCTCATGGTGCGGTTGGCCTAAAAAGGAGTCCCCTTCGACGGACGCACGGCTAGTGGTGG-TTTTCATGGCCTTCGTATCGAGCTGTGCATACGCGAGGGAATCGCTCTCCAAAGACCCCAACGTGTCGTCTTGCGACGACGCTTCGACCGCGACCCCA
>S._wettsteiniana_284
CATTGTCGAAGCCTGCACAGCAGAACGACCCGTGAACACGTAATCACAACAGGGTGTCTAGGGGATCGGGTGTGAGCTCGAGCCTTGCGATGCTCCGCTGGCATGCGTGCATGGTGTCCCTTTTGAGGCATCATGGACGTCGTGTCGGCATGAAAACAAACCCCCGGCACGGCATGTGCCAAGGAAAACCAAACTTAAKAAGGGCGTGGCCCGTGTTGCCCCGTTTGCGGTGTGCACATGGGTCGTGGTCTCTCAT-TAACCATAAACGACTCTCGGCAACGGATATCTCGGCTCACGCATCGATGAAGAACGTAGCAAAATGCGATACTTGGTGTGAATTGCAGAATCCCGTGAACCATCGAGTTTTTGAACGCAAGTTGCGCCCGAAGCCATTCGGCCGAGGGCACGTCTGCCTGGGCGTCACGCATCGCGTCGCCCCCAACCATGCCTCCCTCATGGGGATGTGTTTTGTTTGGGGCGGAGAATGGTCTCCCGTGCTCATGGTGCGGTTGGCCTAAAAAGGAGTCCCCTTCGACGGACGCACGGCTAGTGGTGG-TTTTCATGGCCTTCGTATCGAGCTGTGCATACGCGAGGGAATCGCTCTCCAAAGACCCCAACGTGTCGTCTTGCGACGACGCTTCGACCGCGACCCCA
